# Supplementary material for: Transcriptome of the Female Synganglion of the Black-Legged Tick Ixodes scapularis (Acari: Ixodidae) with Comparison between Illumina and 454 Systems
Source: PLoS One. 2014 Jul 30;9(7):e102667. doi: 10.1371/journal.pone.0102667 (PMC4116169; doi:10.1371/journal.pone.0102667)
Supplement: Figure S34 — RoeNoble.RL10_ Sample 454 Assembly. Fasta file of the transcriptome assembly. (FASTA) [file pone.0102667.s034.fasta]

>RoeNoble.RL10_(single)_contig_1
TTTTTTTTTTTTGGCGATTTGTGCGCAGTTTATTGAATGGCAGCATATTTCACGATTATC
AATTGTACGAGCCAGAAACAACAAAGCCCCACAGAAATGACGGTTCGGCCCAGATGCTGT
TACAGAATCATCTTGGAGGAAAAAGATAGTGCGCCCTTGTATGTTTATCAATTTCAAAAG
GATTAATTACGTATCAAGTTCCTCATTTGTTAACATCCTTGTTTTTCTAGATATTGCCAC
AGAAAACAGGAAGGGACATTGGTCGCAGTACCTCAACAATTTTGGGCAGGCGGCATCAAT
TTCTCACCAACCATGTCGAATCCAACGGCGACATCCCGACACAAGTTAAAGAGCCTCGCA
AATAAAGACGAAACAAGAAC
>RoeNoble.RL10_(single)_contig_2
GGTTACTCTAGCCAACCATCTTTCACCCTTAAATTGTGCATTCTCGCGCATTCACAAAGA
TAATGCAGTAAACAACATTCAACGAAAAAGTTGTTCCAATTCAGTCCCCCAAATGAAGCC
AGAGAAACGTCGAGACCTCTCCAAGTAGGTCGCTATTTCGGAAAAAAGCAAGCAGAACAA
AAGTTGTTTCTCAAAACGTCCACGTCTAGGGGCGGCGATAAAACGGGGGAGCTCTGCCGA
GATTGCGAGAAAGCCCTAATCGCAGGTCGTCAACTTTGACGCTAACAAATCGACGTCTCG
AAGGTGTCCCGCACGAATTGGGACGCAACCCCTTCCCCGTCGTCAACCTTGCTCGGAGAC
GCGCTGCGTTCCTCGAAGTGTGG
>RoeNoble.RL10_(single)_contig_3
GGTTACTCTAGCCAACCATTTTTCACCCTTAAATTGTGCATTCTCGCGCATTACAAAGAT
AATGCAGTAAACAACATTCAACGAAAAAGTTGTTCCAATTCAGTCCCCCAAATGAAGCCA
GAGAAACGTCGAGACCTCTCCAAGTAGGTCGCTATTTTGGGGCAGCCCTTCGGCTTTAGA
AAGCAAGCAGAACGAAAGTTGTTTCCCAAAACGTCCACGTCTAGGGGCGGCGATACAACG
GGGGAGCTCTGCCGAGATTGCGAGAAAGCCCTAATCGCAGGTCGTCAACTTTGACGCTAA
CAAATCGACGTCTCGAAGGTGTCCCGCACGGACTAGGACGCAACCCCGTCCCATCGTTAA
CTTTGCTCGGAGACGCGTTGCGTTCCTCGAAGTGTGG
>RoeNoble.RL10_(single)_contig_4
GCAACAGCTGGCATTGTCTTCAGAACCAACCTTGATGCCGCTCGGGATTATCTCCTCTGC
ACTTAGCGGCCTGGAGAGGGGGCTCCAGCTTGTCCTGATAAGCCTGGAAGACCGCCGCCT
GGAGGAGCAGGGGGTCCCGCTTGTCCGGACTCGCCGGTATCCTCCACTTCCGTCTGTGGC
CCTTGGTTATGCCCGCCTATCACACCGCCTCCCGAGTGTATGTCAAACTCCACATTGCCT
CCTTCAACTTCCACCATGGTGTGCACAACTGCAAGGAGGAAGCAAATGGCTACGAGGGTT
GGCTTCATCTTGGACTGTAGATATCGATGATCCCCCGTACTCTGCGTTGATACCACTGCT
TTAAGCAGTGGTAACAACGCAGAGTACTTTTTTTTTTTTTTTTTTTTTTTTTTTTTGCTT
TTTTT
>RoeNoble.RL10_(single)_contig_5
ACTCCTTGGCTCTCTGGTGTTCGTTAAGACTCGCATAGGCTAGACCTATCCGTCCGTATG
CCTTGCCATACTTTGGGTCGATGTCCAAAGCCCTCTGGCAATCCTCGATGGCGTCTGCAT
GGTTGTTCAGCTTGCTGTGCGCTGCAGCCCTGTTGCAGTAATACACCGCATTGTTCCCGT
CCAAACTGATGGCCTTTGTGTAACATTCCAAGGCTGCTGTGTACATTTCTAGTTTCATCA
TGTTGTTGCCTTCTTGTTTGTATTTTTCGGCCTCAGCCCTCTGCGCCTCCGTGGGCTCGG
GCAACGTCTCGTGCACCTGTGCGTGTTCCTGGACCACAACTTCGCGAAAAATGTCTAGGA
GTGTCCTCGACACGAGAAGGCTGTCATTGGAAAGGTCATCGATGCTCACTCCGTACGCAG
TCTCCAGGCACTGGACAGCCACTTCAACACTTTCTTTTGCGTCGGAGCTCAAGTCGGCAG
TCTGGAGCTGCTGCCTAAGGAACTGCACTATAGAGAGCACCAGCCTTTTCACGTGCGACA
TTGTTTACCTTCCAAGCTAGCCGGCGTACAGTAAAGC
>RoeNoble.RL10_(single)_contig_6
TTTTTTTTTTTTTAGTTGTTTCTTTTTTTTATTTAAAAAACTGAGTCGTGTTGTGTCTGC
TTGGCGGAGACTATGACATTTTTGTCCCCCCAAAACGAGTCTGGTTTTAACCTCCGCCCT
TTTGTCATAGTTTCTAATGGGACTGAACAAGGATCAATGGTGTTTTTATTTTGTGTTATT
TCGCGTTACTCTTGGAAGGTAGAGTCCTAGCACACCTAGTTGTCCGCGTCTGGGTTCCCC
GCCGACGGGTCCTGATTGCTGGCGTCCGAAGAGTTTGAGTTGCTCATGTGACGTCTCAAC
TGTTCCACCAGTTCGGGGTTGGAGGCCTGCATCTGCGACGCCAACTGCTGACCGGCCTGA
AGGAGTGCATCCAAGCCGCCCCCAGTATTCTGGCTCATCCCGCCGGACATCAAGCCAGCC
ATCATGTTTTGCATGGTGGGGTCCTGCATCAAGGTGGCCGCCATGTTCATGAGGGTGGGG
TTGTTTAGAAGACTGCCAAAGTCCATCGGCGCCCCTCCACCAACTCCGCCGGCTCGGCGT
GCGTCGCCATTGCCCGGACTGGGCATTCCGCGCAGCTTCTCTTCGGCAACCCTGAGATTG
TTGATGTAGCTCTGGTTCTCGGGATCCAGTTCTACCGCTTTCTGGTAGCACTCCTTGGCT
CTCTGGTGTTCGTTAAGACTCGCATAGGCTAGACCTATCCGTCCGTATGCCTTGCCATAC
TTTGGGTCGATGTCCAAAGCCCTCTGGCAATCCTCGATGGCGTCTGCATGGTTGTTCAGC
TTGCTGTGCGCTGCAGCCCTGTTGCAGTAATACACCGCATTGTTCCCGTCCAAACTGATG
GCCTTTGTGTAACATTCCAAGGCTGCTGTGTACATTTCTAGTTTCATCATGTTGTTGCCT
TCTTGTTTGTATTTTTCGGCCTCAGCCTTCTGCGCCTCCGTGGGCTCGGGCAACGTCTCG
TGCACCTGTGCGTGTTCCTGGACCACAACTTCGCGAAAAATGTCTAGGAGTGTCCTCGAC
ACGAGAAGGCTGTCATTGGAAAGGTCATCGATGCTCACTCCGTACGCAGTCTCCAGGCAC
TGGACAGCCACTTCAACACTTTCTTTTGCGTCTGAGCTCAAGTCGGCAGTCTGGAGCTGC
TGCCTAAGGAACTGCACTATAGAGAGCACCAGCCTTTTCACGTGCGACATTGTTTACCTT
CCAAGCCAGCCGGCGTACAGTAAAGCAAGCATACAATGCCACAATACCCCCGTACTCT
>RoeNoble.RL10_(single)_contig_7
CAGAGTACGGGGGTACGATAGCATGAGAACTAACTGCATAATTAGAATTCGCAAGCTTCC
AAAGTCAGCTCGTCCTTAAGACAAAAACAAGTACAACACTCCGAAGTACCGCATGATCGT
TCGCTACGGTGTCAAGCTAGGCCTAACCAACTAGTTGCGGCCGCCTACTGTACCGGTTT
>RoeNoble.RL10_(single)_contig_8
GCAGAGTACGGGAGACCGGAGCCACTGTAGCTGCGCCACCGTACACCGTACTGCAGTGCG
TGCAGGGAAGAGACTTAATCGCTAAATCGCAGACACTGCCCAAAAATCGTACAAGAAATA
TTGCTTCGAACAAAAACAAACCATGGAAGGTCTTCGAGCTGTGTCTTCGAAGGAGGAGCT
AGACGAAATAGCCTCGAAAACTAGTGATAAGTTGGTTGTGCTGTACTTCCGTGCGGACTG
GGCTCCGCAGTGCAAACAGGTAGATGACCTGATGCCCGACCTGGTGAAAGACAAGGAGCT
AGATCGGACGTCTTTCTATAAGGTGGATGCAGAGCAGGTGCAAGAACTGAGCCTCAAGTA
TGGAGTTGCCTCTGTGCCATCATTTGTCATCTTAATGAATGCAGAGCGCATCGAGAAGGT
TGAAGGCGTCAACATGCCCGAGCTGGTGCGCAAGCTAAAGCTCCTCCAGAGTCGAGTTGA
CCTGCCTCCACTTGCGTCAAACAAGAAACAGGAGTTGTTGAAGGAGCTACGAGCCATCAC
GGGACAAGCACCTTGCATGCTAATCATGGAAGGTACTCCTGACGCACCCACTGGAGCACA
AAACACCGAGGCAGTGAGCCTCTTGAAAAAGCTTGGCATTCAATACCATCACTTCAACAT
CACGAGCAATGCTGCTCTGCATCAGCAACTGCTCGAGTACATTGCACGCAAGCCTGCAAG
TTGCTACCCTTTGCTCTTTGTTGATAATGAGTTTGTTGGCGGCATTGACGAGATGAGGAA
GCTGGCTGAAAGTGGTCGTCTGGCCGAACTCTGCTCGCAGCAAGATCTGACTCGGAGGCT
GGAGCAACTGATTCGCAAGGCACCAGTCGATGGTGTTCATGAAGGGAGCCCCGAAGCTCC
TCGTTGTGGTTTCAGCAGGACCCTGATGGACATCTTCAAGCGAACCCAGGTTTCCTTCGA
CAGCTTTGACATCCTGACGGACGAGGAAGTGCGACAAGGACTGAAGAAGTACTCCAACTG
GCCCACATACCCTCAGGTGTATGCCAAGGGATCCCTCGTAGGTGGTCTGGACATCATAAA
GGAGCTGGACGAGGCTGGCGAGCTGGCTGCTGCTTTGAACCCTTAACTTCAAGAGGTGCT
CTTTTTCCATCCAAATAAACTTCCCATATTCCATTGTAGTAAAAAAAAAAAAA
>RoeNoble.RL10_(single)_contig_9
GGGTTGGTTACGACTTATGGGAACCTCTAAACTGTTGACGTAAAATATCAACATGCTCGT
AGCGGTCCTTTTTATACCGGTTGTAGCCGGGAACATCTTTTTAGAGAGCGAGTTTCGTCG
TCTTCCGAAAATATCCGAAAGAGACGAGCAGGGGGAAAAAAACCACATGCTATTTGACCC
CTGCAATATGAAGAATGCTGGAGACCGAAATATGAGCTGTGCCCAGTTAAGAAGAAAGGG
AGAGGACATGGACGCTGACTATTATATCCATCCTTACGAGCGAGTTCATGTGAAGTGCGA
CATGACGACCGATGGCGGTGGATGGACAGTAATTCAACGTCGGGGCCGAAACGAAAAAAA
GAAGAGAACTTCGAGAAAACGGATAAAGAATACCAGGATGGATTTGGAGATGCCGCGACT
TCGTACTGGATAGGGAACATGAATCTACATATTCTTACGACGTGTCCACGCGCCAATCAA
GTTCTCAGGATTGAACTGACGGAAAGAGGAGGGGTCAAAATTATTGTGGAGTATAAACAT
TTTGAAGTCGGTTCCGCAAAGGATAACTACAAACTCACCATCGGCAAGTACAACGGCACT
CATGGTTACGACGCGCTGACAGCACACAATGATGGCGACTTCTGGATCGGGAATAAGAGC
TACATAGGCATTGGCAATTGCTACCCAATACGAAGTGGTGGATGGTGGTATAATCCTTGC
GTCCGCTCGAATCTTAATGGACTGAGATTTAAATCCGACCCTCATAAGCAAAACACAAAA
GGCCTTGGAATCACCTGGACAAAAGAAGGTGATAGAACTCCTAATAATCTCTACTACGAC
CTGGTAGAGATGAAGATAAGGGATGCCGATTTTAACTTCTGCAGCGGCAATATGGCAACT
TAAGCACTATGATATCTGATTTCTACATTAGAGTAAAAAGCACTAATTTGTGCAAAAACT
GTCATTTCTTATGCCATGTGAATTCATCACACTCAGTTTTTTTATTCTGCAAAGTTAAGA
ACGAAA
>RoeNoble.RL10_(single)_contig_10
CACGTTGTTCGCTAATAAAGCAAAAAATTCTTGGAGGTCTTCTATTCTTCATTAGAAACA
TTTAATTTACGAAATATTTCGAGACGCTTTAGTTGACTACGAAGAATGCGATTTTGTACA
AACTACAATAGCCTCCATCATGGGCAGTTGAAAACTTTCCTTCTTGCCTCCAGCCTCACT
GAAAGTTTCCAGGAAACAGGCACGTTAACAACTTTCATGTGAAATGAGGTGGGTAGATCT
GATCAACAATGAAATAAAAAAACGCCATATCTTGTTTTGGTGATTATCTGATTGAAGGCA
CCGCTTTCATCGGCCATTGCAACTTAGGCATGAACGGAAGGTGCTAATACCAGACATCTC
TTAATTACAGCATGACCGCATACAAAACACACAAAATGCACTGAGATACAACAGACATAT
CATTAATGACCAATAAAAACAGGAAAGCTGGCATGACAAGTTATCCTCATTCCAGCAAAT
ATAGCATTTAAAGAATTCTAAAACGCGTTTTGTTCAAGCGTGCTACTACTCTTTCAATTC
ATCAGTTCCGCAGACGCCAACCGGCATTCAGACGCGCTCATAAACAAAACTTGAAGGTTG
TTCTCTTTGTCGGCACAACAATAAAAA
>RoeNoble.RL10_(single)_contig_11
ATTTGACGTTCCGTTAAACCGGAAGTAACTTCCAAGGGTTGGTAGAACTGTGCCCTTAAC
AACGATACAACCGGAGGCGGTCTACCAGAAAAGACTTCAGATCCACAAGCGTAATAGCAA
TGAGGGATGATAAGTTCCATGAGCAGGGTAGGTATTGCGCTGACAGTATAAACTCAAAAG
CAATGTCATCAGTGCCCCAGGGCGATTGCCTTGATGTAGTCGATGCTGGCTCTCTCGTAC
AAGATGGCCATGTGTTCCACATTGTCCAGCGGCTTGACGAAGACCTTCTCTTTCTGAAGG
CCTCTGAACTTGAGGCAGCCTTGAAGAC
>RoeNoble.RL10_(single)_contig_12
GATTATCTGATTGAAGGCACCGCTTTCATCGGCCATTGCAACTTAGGCATGAACGGAAGG
TGCTAATACCAGACATCTCTTAATTACAGCATGACCGCATACAAAAACACACAAAATGCA
CTGAGATACAACAGACATATCAATAATGACCAATAAAAACATGAAAGCTGGCATGACAAG
TTATCCTCATTCCAGCAAATATAGCATTTAAAGAATTCTAAAACGCGTTTTGTTCAAGCG
TGCTACTACTCTTTCAATTCATCAGTTCCGCAGACGCCAACCGGCATTCAGACGCGCTCA
TAAACAAAACTTGAAGGTTGTTCTCTTTTTCGGCACAACAATAAAAAGAGATTATTTGAC
GTTTCCGTTAAACCGGAAGTAACTTCCAAGGGTTGGTAGAACTGTGCCCTTAACAACGAT
ACAACCGGAGGCGGTCTACCAGAAAAGACTTCAGATCCACAGGCGTAATAGCAATGAGGG
ATGATAAGTTCCATGAGCAGGGTAGGTATTGCGCTGACAGTATAAACTCAAAAGCAATGT
CATCAGTGCCCCAGGGCGATTGCCTTGATGTAGTCGATGCTGGCTCTCTCGTACAAGATG
GCCATGTGTTCCACATTGTCCAGCGGCTTGACGAAGACCTTCTCTTTCTGAAGGCCTCTG
AAGTTGAGGCAGCCTTGAAGAC
>RoeNoble.RL10_(single)_contig_13
ATACCCTCTTCGTAATGCGCTATCTTTGTCACGTCTTCTACCTTATATGAGTACACACAA
TGAATACGAGTTGCACAGTCCTGCCACGCTTGAACTAGTTTCAATGACTTGCGTTACAGT
CTGCAATGCCTGGGATATGACAATTATTTGGCAACCAATCGTAATTGGCCGCGGATTTAA
CAAATCTGAAGGTCCTTTAATGTTATTGTATTTGAGCCCCCCCGTATCTGCGTTG
>RoeNoble.RL10_(single)_contig_14
TCTCAGAAGAGCTTCATTCTTAGCAAGAGAGCATCCTCGGGAAGCGCAGCGTCGTCCACG
ATGAGCATCCAGTGGACAATAGTGGCGGCATTTCTGTACGCAGAAATTGCAGTGGTGTTG
CTGTTGATGATCCCGTTCATTTCACCCAGGGCGTGGAACAGAATATTCAAGTCTAGGTTC
TTCAAGAGCTTGGGGGCACAGGCGGACATTTACTTCACAGTCATGATCGTTGTCCTGTTC
CTCTTCTTTTTTGACTCCATCCGCGAGATGCGCAAGTATGGCACCCAGCGGGAGGTGGCC
CAGTCCGAGCACCACCACCACGGGAATCTGGACGTGGAGATGCAGCAGAGCATGAAGATG
TTCAGGGCACAGCGCAACTTCTACATCGCTGGGTTCTCCCTCTTCCTCTGGCTGGTGATC
CGTCGCCTGGTGACTCTGATCAGTGCCCAGGCCGTGCTGCTGGCAGTGAATGAGGCCTCC
ATGCGTCAAGCGCAGTCTGCCACTGACGCCGCACAAAGCCTGCTCAAGAAGAGTGACGGT
GCCAAGCAGAACGAGGGCAACAGCAAGACAGAGTCCCTGGAGAGAGATGTCAGGGAGCTG
AAGAAGGAGCTCGAGGCTGCCAAGAAAGATGTGGAGCACCTCACGACCGATCGTGACGCA
CTCAAGGTGCAGGCGGAAAACCTGAGCAAGGAATACGACAGGCTTTGCGAGGAGCACGCC
AAGGCACAGAAAACCTTGGCTGCCGGTGAACCGTCAACCAAGAAGGATAACTAATTGCTT
CTCTGCTAACGCCACTTCTGCGGTGGAAAGGTCCGACTTACTTCCCGAGGGCTGTCCAGG
TCTGGCTACAAAGTGCTGGTGCAACTTTGTAGCCTCATTGAGGGTGTGTGGTGCTTGCGT
CACAAGTGCGGTTGCTGTTTCGAGTGTGTGTCTGAAAATAAACCTAGTGTTTGTGTACCC
TTACAAAAAAAAAAAAAAAAAAAAAAAAAAAAAAAAGTACTCTGCGTTGATACC
>RoeNoble.RL10_(single)_contig_15
ATGTTGGCTGCTCAGGACGTGGCCGAGAAATGCAAGCAGGTCGGCATCACTGCACTTCAC
ATCAAGCTGCGTGCCACAGGGGGAACACGGACAAAGACGCCTGGACCGGGAGCTCAGTCT
GCTCTCCGGGCCTTGGCCCGTTCAGACATGAAGATTGGCCGCATTGAGGATGTGACGCCA
ATCCCATCAGACAGCACTCGGAGGAAAGGCGGTCGTCGGGGCAGGCGTCTGTAAAGGCAC
CAGAATAAACCTTTCGTTTGGCATCTGGCCTC
>RoeNoble.RL10_(single)_contig_16
TCTATGACATCTGCTTCCGCACACTGAAGCTCACCACCCCGACTTATGGAGATCTCAACC
ACTTAGTATCTGCCACCATGTCTGGCGTCACCACATGCCTCAGGTTCCCTGGCCAGCTAA
ACGCCGACCTTCGCAAGCTTGCCGTGAACATGGTCCCCTTCCCACGTCTTCACTTCTTCA
TGCCTGGGTTTGCTCCTCTGACATCTCGTGGCAGCCAGCAGTACAGGGCTCTGACGGTGC
CAGAACTGACCCAACAGATGTTTGACGCCAAGAACATGATGGCCGCTTGTGATCCTCGCC
ACGGCCGCTACCTGACTGTGGCTGCAGTCTTCAGGGGCCGCATGAGCATGCGGGAAGTGG
ATGAGCAGATGCTTAATGTACAGAACAAAAACTCCAGCTACTTTGTAGAATGGATCCCCA
ACAACGTTAAGACTGCAGTCTGCGACATTCCTCCTCGGGGTCTTAAGATGTCTGCCACTT
TCATTGGAAACAGCACTGCCATCCAAGAGCTCTTCAAGCGGATCTCCGAACAGTTCACTG
CCATGTTCCGCCGCAAGGCTTTCTTGCACTGGTACACCGGAGAGGGCATGGACGAGATGG
AGTTCACCGAGGCAGAGTCCAACATGAACGACTTGGTGTCCGAGTACCAGCAGTACCAGG
AGGCCACAGCTGACGAGGAAGGAGAGTTTGAGGATGAGGAGGAGGCACAAGCAGAAGCTT
AAGTGAAGTTCTTTGTGTGACATGCACCATGTATCCTAGCATTCTGAGCTCCTTCATTTT
GTGTTGTGTTCTCTACTCTTCTCTTTTGTATTATTCTTTCATTGTGAATAAAGCCGACAC
TTGAGACCAAAAAAAAAAAA
>RoeNoble.RL10_(single)_contig_17
GACGTCTCCACTGTCACCTGTAAGTGCTGCAGATACACCCGTGATAGCTACTACAAAGAT
CACACAGCCTGAATTAACAAAGGCAACAGAGTCAACAGGTAGGCCAAAGGTGGCAACCCA
ATTTACACCATCCCTTGTCATTTCATAGTGTACGCATGGCCGAGGCAACGAAGAATGAAG
AGCCCTAAGCCACATGTGCAGGTTCGCTGAACCATGCCGCTGCTTGTTATTTCGAAAGGG
TTCCACCACCTGCCGCCAAGAGGTCACCTGTTCCCCACTGCCCGGTCCCTTACACCAACT
TCCTTAGTGCACGAAAAAAGGCTTCCATTCATGCCCCACGAAAAAGTGATGCGTAAGTTG
TGCCTTCTTTGTTGTCTTTTCACCACAAAAAAGCGACAGGTGCTTGGATTGTATGAAGCA
CTGTATTGTTTGTTACTCCAGCATAGAAATGGACAAGAACCAAGCATAAAGAAATGGAGA
TAACGGGCACAGCGCTGCAGTAGGAACAAAAGAGGAGCATGAACTTAGACAAGAGGGGGA
GGGTAAGAACGGCCTTCATTGGGGCAAAAAGGCACACAGAAAAAGCAACCACAGGTGTGA
CGAGAACAGAAACAAGGAAGGAAGCGGGGGCCAGGGCTGTTGTTTCTAGAAGCTGGATCC
TTCAGGGGGCTGCGTCAACCTCAGGTTATCCTTGAGGGTCATGGCACGCCTCAATTCCGT
CAGAACCGTCTTGATGGAATAGCTCCTCTGCCAACGGTTTAGCACCGGAAGGGTGCGCTT
GTCCACGCTTCCATTGCTCTCATTGATGCCTCCCATCTTGATCTTGGAAATGAATCTGAT
GCTGGGTGGCTCGTCAGGATACTGCTGTCCGCATTCCACTCTCAAGCTGTAGATCCTATT
CTCGTACGGGGTCCTAGGGGGGCCGATGATCATGCCGGTCCAGTGGGTCAAGGTCATGTC
ACAGTCGTCCTCGAGGCCCCAGCTGATGGTGCCATCACCAACCCCTTTCTGGCCTTGCTC
CAGTTCTTCCAGGAGGCGGAAGTTACGAGGAACAACCACTCCTGCCCCGCCGGTGCAAGC
CGCCATGTTGTGTGCCCCCCGTACTCT
>RoeNoble.RL10_(single)_contig_18
TGGCCCCAAACATCACGGTAAGGGTCCACCCCGTAGTACTGTTCGCCATCGTCGATTCCT
ACGAGCGCCGCAACGACGGCGCCGAGCGAGTCATCGGCACCTTGCTGGGCTCGTACGAGA
AAGGCGGCGTCGAAGTCACCAACTGCTTCTGCGTACCGCACAACGAGTCCCAAGACGAAG
TCGCCGTCGACCTCGAGTTCGCCAAGAACATGTTCGAGCTCCACAAGAAGGTGAACAGCT
CCGAAGTGATCGTGGGCTGGTACGCCACCGGCCCAGATGTCACGGGACATTCTGTCCTCA
TCCACGACTACTACAGTCGCGAAGCGACAAACCCCATTCACCTGACCCTCGACACACTCA
TGGCGGACGGCAAGATCAACATCAAGACGTACACGAGCACGCCGTTCGGCGTGCCGGGCA
AAAACGTCGGCACCATGTTCTCCCCGTGTAAGGTTGAGGTGGTCGGCTACGACGCGGAGA
TGGTCGGGCTCAAGGTGACGCAGGGAACGAAAAACAACAAGCAGAGGAGCGTGGAGTGCA
TCGCCGACTTCGACTCGGTGAGCAAAGCGGCCAAGGAGATGCGCGAGATGCTCGAGGTGG
TGATCACGTACGTGGACGACGTGCTGACCGGGAAGACACCGCCGGACAACCATGTCGGTC
GCATGCTGCTCGACATCATACAGAGCGTGCCGCAGATGGATCACGAGAAGTTCCAGAACA
TGCTGAACAGTAACATGAAGGACTTGCTCATGGTGGTCTACCTGTCCCAGCTCACCAAGA
CGCAGCTGGCTCTGAACGAGAAGCTTAGCATGCTGTAGGCCGGATGGGTCTAAGCACTCG
TTAATAAAGACAGGTCTGTGAATTGAACAAAAAAAAAAA
>RoeNoble.RL10_(single)_contig_19
ATTTTAGAAACATTGTTCTTTTATTTATCCACGAGGAATTTCCTTTCGTCATTTGACAAA
GAGTAAACAATTATTATTGATATCAGTCGCGATCTCATATCTCGGTACACCATTTTCCGG
GGAAATCACCCCTGTGTGGG
>RoeNoble.RL10_(single)_contig_20
TTCGTCAGGGGAACCCTGGGAACACGATCGAAACGGCTACGACTATGGCTCTGGCTCGGC
CCCAGTTCCACGGCCTCCTGAAGAGCTACATTCGCAAGCACCTCATCATTTGCCTGTCCT
TAGCCGGTGTCGGCGGCGTGGCGTGGCACTATGGCGTCTGCGAAGCCAGGA
>RoeNoble.RL10_(single)_contig_21
GGCGTCTGCGAAGCCAGGAAGAAGGCCTATGCCGACTTCTACAAAACCTACGATGCGGCG
GCCGACAACGAGCGGATGACCAAGCTCGGGCTCTTCCAGTCAAACCC
>RoeNoble.RL10_(single)_contig_22
GGCATTGTTAGAAATAAATATGTTGAAAAAAAAAAAAAAAAAAAAAAAAAAAGTAAAACT
CTGCGTTGTTACCACTGCTT
>RoeNoble.RL10_(single)_contig_23
TACGGGGGTCCTTTTCTGCCGAAGCTCGTTGTTCAAGATGCCGTCTGTCGGTGTTAAAGA
CGTTGAGCAGCAGGCCTTCGTGCGGGCACTTTCCGCGTTTCTCAAAAAGTCGGGCAAGCT
AAAGGTTCCGGACTGGGTGGATGTTGTCAAAACCGGCATCTACAAGGAACTGGCCCCTTG
TGATGAGGACTGGTTCTACACACGATGCGCCTCAGTGGCCCGGCACCTGTACATGCGCTC
TCCGTCCGGAGTCAAGGCCATGCGGAAGATCTATGGGGGTCGGTATCGCAACGGAGTGAA
GCCGTCCCACTTCTGCCCTGCCTCTGCCAGTGTGGCCCGCAAGGCGCTCCAGGCCCTCGA
ACAGCTGAAGCTGGTAGAACAGGACCCCAGCGGGGGCCGCAAGCTTACCAGCCAAGGCAG
GAAGGACTTGGACCGGATTGCTGCTCAGATCAAGATCAAGGCTTCTGCTGCACCCGTGGT
TGCGAAATAGACAATGTGCGCTGAGGAATAAAAAGTTTT
>RoeNoble.RL10_(single)_contig_24
GCCAACGCCAGCATGGAGGATTCAGACGGAACGCTGAGTCGCAGCCTCCAGCAGCTGTAC
ACGGGAGGTAGCCCTTTCACGAACGCCAGGCAGAGAGTCCCCAGTCGGGAAATGGACTGG
CTCATGGAAGTTCTCAGACCACGCCAGAACAAGCGACTTTCCGAGTTCCTGGGCGGGCCC
GGGAAACGTTACTCCGAGTTTCTCGGAGGGCCCGGCAAGAGGTACTCCGAATTCCTGGGT
GGACCCGGAAAACGCTACTCTGAGTTCCTCGGAGGTCCGGGCAAGAGGTACTCGGAATTT
CTCGGCGGCCCTGGCAAGAGGACCATGGAAGACGGCGCTGAGCCGCACCATCAACCGCAG
TCGGTGTTCGCGGAACAGGATGCCGCAGCGCTGAAGAAACGATAACTTTATTGTTCGCAA
TTTGGTGGTAGTTTCCTCGGAAGCCTGCAATGTTCTTCGCAGTTCAAGCTGTGTCCTCCT
TTCTGAAGGCACCCGTTGGTGGAGTTTGCGCTGAAGAGGCGTCTACGCTTCGGTGCCTGG
CTGCAATACTTTTTCCGAGTCTTTTGGGACGCGCGCGTTCTTCTTTCCCGTCTTTTGCTC
GTCCGTCTGGATCGTGTTGAACGGTGCAGAGTGCCGAGAGTAGCGATTCCGCATTTAAGA
GAAAAACACACGAAAAGAAATAAATAAATAAAGATTTCGGTACCTCGAAGGAATGTACTG
GCTTGCCGCAAACACGGTGTCTTGTTACTGAGGCAGCAACCTGAATAAAGTGCGAAAC
>RoeNoble.RL10_(single)_contig_25
GGGGGAGCCTCAACGAGGGACCCGAAGAAGCAACAGATCTGCTCAGATCTCTCATTCCGG
TCGAACTCAAGAACTCAAGATGTATCCTACCCTGCTTGCGTTTGCTAGCCTCGTGGCCGC
CATCGCCAGTGTTGGCTCTGAGACCTCGTCAAGCGGTAAACCTGTGGACGCATGGACGAC
TGTGACTCTGCCTAACATTTTTTACCTCAAGTACCGCTCCTACGAAAATGCTGATGGCCT
CGGAGGCACCGGGGAGTGTGTCTCCATACGATTGGTGAACGCAGACCAAGAAACCAAGAC
CGCGACGAGCACAATCCAATACTGGGACGCTAAGAAGTCATTGATAAAAAAGACCGTGCA
TGTCACGCTGGCTCCTTCAGACGGCAGCACAGGCGGCGACACCATCCAAATGGTTGATAC
GGAAGGAGTTGACAAATCGACCACTAAAGTTCAGTTCGTTTATTCGGATTACGGAACCTG
TGACGTGGTTATCGTTCCGGGAACAGAGGAAAAAGAATGTGAACTCTGGGTCAGTGCAGA
TGCAGTAGGCTCTGGAGACGATGCAAGCGTCAAGAAGAAGATCGCTGAATGCACAGGAGA
ATACGATAAGCTATGCAAAAACCCACAAAAACACGAAATCTACGATGATACATGCAGTTC
ACGTTCAAAGAGTTCCAAATAGACTGAAATTTGACGAATCAAGAGACACAACATTGCACA
CTATGGCAATCAGTTGAGAGTACGCTAGACTACGTCCGCATAATTTCGATGAGTTTCTAG
TATTTCCAGGGTGGTGGTATGCTCAAATAAAAATATTTTAGCAGCTCAATGATTGTTTAG
TAAAAGAAACAAAAGAAAACGGTACTACAAAAAAAAAAAAAAAAAAAAAAAAAAA
>RoeNoble.RL10_(single)_contig_26
TGTGCATTAAAAGTTTTCAGCCTGGTGTGCGTATAGTGTAAATATCTGAGATGAGGCATT
TTTTGTCGAGCCACGTTGTTCGAGATATTACGGAATGTCTATAGTTAAAACAGTGCTGCT
TCGCTTCCTTTGGAGATTGGCCACTCTTTCGATTTCCTAGCGAAATACATTTCCATGTTT
GTACATGTTTTGCCTGTGATATGCCGATCTCACGCTTCCGATTTGATCCGGTCCCCTTCT
TTTTTTCACCAGTCAGTTCTTTCTCTTCGGGTTACAAACAAAAACGGAACTAGGGAGAAA
AAAAAAAGTAGTGGCAATGCACAGGTGCTGTCATTTGGGTTTTCTAGACGTTCCGTTGAC
TGCCGCGAGAGTACAGGACCCTGTGTTGTTCACCTTCAATGCGACTGGCTGGAACAGCAT
CCTACCATCATATTTTTGATACTTGGCCTCTCCCTTGTAGTAAACAAAATAAAAACAAAA
ATAGTTGTGCAGCAGAGCGCTTCACTGTGTAGCGTG
>RoeNoble.RL10_(single)_contig_27
ACTCTTTCGAAGAAATAAAGTACCACAATAATCGGTGTTCTTAAATAAATTACCCGTGTG
GATTATATCTATGTGGATCCTTTCGTAACTATTCTAACCTACATCTTGTAAATTCCTAGA
ACAATTAAGACAAAGAAGCCCACAGCAATACTGTTTCCAAGGGTCAACATTTTGCAATCG
CAGGTGCATTCTAGGATTCCCGGGAATCAAAAGGAAACGCAACGAATGGTGTCAATTCGA
ACTAAATGTGAAGTGGGACTCCGCCGTAGCATATAGCTCAAACTGTTTTTAATGGGTGAG
AGTGTGTAAGAAATCCTAGCTAACAAGGCTCGGCGACATTCCTCTACGGAAAATAAAATC
TTTGTCGCCTTGTACCACGATGTATT
>RoeNoble.RL10_(single)_contig_28
ACTCTTTCGAAGAAATAAAATACCACAAAAATCGGTGTTCTTAAATAAATTACCCGTGTG
GATTATATCTATGTGGATCCTTTCGTAACTATTCTAACCTACATCTTGTAAATTCCTAGA
ACAATTAAGACAAAGAAGCCCACAGCAATACTGTTTTCAAGGGTCAACATTTTGCAATCG
CAGGTGCATTCTAGGATTCCCGCGAATCAAAAGAAAACGCAACGAATGGTGTCAATTCGA
ACTAAATGTGAAGTGGGACTCCACCGTAGCATATAGCTCAAACAGTTTTTAAAGGGTGAA
AGTGTGTAAGAAACCCTAGCTAATAAGGCTCGGCGACATTCCTCTACGGAAAATAAAATC
TTTGTCACCTTGTACCACGATGTATT
>RoeNoble.RL10_(single)_contig_29
CCTTGTACCACGATGTATTTTTGTAAATAAATTAAGCTATACATTTGTAAAACTGTGACT
TGGTTGATAACAGTATTGCTGTACATAACAAAATGTGAGGGGAAAGCGACCTAGAATGTA
GTGCTCACAATTCTTATAAAAAACATTTTACAAAATGGCACATCAACTTCATACAGAGCA
GGCTGTAGATATATATATAATACGAATATATTACTTTGCACTGCCCCATTCCTCATAAAG
AAACCACCGTTCCTCACCTCAGTTGTCCGTTCCACTTGCATGGAATCACAGCACTTCGTG
TTTTTTTACAGCAATACGAAATATGCACCTATAGCACAACGGCTAATGTTCGGTCACTGG
CAATAGGAATGTCTTCACAGCTACACTCTCGCCTTGTAAGAGTCAAATCGGCTTTGGAGA
TCATTGCCATAAAACCACTCACAAAACTGACAGAAGCACGCAGCAGAATGAACGAGCTTC
GTGTGCGACAAAGAGACATTATTATTTATGTGAGATATATCGTACGTTACAGGATTTCGG
AGTACATCTTGGGCAGAATTGTAGCAGTCTGGCACGCATACAAATGAGACCTCCAACAGC
GAATTAGAAGATAAATAACATTCCCTTCTTATCAAACTCGGGAGAAGGGGAAGTGTATGG
TACATCGGAGGTCAGTATTCAAATATGACATGTTTCTATGAAGAAATATGGAGTATTTAC
ACTTAATTCCTATCGTACTGATTTGTTTCCGTGTTTCCCGGCATTCTTTGATGCTGAAAG
TCGTTTCATTTTACTTTGGAGAATAAATCAGGGCTCACTTTCAATCGTACAGTAAGAGCC
TAATTTAAGAGCTGCTAAACCATTTTAGAGCCTGTGTTGTAAAAAAAGAAAAGAGAAAGA
TCACGTCAAACTTCACTGAGAAAAGCAAAAACATAAATGTGTTTTATTGGAATGAGTTTA
TTGTCAAAGAGCGACTGCAAGCTATTTAATGCTTTATATAACTTACTTAACCAAATGTCT
AGGTCCTAGTAAACACGTCGTACTATACCCCCGTACTC
>RoeNoble.RL10_(single)_contig_30
AGAGTGCGGCGGCAAGCCACAGCAACTCCAGCTCAAGGGCCCTCCAGGACAAGTGACGCG
TCTCCACTCAACGGACTGTTTGACCTTACTAATTTGCCATCACAGATCTTCGAGCGATTG
CCTTCGAGCATTATCGACCCAGGCTTCGCGCCCAACGCATTCGACAGGTTTTTGCAGGGG
CTCCGCAACAGTCAGCAGCAGCAGCAAGGGCAACAAGTGCCCGCTACCCAGACCCCGAGG
TTATACCCGGACCTCGAGGGAGAAAAGCTTAACCCTGGCGCACCTGCTGCGGGTGGACAG
CATGGGCAGGCCGGAACCCAGCGGCCACTTTTGGGTATCATCGACCAGAACGCCTTCGAC
AAGTTCATGCAGGGACTGCGCAACCTTCAGCCTCAACAGCAGGGACAACAAGCAACTCGA
GCTGAGGTCGAGGGCACAAACCTCGACGCTCGTACTTTGGCCAACGCGGGACAGAATACG
CAAGGCAGCAGTCAGAGACTCCCCGAGGCGGCCAGAGAGATGCTCCAGGGACTCGGACAG
ATGGGCAGCGACATACTCGATCGTCTGAACGTGTACCGGAACGAGAACGCCTTCGCGGAA
TTCTTGCAAAATATGCATCAACCCGCGGCGTCCCGAGACATTTTCACGAACTTGTTCCGA
AGGGAACCGTCGACCTCCTAGACGCGTCCCGCGAGCACAGACTTGGTCGTTCGGACAGCG
GCCAAGGGGGTCAAGCGAAGGTCAAGGCGATCCGCGAGAGGTTTCTCCGTGGGTCAACCG
GGGTCACCGGAGTTGCGCATAAAACTTAAGAGTCCAGCGCTGAAGATTGTGATCGGCTAA
CCAGTTTTCGTCCGTCGAGCTCCGATGCG
>RoeNoble.RL10_(single)_contig_31
CTTGCCAGGGTGTTTCCGGTGTTTCTGTTTACCTGTGTAGATTCGGAGGTAACGGCTGTC
TTTGAGTTGACCATGTTGCTCCACGGCTTTCTTGCCGTGCTTCTTTGCGCGTCCTTCGTG
TCTGCGGACGAGAAGGAGCCGGCAGACAAAGTTATAGTCAAGGCTCGTGTCGAGAGCTGC
GGTGGATGACGACTGAACGCCTATCCCGAAGTGAAGAAGTTTGTCTATGACGACATTCCA
CTCTTTCACAACGTGGAGTTCAAGGTGATCGGAGGTGCAAAGCCGGAGGTCCTCTTCCTC
AACATGAACGACGAGGAAGTTGAGCGCCATAGCCTGGAGGGGCGCAGCCGCGATGAGTGC
AACCAGCTGCTTCTAGACAGGGGCTTCGAGAAGAAGAAGCAGGAGGCTCCCCAAGAAGAA
GAAGGACCTGGCTTGTTTGCCGACGAGAAGGCCGAACTATAAGTCCGACCTTTGTTCTTT
TCTGTTTGTTTTGCTTTGTTTTTGTGGCACTTTTGGAGGCGCTTTTTATGTTTCTGCACT
CCTGTTCTTGCACCGCATTACTTTCCAGAGCTGCCGTTCCTTCACGGCAGCACGTCCCAG
TGTCCGAAGCGAGCATTGTTTTGACGCTCGAATGAAGTTGCCGTTGGAAATTTGTTAACA
AACACGGCGGCGACGGATGTGTCGCGTCGGAAGCTCTGCTCCGATGAACTCAGGGTTGTG
CTGTTTTGGGTTGGACGAGGCAATAAAAGAAAT
>RoeNoble.RL10_(single)_contig_32
CGGAGCGTCTGTGGGGCCTGACGGAGATGTTCCCGGAGTCTGTGCGCAAGGGCACCCACT
CGCTGGTCTGGGGCTCCCTGTCCGGGGTGCGGCGCTTCTACGGCTTTGGCCGGGCCGCCC
TGTGGGTGCTCTTCTC
>RoeNoble.RL10_(single)_contig_33
TTTTTTTTTTTTCTCAAAGATCCTAAGGTTTATTTACAAGAGTAATACACAGAGATTAAA
TCAAAATCCGTGGGGGATATACTAGAAGTATCATACACAATCCTAATTTGTTTTACGATG
GATGATTGTGGCCGGCTATACACATAGGCCTTTGGTCCAAGATATATTATATTCCGGTTA
AACACTGGATAATAAAAAATATGCCCTTTTCACAGATCAGAATTACCACCACGTCCTGAT
CTAGAACAGACAGTGGGAATTAAGGAATAAAATTACTGCCTTTGCTTTACCAACCTCTAA
CTCAGAGAAGGATCAGGTAGGCAATGTAAAATTTGTTTTTTTGTCTGACAAACAACAAAT
GTACACCGGATGAGACTTACAGACTTAAACATAAAAGGTTCTTTATCAGCCAAATTCTAT
TAGAGTAAGGCAATGAACGAAGCTTCACAAAAAACTCTACACGAAAGACTTTGACATCAC
ATAATATAATGACTCAACACCATATGACTAACAGTATGAAATCACGTGAAATCACGTGAC
ATTATGATGACATGTGACATTGTGATGTCACCTGCCACACTAATGTCAATTGACACCGTC
GAGTCACATTACGTGCCTCTATGAAAAGGCGTGACAATATGACGTCATGTAGCGTCTTTA
TGTCACGTGACCTTGTCAAATAATGTGACCTCATGACACCGTTTCGTCATGTGAGGTCAC
GATCTTCAGGCCTCGCGACATCTCCTGAAGTCACACACATATTGAAAGTGGCCAGATCAT
TCACAACGCCTTCTGTGCTCACTGGTCCTTGTCAGCATGATTTAACTATAGTAGTTTAAT
GTTGCAATCACTCAAATCCAGCCATACTGCGTCGTTTTTTTGTTGCCGTCAGTCTTGCGA
CTTTTTTCAAGTTCTGGGAGTAGCACAGAATTCAACTTAAGGTTCATACGTCTTGAGTAT
CGTGTGAAGCT
>RoeNoble.RL10_(single)_contig_34
ACATTTGTAAAACTGTGACTTGGTTGATAACAGCATTGCTGTACATAACAAAATGCCTCA
GTTGTCCGTTCCAC
>RoeNoble.RL10_(single)_contig_35
TTACGTGCCCAAGCTCTATGAGCAGCTGAGCGGCAACTGAGCTGGCCCCATGAATCCCGG
CTGGCATGTTCTCTCTACTGCACACACTGCTC
>RoeNoble.RL10_(single)_contig_36
TCTATTTGGTTAGCTGCTCTGCTTTGCCTTGTTTAGCCACTTACACTGCAAGCCC
>RoeNoble.RL10_(single)_contig_37
ACTACGGAAGAGCCGAGTCCTACCACTCAGACCGACCCCAGGACCAAAACTAATTCAATC
AACGACAAAGAAGTGGACACAGCTGCAGCTACAGAAAAATATTGACCCTCAGTCGCCAAC
CTTACTGAGGTCGCAGAGGTGTCCACAAGGCCATTCTCTTCAGCGAATAACAAAGTCTCC
CAGCTAGAGAAAA
>RoeNoble.RL10_(single)_contig_38
AAGCAGTGGTATCAACGCAGAGTACGGGGGAGGCGCTCGGCGGTAAATGTACAAGTCACG
CCGCTCCTCCGCCGACATGATCGCAGCTCACTGCTGTAAGGATGTCGTGCAACAATAGAT
ACATTGTCGAATTCGACAGAGCGCGGAGGGAAGAGACGAACAAGATCTGATTTGTATAAA
GCAAGAGAGGCGCATGTGGCGACCGGAAGCAGAATAAATTGAAATACGGAGGAAATTAAA
AAAAAAAACCTAGACACCATGTACATAGCGTGAAGGCATCTCTTTCTCTTGCTGTGTCTC
AACTCAATACTGCCGCCACCGTTGCAGAAACGGTTGTCATGTTGGTTTGTTTTACGAGTC
TCACAAGTGTACTACATCACACATATGACTGTACACATTTTTACATAAAAATAAAAGATA
TGTTTATTTATGACAAAAAAAAAAAAAAAAAAAAAAAAAAAAAGTACTCTGCGTTGATAC
CACTGCTT
>RoeNoble.RL10_(single)_contig_39
TACGGGGGGTCTTTTCCCAAGTAGCCATGGCGCCGACCGCTACAAAGAAACCCGAAAAGC
AGAAGCTTCCGGAAGTTCCGGAGACCCTCCTCAAGCGCCGCAAGCAGCGTGCGCTCTCCA
AAGTTAAGCAGCTCCAGAATGCCATCAAGCAACGCAAGGCAAACCGCGCGAAGCGGCTGG
AGATCTTCAAACGCGCCGAACAGTACGTCAAGGAGTACCGGCGTCAAGAAAGAGACACCA
TTCGTCTCAAGCGCGTCGCCAGGAACAAGGGCAACTTCTATGTCCCCGCGGAACCCAAGC
TCGCCGTTGTCATCCGTATCCGAGGTGTTAATGGAGTGAGCCCGAAGCCCAGGAAAGTCC
TGCAGCTGCTTCGTCTGAGGCAGATCAACAACGCCACCTTCGTCAAGCTGAACAAGGCGA
CCGTGAACATGCTCAGGATCGCCGAGCCTTACATCACCTGGGGGTACCCCAACCTCAAGA
CTGTGCGTGAGCTGATCTACAAGCGTGGCTTCGGCCGCCTGGATGATCGCAGAGTGCCAC
TGTCCGACAACGCGGTCATTGAAAAGAGGCTCGGAAAGAAGGGCATCATCTGTGTGGAGG
ACTTGATCCACGAGCTGTACACAGTGGGCCCCAACTTCAAGAAGGCCAACAACTTCCTGT
GGCACTTCAAGCTGAACACTCCAAGGGGAGGCTGGCGCAAGAAGACAAACCACTACAGCG
AGGGGGGAGACTTCGGAAACCGGGAAGACCTCATCAACCGCCTCCTCCGCAGGATGATCT
AGGCCCTGATCCTCCACCCAGAATAAAACAAAGGAAAGAACCAAAAAAAAAAAAAAA
>RoeNoble.RL10_(single)_contig_40
TAAAAAAAAAAAAAAAGTAATAGTGGATATCCGTTCTACATACATATTTTACAGCTGGGG
CAGAACTGAACAAATCTACACAGTTCAAATAAAACAAATTGTACAGCCCCAAATTGTGAA
GCGAAATTGAAACAAGCAACCTAAAAGAGCTCTTAAAGATACCTTCTTTAAACAGATTAC
CGTTACAGCGCGTCTACTTGTTAAATGATTGACTACCAATATGCTGTGTCGTCGCTAGAG
GTGCTACACCATCCAGCGCTTTAGATCTCCGGCATGTAGCACCGTTGAAACACGATGGGC
CTAAACATGCGGTGAACCGCCTCAAAAGACGTTTAGCCAGTCGATACATGACGAATCGTT
ATAGAGATCAAACATCTCCGAAAAATGAACGCAGTCACCGAGCAAACAAGGTCGCTTGGC
ACTAATTCTTCACAGTGTGCAGGTTCTTCTAAAACCGCCGTCTTTGCATGTTCCGCGGTC
GGCCGTTCGAGTCCAACGTCACTGGGTTTTCTTGCCGGTCGCCGCTCCCGCTCCAACCGC
AATGCCCACCAGAATAGCGACGATGGTCAG
>RoeNoble.RL10_(single)_contig_41
AAATCGGACAGACATGACAAATCAGATCGGGACAAGTCAGACAGGCATGAGAAATCGGAC
AAGTCAGACAGGGACAAATATGACAAGTCGGACAGGGACAAGTCTGAAAGATCATCTTAT
AAGATGTCATCCTCAGCGAAGGAGAAGCTAACCTCTTCTCACAACAGCAAGCCATACTCA
AGATAGCAAGTTTGCCCGTATCGACAGAGAAGACCACGGCAGGTTTTTCAC
>RoeNoble.RL10_(single)_contig_42
CTCCACCACCGTGCCGTTGCAGGCAAATTCCTTTTTACAGGCTCTCACGATTTTCTTCTT
GTCATAGTCGTCAGATATTCCCTGCACAGTCGTGAGGGTTTTGCGACCGTTCCGCTGTTG
GATTCGGATGTGGATTAAACCGTCCTGTACTCCCTGCTCATCACCCCTGATAGCATCAGC
AAAGGGGTCAAAGGTTTTGAGGTTCTGAATACCGGCAGACATACAGTAGTCCTTGAAAAC
CGTTGATGGAGTATAACAGCCCTCTCTGAACGAATTTTAC
>RoeNoble.RL10_(single)_contig_43
GAGTTTGGCAAGGTGAAGGACCACTTCGGTCC
>RoeNoble.RL10_(single)_contig_44
CGCAGAGTACGGGGAGAGTGTGGGACGTGCTGCGTTCTATTGGAAGTTGGCGCTTGCCGG
TAAAGAAAAGCCGCTCGACTGTGCCTCCCGAATATTCGTCAAGTTTTGTCAAATTTCATC
TGGAATTCGCCTCAGGAAGCCAGCCTCAGGATGTCTGACAAGAAGGCAGTGATCAAGAAT
GCGGACATGTCGGAGGAGATGCAGCAGGATGCGGTGGACGTGGCCACCCAGGCCCTGGAG
AAGTACAACATTGAGAAGGACATTGCAGCCTACATCAAGAAGGAGTTTGACAAGAAGTAC
AACCCGACCTGGCACTGCATCGTGGGGCGCAACTTTGGCTCGTACGTGACCCACGAGACG
AAGCACTTCATCTACTTCTACCTGGGACAGGTGGCCATCCTGCTCTTCAAGTCCGGCTAA
CTCTTCCCTTCTCTGTTCCTTGTTTCAAAGAGGCGTTTTATTTATGAGCGGAGCTTGTTT
CTTCTCGTCTGTATAGTGGCATCTCCGGAGGGGAGAAATGTCTCGTGCGTGTCCGTCGGC
ATAATAAAGGTTTATTTCGCGACGAAACAAAAAAAA
>RoeNoble.RL10_(single)_contig_45
CTGGCACTGCATTGTAGGGCGCAACTTTGGCTCGTACGTGACCCACGAGACGAAGCACTT
CATCTACTTCTACCTGGGACAGGTGGCCATCCTGCTCTTCAAGTCCGGCTAACTCTTCCC
TTCTCTGTTCCTTGTTTCAAAGAGGCGTTTTATTTATGAGCGGAGCTTGTTTCTTCTCGT
CTGTATAGTGGCATCTCCGGAGGGGAGAAATGTCTCGTGCGTGTCCGTCGGCATAATAAA
GGTTTATCTCGACCAAAAAAAAAAAAAAAAAAAAAAAAAAAAAGTACTCTGCGTTGATAC
CACTGC
>RoeNoble.RL10_(single)_contig_46
AAGGACATTGCAGCCTACATCAAGAAGGAGTTTGACAAGAAGTACAACCCGACCTGGCAC
TGCATCGTAGGGCGCAACTTTGGCTCGTACGTGACCCACGAGACGAAGCACTTCATCTAC
TTCTACCTGGGACAGGTGGCCATCCTGCTCTTCAAGTCCGGCTAACTCTTCCCTTCTCTG
TTCCTTGTTTCAAAGAGGCGTTTTATTTATGAGCGGAGCTTGTTTCTTCTCGTCTGTATA
GTGGCATCTCCGGAGGGGAGAAATGTCTCGTGCGTGTCCGTCGGCATAATAAAGGTTTAT
CTCGCCAAAAAAAAAAAAAAAAAAAAAAAAAAAAGTACTCTGCGTTGTTACCACTGC
>RoeNoble.RL10_(single)_contig_47
GTGGACACAGCTGCAGCTACAGAAAAATAATTGACCCTCCAGTCGCC
>RoeNoble.RL10_(single)_contig_48
AACTACGGAAGAGCCGAGTTCTACCACTCAGACCGACCCCACGACCAAAACTAATTCAAT
CAACGACAAAGAAGTGGACACAGCTGCAGCTACAGAAAAATATTGACCCTCAGTCGCCAA
CCTTACTGAGGTCGCAGAGGTGTCCACAAGGCCATTCTCTTCAGCGAATAACAAAGTCTC
CCAGCTAGAGAAAA
>RoeNoble.RL10_(single)_contig_49
CAGAGTTACGGGGGTACGTTGTAGTATCGAACATCCAACTCTTAGAGTCAAGATGGCACC
CAGTCTCGCAGTCGTCGTGTTTGGGCTGTTCCTCGCTGCAATAACAGCGGCGCAACAAGA
TTCCAACTTTGGAAGAAACACGGATCTGCGGGTGAGGGAGGAAACCCCAGTTGGACGTCG
GGAGTGGATCTCATACAGCTGCGCCTATTATTCCTATTGGGAAGATCGCTTTGTAAACAG
ACCAGATGGCACTCCTTGCAGGCTTCGCAGGCACAGGTACGGAGTTTGCAAGGATGGGAG
TTGTGTGCCCCGAAGTTTTTCCACAACTACGGAAGAGCCGAGTTCTACCACTCAAACTGA
CCCCACGACCAAAACTAATTCAATCAACGACGAAGAAGCGGACACAGCTGCAGCTACAGA
AAAATATTGACCCTCAGTCGCCAACCTTACTGAGGTCGGAGAGGTGTCCACAAGGCCATT
CTCTTCAGCGAATAACAAAGTCTCCCAGCTAGAGAAAAAAAGAATAATGAGCACTTCGTT
CAAACTAGTTGAATTTCCCGTGATCGTGTGTTTTGAGCCGCACTGCTGAAATGCCAAGCA
CTGTATCAACAAAATCATCGGATTAAAAATAAAAAGCTCCCATTACTAAAAAAAAA
>RoeNoble.RL10_(single)_contig_50
TGAGGGAGGAAACCCCAGTTGGACGTCGGGAGTGGATCTCATACAGCTGCGCCTATTATT
CCTATTGGGAAGATCGCTTTGTAAACAGACCAGATGGCACTCCTTGCAGGCTTCGCAGGC
ACAGGTACGGAGTTTGCAAGGATGGGAGTTGTGTGCCCCGAAGTTTTTCCACAACTACGG
AAGAGCCGAGTTCTACCACTCAAACTGACCCCACGACCAAAACTAATTCAATCAACGACG
AAGAAGCGGACACAGCTGCAGCTACAGAAAAATATTGACCCTCAGTCGCCAACCTTACTG
AGGTCGGAGAGGTGTCCACAAGGTCATTCTCTTCAGCGAATAACAAAGTCTCCTTCCTAG
AGAAAAAAAGAATAATGAGCACTTCGTTCAAAATAGTTGAATTTCCCGTGATCGTGTGTT
TTGAGCTTCACTGCTAGAATGCCAAGCACTGTATCAACAAAATCATTGGATTAAAAATAA
AAATACTGCCATTACTAAAAAAAAAAAAAAAAAAAAAAAAAAGTACTCTGCGTTGATACC
ACTGCTTCCCCGTACTCTGCGTTGATACCACTGCTT
>RoeNoble.RL10_(single)_contig_51
AGAAAAATAATTGACCCTCAGTCGCCAACCTTACTGAGGTCGGAGAGGTGTCCACAAGGT
CATTCTCTTCAGCGAATAACAAAGTCTCCTTCCTAGAGAAAAAAAAGAAATAATGAGCAC
TTCGTTCAAAATAGTTGAATTTCCCGTGATCGTGTGTTTTGAGCTTCACTGCTAGAATGC
CAAGCACTGTATCAACAAAATCATTGGATTAAAAAATAAAAAACTGCCATTACCAAAAAA
AAAA
>RoeNoble.RL10_(single)_contig_52
CAAGGCCATTCTCTTCAGCGAATAACAAAGTACTCCCAGCTAGAGAAAAAAAAGAAATAA
TGAGCACTTCGTTCAAACTAGTTGAATTTCCCGTGATCGTGTGTTTTGAGCCGCACTGCT
GAAATGCCAAGCACTGTATCAACAAAAATCATCGGATTAAAAATAAAAAAAGACTCCCAT
TAC
>RoeNoble.RL10_(single)_contig_53
ACAACTACGGAAGAGCCGAGCCTACCACTCAGACCGACCCCACCAAGGCCATTCTCTTCA
GCGAATAACAAAAGTCTCCCAGCTAGAGAAAAAAAAGAAATAATGAGCACTTCGTTCAAA
CTAGTTGAATTTCCCGTGATCGTGTGTTTTGTAGCCGCACTGCTGAAATGCCAAGCACTG
TATCAACAAAATACATCGGATTAAAAATAAAAAAAGACTCCCA
>RoeNoble.RL10_(single)_contig_54
GCAGAGTTACGGGGGAGCAGTCGGACTCTCGCTGACACTCATCTTTCACCATGACTGGAC
TTCGTGCCTGCCTTCTTCTGGCCCTGGCCAGCAGCGCCATTGCTGGTCAAGTCTATGGCG
GCCTTGGCCACAGCGTCGTCAGCTCTGGCCTCGGCTACACCAGCCTCGGCCACTCCGGCC
TCGGCTACTCTGGCTACGGTGGCTACGGTGGCTACGGTGGCTACGGTGGCTACGGCTACG
GTTCCGGTTACGGCTATGGTTCCGGCTTCGGTT
>RoeNoble.RL10_(single)_contig_55
CCCATGCCCCAGCTGTCGCCACCTACCACACCGTCCACGCTGTCCCAGCCGTTGCCACTT
ACCCTCCGCAAGAAGAAGTAAACGCCGCAAGTTACCATCGTCGACGTCTGTCACTAGAAG
TCTACCAAGAGGAGGCATGTCCGCTGCCTACTTTTGC
>RoeNoble.RL10_(single)_contig_56
CTCCAGTCTACGGATACGGCGTTGGATCCCTTCGGTCTACGGTGCTGGCCACTACGGCTA
CGGACATGGTCTTGGAAGCTACGGCCTGAACTACGGCTATGGCCTTGGCACCTATGGCGA
CTACGCCACCCTGCTCCGCAAGAAGAAGTAAACGACATTCACAGAACCGGCTTTTACAAG
GCAAAGTCACTGGCATGTTGACTTCATATCTGAACTACCAAGTG
>RoeNoble.RL10_(single)_contig_57
CCCCAAGCTGTCGCCACCTACCACACCGACCACGCTGTCCCCAGCTGTCGCCTCTTTCGC
CCACGCTGCTCCAGTCTATGGATACGGCGTTGGATCCCTCGGCTATGGTGTTGGCCACTA
CGGCTACGGACACGGCCTGGGAAGCTACGGCCGTGAACTACGGCTACGGCCTCGGGCACC
TACGGTGACTACACCACCCTTCTCCGCAAGAAGAAGTAAACCGGAACATCCCAAGAGTGC
CGATCAGACTGCCTTTCACATGGTTCTTAAATAAAAGCACCCGAAAGAGCACTATTACAA
CAAAAAAAAAAAANAAAA
>RoeNoble.RL10_(single)_contig_58
CCTTCTTCTAGCCCTGGCCAGCAGCGCCATTGCTGGTCAAATCCATGGCGGCCTTAGCCA
CGGCCTCGGCCTTTCCGGTGTCGGCTATTCCGGCCTTGGCTACTCTGGACTCGGCTACGC
TGGCTACGGTGGCTACGGTGGCTACGGCTACGGTTCCGGCCTCGGTTACGGTTCCGGCC
>RoeNoble.RL10_(single)_contig_59
CCTTCTACAGGGCCAACCTGCCCAACCTGATGAACCTGCTGGCCACCATCCTCGTCTTTG
CCATAGTCATATACTTCCAGGGCTTCCGCGTCGACCTGCCCATCAAGTCTGCCCGCTACC
GTGGCCAGTACAGCTCCTACCCCATCAAGCTTTTCTACACATCCAACATCCCCATCATCC
TTCAGTCCGCTCTCGTGTCCAACCTTTACGTCATCTCTCAGATGCTGGCAGTAAAGTTCA
GTGGAAATGTCTTCGTGAACCTCCTTGGTGTGTGGGCGGACGTGGGAGGGGCAGGTCCCG
CCCGGGCGTACCCGATTGGAGGCCTGTGCTACTACCTGTCTCCCCCCGAGAACCTGGCAC
ACATCCTGGAGGACCCCGTCCACGCGGTGCTCTACATCATCTTCATGCTCGGCTCGTGCG
CCTTCTTCTCCAAGACGTGGATCGAGGTCTCTGGCTCCAGCGCCAAGGACGTTGCCAAAC
AACTGAAGGAGCAGCAGATGGTGATGCGCGGGCACCGAGAAAAGTCCATGATCCACGAGC
TCAACAGGTACATCCCAACAGCCGCCGCATTTGGAGGCCTCTGCATCGGAGCGCTGTCGG
TGCTTGCAGACTTCCTGGGTGCCATTGGAAGCGGCACTGGTATCCTGCTTGCCGTCACAA
TCATCTACCAGTACTTCGAGATCTTCATCAAGGAACAGGGGGACATGGGTGGCATGAGCA
CACTACTTTTCTAGGCTATCCACTTTTTTTTAACAGTGTATG
>RoeNoble.RL10_(single)_contig_60
TGGACCGACTCACATCGGGAGTGCTCCTGATGGGCCGCTCAGTGGAGAGGGCACGGCAGC
TGGAGAATGAAATGAAGGGCCGCCAGGTGTCCAAGGAGTACCTTTGCAGAGTAGAAGGAT
GTTTTCCTGACGAACCTGTCACGTGCTCTGCACCCATTGAAGTGATCTCGCAGAAGATTG
GTGTGTGCGGCGTGGGTGTGCACGGGAAAGAGTGCAAGACGGAGTTCAAGAAATTGAGCT
TCAATGGGAAGTCAAGTGTGGTTCTCTGCAAACCCCTCACGGGACGAATGCACCAGATCA
GAGTTCATCTACAGTACCTAGGTTTTCCTATTGTTAACGATCCACTCTACAATCACACTG
TGTTTGGGTCCCAAAAGGCCAAAGGTGGCCTAACAGAGAAAACTAAAGAGCAGTAGGTGG
AAGATCTCCTACAAGTCCATACACTTGAGAATTGGCTTGGGCCTGAACTGGAGTTTGGAC
CTGATGGAGACTTGAAGATGACAGCAAAAGCTTTGAAAACGCC
>RoeNoble.RL10_(single)_contig_61
TCTGACCCAACGCGAGCGACGTTTATTCGCTTCGCGTCAGTGGAGTACGAGGGACAGCTA
TACATGACTCCCGAAGATTTTCTGGAATCTCTCACGGAAACAGAGCCGAGGCCTCGATTG
CACCGTCGTCGCCTCACGAAGAAGGAGCTGGACTACATCATTGACCAGACGCCGCAGAGG
AGATACGGTTCCACGAAGCTCTTCAGGAACCTGAGAGACAACGGAATAATTTCGTACACC
GAGTACCTATTTCTGCTCTCAGTGCTCACAAAGCCACAATCTGGATTCAGAATTGCCTTC
AACATGTTTGACACGGATGGAAACCAACGTGTAGACAAGGAGGAGTTTTTGGTGCTTGAG
AAAATATTCAGCACTGTTGCACGACGTGGTAAGCTTAAAACTTTAAATAAGGAGCTGCCC
GAACTGAGACTGTATTCACGTCCGTCCGCAGTTTCAGAGGAAACTGAGAGGGCCGACTTC
TCCAGCGCAGTCAACACCACGCTTCTCATGCACCTCTTTGGAAAGAAGGGAACCGACACA
CTCAAGTACGACGACTTCTTCAGATTCATGGACAACTCCAGACTGAGGTCCTCGAGCTGG
AGTTTACGGAGTTCTCCCGGGGCATGCCCACCATTTCGGAGGTGGACTTTGCTCGGATCC
TGCTCCGCTACACCTACATCCACAGCGCAAACTATGAGGCCTACGTGGAGAGGGTTAAGG
ACAGAATTCCCGAAGAAA
>RoeNoble.RL10_(single)_contig_62
CGCAGAGTACGGGGGTCGAGTTGGACGGCTTGCGCGGGACGACCAACGTGGTACCTGCCC
CAAAATAGACTAGAACTGTAAGCCTTCTCACGCTGTCTCTAGCGGCCTATGCCTCCGCTG
TGGCCACGGTCACCGACGCCAACAACTTTCATAGGACGCGGTGCTCCACACCAGAATCCC
GGCACTGATCACGTCGGAGCCCATTCTTTTCCCATTCGCGACCATTCCTCCTTTACAACT
TCACGGTGGCCGGAACCAACATCCTGACGAACCGGGAACTACAAGTGAACGTGTCCCGGG
GTGAAATCCGGGGCTTCAACACTGAGGTGAAGCGCGTGGGAGACTGCATGTCCGCCTGTG
CTCAGGGAAGGCAAGACGTCCATCAGGTGTACCCTCAACTTCACCGGAGTCAACGCTACT
TTCGACACGCACACGCGGGGGAC
>RoeNoble.RL10_(single)_contig_63
GCAGAGTACGGGGCGAGTTGGACGGCTTGCGCGGGACGACCAACGTGGCACCTGCCCCCA
AA
>RoeNoble.RL10_(single)_contig_64
AGTACGGGGGAGTTGGACGGCTTGCGCGGGACGACCAACGTGGTACCTGCCCCCAAAATG
CTGACTGTAAGCCTTCTCACGCTGTCTCTAGCGGCCTATGCCTCCGCTGTGGCCACGGTC
ACCGACGCCAACAACTTCATGGACGCGGTGCTCCACACCAGAATCCCGGCACTGATCACG
TCGGAGCCCATTCTTTTCCCATTCGCGACCATTCCTCCTTTCAACTTCACGGTGGCCGGA
ACCAACATCCTGACGAACCGGGAACTACAAGTGAACGTGTCCCGGGGTGAAATCCGGGGC
TTCAGCACTGAGGTGAAGCGCGTGGGAGACTGCATGCCGCCTGTGCTCAGGGAAGGCAAG
ACGTCCATCAGGTGTACCCTCAACTTCACCGGAATCAACGCTACTTTCGACACGCACACG
CGGGGTGACAACATTGTGGCCTCGGATAAAAACATCTGGGTCCGCGCTAGCGTCATCGAC
ACTACGGGAGAGTTCGAAGCTGTCGCCGAGCGCGGCAAGCAGGGCAATGTTCACACCTTC
CTGGTGGACAAGATTCACGTGAAGGTCAAGAACGACAAGGCACTCAGCCTGAACGACAAA
CGCAAGAAGAAGTTCAGGCAGCATTTCGAGGACAAGGTTCTGACCGTGTTGCCGCAGATA
TTCTACGGCGCCTACCTCCATCTGCTCGGTGCAGCTGTGAGCTCTGTTCCTTTCCCTCAT
GTTTGATCAGAAAACCCCACCTTTATTTCTGTTGGAGCTTGAGGTCACGCTGCTACGATT
AAATTTGGCTTAAGATCAAATAGGGTTTCACTCTGAATCTCGACGTCATTCACAATCGGG
GAAAGTGATGGTCCCGAACTTTAACTTAGGTTTTAAGACTAGCTTCATTCAATGTATTTG
CCTCGTGCAATATGTTATGTGCCACTTGAAGTGGATGCGTCCAAAGATCGCTAGATGTTA
TAGTACTCTTTT
>RoeNoble.RL10_(single)_contig_65
CACTGAGGTGAAGCGCGTGGGAGACTGCATGTCCGCCTGTGCTCAGGGAAGGCAAGACGT
CCATCAGGTGTACCCTCAACTTCACCGGAATCAACGCTACTTTCGACACGCACACGCGGG
GTGACAACATTGTGGCCTCGGATAAAAACATCTGGGTCCGCGCTAGCGTCATCGACACTA
CGGGAGAGTTCGAAGCTGTCGCCGAGCGTGGCAAGCAGGGCAATGTTCACACCTTCCTGG
TGGACAAGATTCACGTGAAGGTCAAGAACGACAAGGCACTCAGGCCTAGAACGACAAACG
CAAGAAGAAGTTCAGGCA
>RoeNoble.RL10_(single)_contig_66
TCGGCCACTCCGGCCTCGGGTATTCCGGCCTCGGCTACTCTGGCTACGGTGGCTACGGTG
GCTACGGTGGCTACGGTGGCTACGGTTATGGTTCCGGTTACGGCTATGGTTCCGGCTTCG
GTT
>RoeNoble.RL10_(single)_contig_67
GCACCTGCAGGTGGCGCAGAACCTGAAAAGCTCGCTGAACCTGCGCTTCCCGGAGGACTT
TGTGCGGGACAACCTGGCCGGCTACACGTTCAAGAACCCCAACATCCTGCTCAAGGCGCT
CCTCCACCCGTCCTACAAGGCCAGGGACCGCAAGGGCGCCGCCGACAACTTCGAGCCGCT
AGACTACGTCGGGGGCTTCGTGCTAGACTACGTCGTCTCCAGGTACATCCTGATGAACTC
GCCCAACAAGACTCAGCACGCCATGTCCCACGCCAAGGTGGCCGTCCTGCGGCAGGACTC
CCTGGCCTACTTCGCGGTCAAGAACAACTTCCACAAGTACGTCTTCCTGGACAGACCCAT
CGAGAAGAGCTCGCTGCGGGACTTTGCCGAGGGCCTGAGGAACGTTCATACTCTCGCAGA
CCTGAAATTCGCCAAGAAGAAGCGCAGCTTCGTGTACAAGATCTTCAAGTCGGTGGCCGG
AGCCATTTTTGTGGACAGCGGCTTCAACATCCAGGAGGTGGAGCCCGTCTTCCTCAAGAT
GATAAAGAGGGAACT
>RoeNoble.RL10_(single)_contig_68
AAGCAGTGGTATCAACGCAGAGTACGGGGGGGGACTTCGCCGAGGGCCTGAGGAACGTTC
ATACTCTCGCGGACCTGAAATTCGCCAAGAAGAAGCGCAGCTTCGTGTACAAGATCTTCA
AGTCGGTGGCCGGAGCCATTTTTGTGGACAGCGGCTTCAACATCCAGGAGGTGGAGCCCG
TCTTCCTCAAGATGATAAAGAGGGAACTTGACCAGGTCCTAAACGCTTGAACACAACCTT
TCTTTGTTGTATGTTCCTTTTTATTTTTTTTTTTGTTCCTCACCCACGAATCATTACCCA
CCGTTCCAGCTATTGCAATCATCTACATATACTCTGAAATAAAATCGGGTTTCTTTTTCT
TACAAAAAAAAAAAA
>RoeNoble.RL10_(single)_contig_69
CAGAATAATTTAGATATTTAAATTTGCTTGCTGAGTTTCTCGATTCTCAGAAAAGTACAA
AAAGAAACAGAAAAAAAGTAACCAGACACAAGTGTATTAATTAATTTATAGTCTCAATGA
TTGCGGAAGGAGTTGCCTGTGCCTAGACGAGGTTTCTTGAGCTGAATATGGCGGTGTGAC
TCTAGATCCTCTACAACTCGCAGTACACCCCAGTTAATACCAACTCCCCCACGACAAAAC
TTGCAAACCAGGGTTACTTATCCTACCTAGTTTGGCGCAGTATGGCCGTCAGAGCTCTTG
CGCCTTTTTAAAGGCTCCTGACATACTTGCAACTCACAGCTGTAGGTGCCACGGGAACGT
GCCGCGCGGCATGGCTGTGCGGGGTAAAGTGTAAAAATCTAGAAAGGTTCCGCCGCCTTC
GCTCGTCCCACAAAAATCTGCGGGCTAATGGCTTCCTTCATCATAGAAACTGTACCCCTC
TTCACGTTACGAAGCCCAAATGGTTTGTTCGAAACTCTTGTTTGTTTGGAGCATGGCTAG
CACAACCACATCAGAGAACAGAATGGAACATATTTCTTTCGTGCTGCTGAGCTTATTTTG
TTGGGGTTCTCGCAGGCTTTATTTGTTGCCATCGTAAATTCTTCTAATCAGTTGGTAAAC
AACTTCGACTGCCAAAACCCAACCCCTCCCCTACCCCAACGTCACAAATACTGATGTCAC
ATAGACAAGGGGAACACGACTACAACATAAACAGAATCACTTCTGGACACTAAGGCATAC
ATTGCCAAGATTGCAGATGTCAAGCAGAACTAAAAACATTGCCCCGTAATAAGTAAAAAT
AATAACCAACTAATTAGGGAAGTTATTGAAGCTGAAAAGATTTCGAGGTTAGAAGAAAAC
TGTCACTAAACCTTGTCCAGATTTATTACAAAAAAGAATTAGATTATCTTGCATCCAGAT
AAAACCAAAAATAAAAAAAAAAATACTTATTGTTTAAAAAGACAGGCGCAGGCAGAGAAG
AAATAATAAAAGACTGAGTTGCAAGTCAGAGCTTCATGAATGTCTTTTCCTTTTGTGTGT
GCCTGTGCTTGGTTGCGAATTTTTTCGCGCTGTAGAGGAGTATGCAACACCAGCTTAGAA
ACCCGAGCCTCCATATTTTTTAA
>RoeNoble.RL10_(single)_contig_70
TTCAACATGTTTGACACGGTATTGGAAACCAACGTGTAGACAAGGAGGAGTTTTTGGTGG
AGGAAACTGAGAGGGCCGACTTCTCCAGCGCAGTCAACACCACGCTTCTCATGCACCTCT
TTGGAAAGAAGGGAACCGACACACTCAAGTACGACGACTTCTTCAGATTCATGGACAACC
TCCAGACTGAGGTCCTCGAGCTGGAGTTTACGGAGTTCTCCCGGGGCATGCCCACCATTT
CGGAGGTGGACTTTGCTCGGATCCTGCTCCGCTACACCTACATCCACAGCGCAAATTATG
AGGCCTACGTGGAGAGAGTTAAGGACAGAATTCCCGAAGAAAAGGGAATTACATTCGACC
AGTTCAAGGCCTTCTGCCAGTTTTTGAACAATCTGGATGACTTCTCCATTGCCATGAGGA
TGTTCACCTATGCCAACAAGCCCATCTCCCAAGAGGAATTCCATAGGGCTGTGAAAATCT
GTACCGGCCATAGCTTGGATCCCTACCTCGTGGACACAGTGTTTCAGATCTTTGATGCAG
ATGGAGACGGCTTTTGTCTTACAAAGAGTTCATCGCTATCATGAGAGACAGACTCCATCG
GGGACTCAGGTCCCACCTGATCTCGACTGAAGGCTGGGAAGCATTCAAGGTGTGCGTCAA
GGGAGAAATGCGAGCTTCATAAACAAGCGATTTTTTCTTTTGATGACGGCTTAAGTTATT
TAGTATAGAGTTTTATTTGTTTCGCTTGTTTATTGACTTCCGCCAGAGTTTCTTGTTTTG
TTGATTTGACTAATAAAGTTCTAGAATGAAGCAAAAAAAAAAAANAAAAAAAAGTAAACT
CTGCGTTGTTACCA
>RoeNoble.RL10_(single)_contig_71
ATTTTTATTTGCGCTCTATTTGCCCTTCTTAGACTTGATCTTCTTCGTGTAGAATTCGAG
CTCCTTGCCCTCCAGGATGTAGCCGTCGCAGCGACCACACTGGCCAGGTCGTGAGGAGAT
GCAGGCCTTGACCCTGCCCGTCATGAACTGCTCCTCCAGGAGTGGGTCCACCTTGGCCAC
CTTCTGGCGCTCCTTAATCTTCTTCTCGAGCTTCTTGCTGCGCTTCTTCACCAGGGCTCC
GCCCTCAATGTCCGCCAGCTTGGCTCCCTTCTTGCGGCCCAGGGGCAGGGCGTAGTGGGA
CTCGTACCACTGTCGGAATGGGGTGGCGTCGATCATCACAATGGCGTTCTTCACCAGCGT
CTTGGTTCGTACCAGCTCGTTGTTGCTGGCATTGTAGACCACGTCGATGATTCGGGTCTT
GCGTGTGCAGTGCTCAGAGGCCCAGGAGAAGTTCCCGCAGTCAAGACGGAGCGCCCGGTA
TTTCTTGTTACCACCGCGTGTCCGTACCGTGTGGATACGCTTGGGGCCAAGCTTTGTGTT
GGCCGCTGGACGACCGAGCTCGAACTTCCTCTTCTTGCGCAGGGGCTTGCGCTTGCCGCC
AGTCTTCCTGCGCTTGTGCCAGTGGTCACGGGAGATACCCATGATGGCGATTCAACCGGA
AAGGACCCCCGTACTCTGCG
>RoeNoble.RL10_(single)_contig_72
AAAANAAAAAGAATCTATCGACGCAGCAGTGGTTTGCCAGGAGCAGTTGTTCGCCTCCTC
TTCACTCGATGGCATAGGCCATGTACAGC
>RoeNoble.RL10_(single)_contig_73
CCTAAAAAAAAAAAAGAAAAAAAGACAGCTGGCATGTAATAACTGCTTGACTTCAGTCGC
ACAGATATCAAACTTCAATGGACGCCAGCGGAAAACTATTCTGCAATCGACGCAACCTCG
AACGTACCAAACACAAACGTACCTCAGATAAAAAAAGACACAGCACAGTTTAATACAGCG
ATGTACAGTGGTATAAGATAGCGTAATTTACATACTGCTCCACTTTAGCAGGAGACAGCC
TCTCAACGAAACCGGTGCGCGGGGCGCTGTCGGCGTAACAACGGCGAAGGGAGGGTCGGT
AAAAGCAGGCACTGCGTCAGTTAGGAATTCTGCCTGCGGAGCAAAGTGTGGGGGGCGTCG
CTTCGGATAGAGGCGCGGCTTATATGTCGGGAACCGAGTGGTCCATCAGCTTCTTCAGGA
TGCTTCCCGAGGTGTGTTTGATCATGTGGTCGTAAATAAAGGATGGCATCACGGTCACAG
TGATGACGTTGCCGGCGCTCTCGATGATGCGCGTGATCTCGGGATCCTTGATGCCAACGA
CATTCTGCCCATTCACCTCAAGAAGCTGGTGGTCGATGAGGAGTCCATTCCGCGTGGCCG
ACGAGTCCTTGACCAGCGAGATGATCTTGCCGTCACGGAAGGCGAAGCCGATATGGCCCG
TGCTGGACTTGTGCATCGTCACCGTGCGCTCAAACGGCCTGTCCCTGACGGCCATGACGA
TGCATTCTGGATTGGCCTTGCGGATCATGTTGTGAACCTTGTCCACGGAGTAACCGGCGA
CCACTTCGTCGTCGATGGTCAGAATTTGATCCCCAAACCGCAGGCCCACAAGGGCAGCAG
GGCTGTTGGCTTGAACCAACACCACGAAGATGCCCTTGTTGATAGACTCGAGGCGCAGGC
CAACCTTCTTGTCCTGGTCCTTGCAGAGGACGACCTCCCGGATCCCGTGGCTCACCTCGG
CCCTCCTCAGCCCCACCGAAGAGCCCGAGACGGGGGGCCACCATCGTAGACAGGCGACTG
GCACCCGTCTGCGGTACAGCTACGTGGGCCGGAGGTCGCACGGCCAGGGCAGCCATTTCG
GGCGGGAGGTCACGTGACAGGGAGATACCCATGTAGTCGTCCAGGGTCGGGTAGAGTGCC
TGGAACTTGTCCCCCATGCCTGGTGCCTCACCTGCACCGCTAGACGGATACAGGGCATAC
GGGAGGGGAGCAGACGGCGCTGGGGCTCCCGGGGGAGCAGACGACGGCATTGGCCTCGTC
TGCGCCTGAATCATATGATCCACCTTCATGTCCTCCAGCGTCGGATACAGGCTCATTTTT
TCGGCTTTATCACAGGTGCTTCTTGAACTAGATGCAGCCAGAGGGCCGGTGAAGAAATTG
CAGCTTTTAAACGGAATGACTCACGCATCAACACAGTCAAGCCTCAGCCCCTCTGCGGCG
ACGGTCCCCCCGTAACTCTGCGTTGATACCACTGCT
>RoeNoble.RL10_(single)_contig_74
TCGCCACCTACCACACCGTCCACGCTGTCCCAGCCGTTGCCACTTACGCACACGCTGCTC
CAGTCTACGGATACGGCGTTGGATCCCTCGGCTACGGTGCTGGCCACTACGGCTACGGAC
ATGGTCTTGGAAGCTACGGCCTGAACTACGGCTATGGCCTTGGCACCTATGGCGACTACG
CCACCCTCCTCCGCAAGAAGAAGTAAACGCATTCCAGGACCGAAACGTTACAAGGCGAAG
TCACTGGCGTGCTGACTTTGTATCTCAACCACCAAGTGCAATAAATATTTTGTGATAAAC
CAAAAAAAAAAAAA
>RoeNoble.RL10_(single)_contig_75
TCGCCACCTACCACACCGTCCACGCTGTCCCAGCCGTTGCCACTTACGCACACGCTGCTC
CAGTCTACGGATACGGCGTTGGATCCCTCGGCTACGGTGCTGGCCACTACGGCTACGGAC
ATGGTCTTGGAAGCTACGGCCTGAACTACGGCTATGGCCTTGGCACCTATGGCGACTACG
CCACCCTCCTCCGCAAGAAGAAGTAAACGCATTCCCGGACCGAAACGTTACAAGGCGAAG
TCACTGGCGTGCTGACTTTGTATCTCAACCACCAAGTGCAATAAATATTTTGTGATAAAA
CAAAAA
>RoeNoble.RL10_(single)_contig_76
GCCGCCCCAGCTGTCGCCACTGTGCAGGCCGCTCCAGTTGTCGCTAGTTACGCCGCTGCT
CCAGCCGTCACCAAGGTGACCAGCTACCAGGCTGCTCCAGCTGTCGCCACTGTGCAGGCC
GCCCCAGTTGTTGCCACCTACCAGGCTGCTCCAGCAGTCACCAGGGTTGCCACCACCTAC
CAGGCTGCTCCAGCTGTGACTAGAGTTTACCAGTCTGCTCCTGTCGTTGCCGCCGCCCCG
GCTGTCGCCACTGTGCACGCCGCACCAGCTGTGACCAGGGTCTCCACTACCTACCAGGCT
GCTCCAGCCGTCGCCACTTACGCTGCTGCCCCAGCCGTCGCCACCTTCCACGCTAGTCCA
GTTGTGTCCACAGTCCATGCTGCTCCAGCTCTCGCCACCGTCGCTCACGCTTCTCCAGTT
TACGGCTTCGGCATTGGCTCCCTCGGCTACGGTGCTGGCCACTACGGCTTCGGACACGGT
CTCGGCAGCTACGGTCTCAACTACGGTTACGGTCTTGGCGACTTCAACGACTACTCCCTC
CTCCTCCGCAGAAGGAAGTAACCTCGGACCTTGAAACCTAAAGGAATCAACAATAAATAA
AATATACCCATTTCGTACCAAAAAAAAAAAAAAAAAAA
>RoeNoble.RL10_(single)_contig_77
ACCAGACCGTCCACGCTGTCCCAGCCATTGCCACTTACGCCCACGCTGCTCCAGTCTACG
GATACGGCGTTGGATCCCTCGGCTACGGTGCTGGCCACTACGGCTACGGACATGGTCTTG
GAAGCTACGGCCTGAACTACGGCTATGGCCTTGGCACCTATGGCGACTACGCCACCCTGC
TCCGCAAGAAGAAGTAAACGCATTCACAGAACCGGCTTTTACAAGGCAAAGTCACTGGCA
TGTTGACTTCATATCTGAACTACCAAGTGCAATAAATATTTTTTGTGATAAAAAAAAAAA
AAAAAAAAAAAAAAAAAAGTACTCTGCGTTGATACCACTGCTT
>RoeNoble.RL10_(single)_contig_78
GGTCTACCAGTCTGCTCCAGTCGTTGCTGCCGCCCCCGCTGTCGCCACCTACGCTGCCGC
TCCCGCTGTGACCCGCACCGTGTCCACCTCTTACCACGCTGCCCCAGCTGTTGCCACTTA
CGCCGCTGCTCCAGCTGTTGCCGTGGCCCACGCTCCAGCTGTTGCTGTGGCCCACGCTCC
AGCTGTTGCCGTGGCACACGCCCCAGCTGTTGCCAGCTACCAGACCTACGCCGCTGCCCC
AGCTTTCGCCACAGTGGCCCATGCCGCCCCAGTCTACGGCTATGGCGTCAGCAACCTCGG
ATACGGTGTCGGCCACTACGGCTACGGACACGGTCTGGGCAGCTACGGCCTCAACTACGG
TTATGGTCTCGGTACCCTTGGCGACTACACCAGCCTTCTCCGCAAGAAGAA
>RoeNoble.RL10_(single)_contig_79
CGCCGCCTACCAGACCGTCCACGCTGTCCCGGCCATTGCCACTTACGCCCACGCCGCTCC
AGTCTACGGATACGGCATTGGATCCCTCGGCTACGGTGCTGGCCACTACGGCTACGGACA
TGGTCTTGGAAGCTACGGCCTGAACTACGGCTATGGCCTTGGCACCTATGGCGACTACGC
CACCCTCCTCCGCAAGAAGAAGTAAACGCATTCCCGGACCGAAACGTTACAAGGCGAAGT
CACTGGCGTGCTGACTTTGTATCTCAACCACCAAGTGCAATAAATATTTTGTGATAAAAC
CAAAAAAAAAAAA
>RoeNoble.RL10_(single)_contig_80
ACTACGGCTACGGACATGGTCTTGGAAGCTACGGCCTGAACTACGGCTATGGCCTTGGCA
CCTATGGCGACTACGCCACCCTCCTCCGC
>RoeNoble.RL10_(single)_contig_81
GCCGTCGCCACTTACGCCCACGCTGCTCCAGTGTACGGATACGGCGTTGGATCCCTCGGC
TACGGTGTCGGCAACTACGGCTACGGACACGGTCTTGGAAGCTACGGCCTGAACTACGGT
TACGGCCTTGGCACCTATGGCGACTACAGCACCCTCCTCCGCAAGAAGAAGTAAACTCTT
ATCTGGAGTTAAGCACAAGAAGTCGCCTGGATGCTGGGTTCTCCTGCCAACCACCAAGCA
CAATAAACATTTTGAAATAAAAGAAACTAAAAAA
>RoeNoble.RL10_(single)_contig_82
GCCGTCGCCACTTACGCCCACGCTGCCCCAGTGTACGGATACGGCGTTGGATCCCTCGGC
TACGGTGTCGGTCAACTACGGTCTACGGACACGGTCTTGGAAGCTACGGCCTGAACTACG
GTTACGGCCTTGGCACCTATGGTGACTACAGCACCCTCCTCCGCAAGAAGAAGTAAACTC
TCATTCGGAGTTAAGCACAAGAAGTCACCTGGATGCTGTCTTCTCC
>RoeNoble.RL10_(single)_contig_83
TTATTTATCCCAAACACCTAGTTGAAATTATATATTCAAGCCTCACAGCAGACATCGTCT
CCAGACTTAGTGTCGCTGGGCACTCGCTGTCTCCCATTCGCCGGGAGATCAGACTTACGA
AGCGTTTTCTCAGTATGGACATTCTTGTTGGCATTTTTCTTCAGTCGGGAAGTTGTTTGG
GCCCGTGTTGCAGCCACTTTCTTTTTCACATCTGCCAGTGTTGTTGTTGAAGTAATGCTG
AAGCGTCACATTAACATCGTTGCCGCAAATTGTTTGAGGTCGGGGTGCTCGACAATTTTC
CTCAGAGATTCCAGAGATGAGCACGACTGCAGAGAAGACACAGATGACTGCAATGGTTGC
CTTCATCT
>RoeNoble.RL10_(single)_contig_84
TGCTCCTGCCGTGAGCCGTGTCGTTTCTACCTACCACGCCGCCCCAGCCGTCGCCACCTA
CCACGCCGCCCCAGCCGTCGCCACCTATCACGCCGCTCCAGCTGTCGCCACCTATCACGC
CGCTCCAGCTGTCGCCACCTATCACGCCGCTCCGGCTGTCGCCACCTACCACGCTGCCCC
AGCTGTCACCAGGGTCACCACCTACCAGGCTGCTCCTGTTGCCACTGTCCACGCTGCTCC
AGCTGTGGCCAGCTACCAGACCTACCACGCTGCTCCAGCCGTGGCAACCTACGCTCACGC
CGCTCCCGTCTACGGCTATGGAGTCGGCAACCTCGGATACGGCGTTGGCCACTACGGCTA
CGGACACGGTCTTGGAAGCTACGGCCTGAACTACGGTTACGGCCTCGGCACCTACGGTGA
TTACACCACCCTTCTCCGCAAGAAGAAGTAAACCGGAACATCCCAAGAGTGCCGATCAGA
CTGCCTTTCACATGGTTGTTAAATAAAAGCGCCCGAAAGAGCACTATTCAAAAAAAAAAA
AAAAAAAAAAAA
>RoeNoble.RL10_(single)_contig_85
GGTCTCCGCAAGGTCGCCTGTATCGGTGCCTGGCATCCGAGCAGGGTGCAGTTCACGGTG
GCCAGGGCAGGCCAGAAGGGCTACCACCACCGGACGGAGATCAACAAGAAGATCTACCGC
ATCGGGCAGGGGGTGCACAAAAAGGACGGCAAGCTGGTGGTGAACAACGCCGCCACGGAC
TATGACACCTCCAACAAGAGCATCACCCCCATGGGTGGGTTCCCCCACTACGGCGAGGTG
AACTGCGACTACATCATGCTTAAGGGCTGCATCATGGGTCCCAAGAAGCGCATCATCACC
CTACGCAAGTCGCTGCTGGTGCACACGAAGCGCGCCGCCCTGGAGAAGATCAACCTCAAG
TTCATCGACACGTCGTCCAAGTTCGGCCACGGCCGCTTCCAGACTCCGGCGGAGAAGCAC
AACTTCATGGGTCCCCTCAAGAAGGACAAGCTGAAGGAGGAAGCTACTGCCTGAGCTGTC
CCTCTC
>RoeNoble.RL10_(single)_contig_86
GTGCTCAGGGAAGGCAAGAACGTACCATCAGGCGTACCCTCAACTTCACCGGAATCAACG
CTACTTTCGACACGCACACGCGGGGTGACAACATTGTGGCCTCGGATAAAAACATCTGGG
TCCGCGCTAGCGTCATCGACACTACGGGAGAGTTCGAAGCTGTCGCCGAGCGCGGCAAGC
AGGGCAATGTTCACACCTTCCTGGTGGACAAGATTCACGTGAAGGTCAAGAACGACAAGG
CACACAGGGACTAGGAGACAACGCAGAGAGTTCAGGCAGCATTTCGAGGACAAGGTTCTG
ACCGTGTTGCCGCAGATATTCTACGGCGCCTACCTCCATCTGCTCGGTGCAGCTGTGAGC
TCTGTTCCTTTCCCCCATGTTTGATCAGAAAACCCCACCTTTATTTCTGTTGGAGCTTGA
GGTCACGCTGCTACGATTAAATTTGGCTTAAGATCAAATAGGGTTTCACTCTGAAACTCG
ACGTCATTCACAATCGGGGGAAA
>RoeNoble.RL10_(single)_contig_87
ACGACCAACGTGGTACCTGCCCCCAAAATGCTGACTGTAAGCCTTCTCACGCTGTCTCTA
GCGGCCTATGCCTCCGCTGTGGCCACGGTCACCGACGCCAACAACTTCATGGACGCGGTG
CTCCACACCAGAATCCCGGCACTGATCACGTCGGAGCCCATTCTTTTCCCATTCGCGACC
ATTCCTCCTTTCAACTTCACGGTGGCCGGAACCAACATCCTGACGAACCGGGAACTACAA
GTGAACGTGTCCCGGGGTGAAATCCGGGGCTTCAACACTGAGGTGAAGCGCGTGGGAGAC
TGCATGCCGCCTGTGCTCAGGGAAGGCAAGACGTCCATCAGGTGTACCCTCAACTTCACC
GGAATCAACGCTACTTTCGACACGCACACGCGGGGTGACAACATTGTGGCCTCGGATAAA
AACATCTGGGTCCGCGCTAGCGTCATCGACACTACGGGAGAGTTCGAAGCTGTCGCCGAG
CGTGGCAAGCAGGGCAATGTTCACACCTTCCTGGTGGACAAGATTCACGTGAAGGTCAAG
AACGACAAGGCACTCAGGGCCTGGACGACAACGCAAGAAGAAGTTCAGGCAGCATTTCGA
GGACAAGGTTCTGACCGTGTTGCCGCAGATATTCTACGGCGCCTACCTCCATCTGCTCGG
TGCAGCCGTGAGCTCTGTTCCTTTCCCTCATGTTTGATTAGAAAACCCCACCTTTATCTC
TGTTGGAGCTTGAGGTCACGCTGCTACGATTAAATTTGGCTTAAGATCAAATTGGGTTTC
ACTCTGAATCTCGACGTCATTCACAATCGGGGAAAGTGATGGTCCCAAACTTTAACTTAG
GTTTTAAGACTAGCTTCATTCAATTTATTGCCTCCTGCAATATGTTATGTGCCACTTGAA
GTGTATGCGTCCAAAGATCGCT
>RoeNoble.RL10_(single)_contig_88
TAGCGACTCGGGTGACAGCTGGAGCTGCCTGGTAGGTAGCGACACGGGCGACAGCCGGCT
GGTAGCTAGTGACCCTGGTGACAGCTGGGGCAGCGGCGTAGGTGGCGACTGGGGCAGCGG
CGTAAGTAGCGACAGCCGGAGCAGCCTGAATAGTAGACACCCTAGTCACGGCTGGAGCAG
CGTGGTAGGTAGCAACTGGAGCAGCTTGGTAGGTGGCGACAGCTGGAGCAGCGTGGTAGG
TGGCGACGGCTGGAGCAGCATGGTAGGTGGACACGGTGCGGCTCACGGCTGGGGCAGCGA
C
>RoeNoble.RL10_(single)_contig_89
GCCACTCCGGTCTCGGCTACGCTGGCTACGGTGGCTACGGTGGCTACGGT
>RoeNoble.RL10_(single)_contig_90
ACCAGACCGTCCACGCTGTCCCAGCCATTGCCACTTACGCCCACGCTGCTCCAGTCTACG
GATACGGCGTTGGATCCCTCGGCTACGGTGCTGGCCACTACGGCTACGGACATGGTCTTG
GAAGCTACGGCCTGAACTACGGCTATGGCCTTGGCACCTATGGCGACTACGCCACCCTGC
TCCGCAAGAAGAAGTAAACGCATTCACAGAACCGGCTTTTACAAGGCAAAGTCACTGGCA
TGTTGACTTCATATCTGAACTACCAAGTGCAATAAATATTTTTGATGAAAAAAAAAAAAA
AAAAAAAGTAACTCTGCGTTGTTACCACTGCTT
>RoeNoble.RL10_(single)_contig_91
GCCCCAGCTGTTGCCTCCTACGCCGTTGCCCCAGTCGCCTCCTACGCTGTTGCCCCAGCT
GTCGCCAAGGTCGCCACTGCCTACCACGCTGCTCCTGCCATCACCACCGTTGCTCATGCT
CCAGCCTTCGGTTACGGCTACGGCGTTGGACACCTCGGATACGGTCTCGGACACTTCGGC
TATGGACATGGTCTCTCCAGCTACGGCCTGAACTACGGTTATGGTCTTGGCACCTATGGA
GACTACGCCACCCTCCTCCGCAAGAAGAAGTAAATAGGAAGCTATATCCTCGGATTCTCA
AAGGTCGAAGAGGAGAAACACTCCAGAATACAGACTTGGTTTGTGTTCCCATTTCTTGTA
TGGAATGTGAGCTCCAAATAAATTATATTG
>RoeNoble.RL10_(single)_contig_92
TGTCCCAGCCATTGCCACTTACGCCCACGTTCTTGTCTCCAGTCTACGGATACGGCGTTG
GATCCCTCGGCTACGGTGCTGGCCACTACGGCTACGGACATGGTCTTGGAAGCTACGGCC
TGAACTACGGCTATGGCCTTGGCACCTATGGCGACTACGCCACCCTCCTTCGCAAGAAGA
AGTAAACGCATTCCCGGACCCAAATGTTACAAGGCGAAGTCACTGGCGTGCTGACTTTGT
ATCTCAACCACCAAGTGCAATAAATATTTTG
>RoeNoble.RL10_(single)_contig_93
TGCTCCCGCTATTGCCACTGTGGCCCATGCCCCAGCTGTCGCCACCTACCACACCGTCCA
CGCTGTCCCAGCCGTTGCCACTTACGCACACGCTGCTCCAGTCTACGGATACGGCGTTGG
ATCCCTCGGCTACGGTGCTGGCCACTACGGCTACGGACATGGTCTTGGAAGCTACGGCCT
GAACTACGGCTATGGCCTTGGCACCTATGGCGACTACGCCACCCTCCTCCGCAAGAAGAA
GTAAACGCATTCCCGGACCGAAACGTTACAAGGCGAAGTCACTGGCGTGCTGACTTTGTA
TCTCAACCACCAAGTGCAATAAATATTTTGTGATAAAAAAAAAAAAAAAAAAAAAAAAAA
AAAGTACTCTGCGTTG
>RoeNoble.RL10_(single)_contig_94
TGGCTGGTACCTCTGAGGACGAGCCGAGGGTATAACTCGATGTTGAACGGCTTTGCCTGC
CGGGATGGGACGCCGTTTCACTGGCTCACCTACAGCAAGATTCGCTGCGACCAGAACGGA
CCGTTCTAGAATCGAGTGAATTAGGCTGTCGTATCGGTGCAATAGAAGAGCTTTCGCGTC
TTTAGAAAAAAAAACATACCTTCGATGCTTTCCAATAGAATACGCCACTCGTGATATCAT
TATGTTCCGCTCTAATGCTATCTCCAGGCCCCTACAACGAGAGATGTGACCACCGAGTAC
CATGAACTCTGGAGGCGGATCAGAGGTGAAAGCGGAGAAAGTACTTGCACGGCCTTCATA
GCTAAATATTTCAGGTCAGAGTGACACTTAGACGGTCGTCCTACTTGGCACTTGTGTAAC
GCTAAGTCTA
>RoeNoble.RL10_(single)_contig_95
TGATCTGTCCGAAAGCACCGCCATGGGGATTTCACGCTTGGTGGCTCTTCTACTCTGCTG
GAACATTTTTCTCGCTGCATCGGAAGCCGCCCACTGTCCAGACGGCGCAGCACTCCGTCC
ATGCACCTGCGACCACGAAGGCATCAACTGCATGAAGGCCAATTCCACCCAAGAGCTTAG
AAAGGCTTTCCGAGCAACAGGCGCCAACGAGCACGAGTCCCTCTGGATTCAGAAGACTCC
TATTCAGTCGTTTCCCGCAGGTGTCCTCGGAGACTTTAAATTCCGCCACGTACACGTCGA
GATTAATGCAAACTTAACGGCGTTTGATCTGGGCTCCCTGAATAACACGAAGAAATTCCT
CGTGTCGATAAGTTTGTTCAAAAACGCTTTGTCGTCCTTCGACTTTAAGGGGATCAGCTC
TTTTCCGAAACTCCTCACCCTCAACCTCGGAAAGAACAACCTGCGGACGATTCCAGCGCA
GGCTTTCAGCCACCCGACACTCGAAGCGCTGGTGCTTTCTGAAAACCCAATCGTGTCTGT
AGGTGCCAAGGCATTTGCAGGCCTGCGAGAATTAAAAGAATTATTTTTGAGTGGCACGAG
GCTGACGACCCTTGGGGACAATTCCATGAAGATACTCAGCATCCAGCCAGGGCTCACGAT
CAACCTAGCCGACAGCTTGATTTCGTCGATAAGCCGAACGGCGTTCGCCGGGACTGCACC
TCAACGCCTGGATCTCAGCGGCAACAACCTGACCACGCTTTCCGAAGACGTGTTTAGGCC
ACTCCTTTATAGGATGCTGCGCAGTCCTAGGAAGTTCGGTGAAGTGCCCATGATCGGGCT
AGGAAATAATCCTCTGTCGTGCCACGGCTGCTCCTTCCGCTGGCTGGTACCTCTGAGGAC
GAGCCGAGGGTATAACTCGATGTTGAACGGCTTTGCCTGCCGGGATGGGACGCCGTTTCA
CTGGCTCACCTACAGCAAGATTCGCTGCGACCAGAACGGACCGTTCTAGAATCGAGTGAA
TTAGGCTGTCATATCGGTGCAATAGAAGAGCTTTCGCGTCTTTAGAAAAAAAAAACATAC
CTTCGATGCTTTCCAATAGAATACGCCACTCGTGATATCATTATGTTCCGCTCTAATGCT
ATCTCCAGGCCCCTACAACGAGAGATGTGACCACCGAGTACCATGAACTCTTGAGGCGGA
CCAAAGGTGAAAGCGGAGAAAGTACTTACACGGCCCTCATACCTAAATATTTCAGGTCAG
AGTGACGCTTAGACGGTCGTCCTACTTGGCACTTGTGTAACGCTAAGTCTATAGTCTTAG
CTGGGACCTTAGTAAGTTCTGTGGAAGGTGTTGCGACGAATGCATTCTTTCTTCCCACAT
GCCGAAAACGCAGAATCGGAGAATTCGCGAACTCACACCAGAGAGAGGGACGCGGAACGT
GGCAGATCGTCGTA
>RoeNoble.RL10_(single)_contig_96
TGGCTGGTACCTCTGAGGACGAGCCGAGGGTATAACTCGATGTTGAACGGCTTTACCTGC
CGGGATGGGACGCCGTTTCACTGGCTCACCTACAGCAAGATTCGCTGCGACCAGAACGGA
CCGTTCTAGAATTGAGTGAATTAGGCTGTCATATCGGTGCAATATAAGAGCTTTGGCGTC
TTTAGAAAAAAAAACACATACCTTCGATGCTGTCCAATAGAATACGCCACTCGTGATATC
ATTATGTTCAGCTCTAATGCTATCTCCAGGCCCCTACAACGAGAGATGTGACCACCGAGT
ACCATGAACTCTTGAGGCGGACCAGAGGTGAAAGCGGAGAAAGTACTTGCACGGCCCTCA
TACCTAAATATTTCAGGTCAGAATGACACTTAGACGGTCGTCCTACTTGGCACTCGTGTA
ACGCAAAGTCTAGTTTAAGCTGGGACCTTAGTAAGTTCTGTGGAAGGTGTTGCGCCGAAT
GCATTGTTTCTTCCCACATGCCGAAAACGCAGACTCGGAGAATTCGCGAACTCACACCAG
AGAGAGGGACGCGAAACGTGGCAGATCGTCGTAACAAT
>RoeNoble.RL10_(single)_contig_97
TGGCTGGTACCTCTGAGGACGAGCCGAGGGTATAACTCGATGTTGAACGGCTTTGCCTGC
CGGGATGGGACGCCGTTTCACAGGCTCACCTACAGCAAGATTCGCTGCGACCAGAACGGA
CCGTTCTAGAATCGAGTGAATTAGGCTGTCATATCGGTGCAATAGAAGAGCTTTCGCGTC
TTTAGAAAAAAAACATACCTTCGATGCTTTCCAATAGAATACGCCACTCGTGATATCATT
ATGTTCCGCTCTAATGCTATCTCCAGGCCCCTACAACGAGAGATGTGACCACCGAGTACC
ATGAACTCTTGAGGCGGATCAGAGGTGAAAGCGGAGAAAGTACTTGCACGGCCCTCATAC
CTAAATATTTCAGGTCAGAGTGACGCTTAGACGGTCGTCCTACTTGGCACTCGTGTAACG
CTAAGTCTAGTCTTAGCTGGGACCTTAGTAAGTTCTGCGGAAGGTGTTGCGACGAATGCA
TTTTTTTCTTCCCACATGCCGAAAACGCAGAATCGGAGAATTCGCGAACTCACACCAGAG
AGAGGGACGCGGAACGTGGCAGATCGTCGTAACAATGGCTTCACCAACAGC
>RoeNoble.RL10_(single)_contig_98
AAAAAACAACATACCTTCGATGCTGTCCAATAGAATACGCCACTCGTGATATCATTATGT
TCAGCTCTAATGCTATCTCCAGGCCCCTACAACGAGAGATGTGACCACCGAGTACCATGA
ACTCTTGAGGCGGACCAGAGGTGAAAGTCGGAGAAAGTACTTGCACGGCCCTCATACCTA
AATATTTCAGGTCAGTAATGACACATAGACGGTCGTCCTACTTGGCACTCGTGTAACGCA
AAGTCTAGTTTAAGCTGGGACCTTAGTAAGTTCTGTGGAAGGTGTTGCGCCGAATGCATT
GTTTCTTCCCACATGCCGAAAACGCAGACTCGGAGAATTCGCGAACTCACACCAGAGAGA
GGGACGCGAAACGTGGCAGATCGTCGTAACAAT
>RoeNoble.RL10_(single)_contig_99
CTAAATATTTCAGGTCAGAATGACACTTAGACGGTCGTCCTACTTGGCACTCGTGTAACG
CAAAGTCTAGTTTAAGCTGGGACCTTAGTAAGTTCTGTGGAAGGTGTTGCGCCGAATGCA
TTGTTTCTTCCCACATGCCGAAAACGCAGACTCGGAGAATTCGCGAACTCACACCAGAGA
GAGGGACGCGAAACGTGGCAGATCGTCGTAACAATGGCTTCACCAACAACGCTTCAGGTT
GATGAAAAGAGCCGAATGATAAT
>RoeNoble.RL10_(single)_contig_100
CTCGGAGGTTTGTGTGGAGCGTTCCAGACTGGGTGGAAAACAGATGGTGCTGCTCCTGGC
CTTCACGGTCACAGGTGGTCTGTGCTGTCGCTGGGATTACAGGTGTGTTGTAGTCTTTTT
CTTCCTTCACATTGTTAAATGATGAGTTCATACCGCCCCAGTCATAGTGATACTGCTGAT
TGGTCTTTACTGATGCTACATCATGCTCCTGTTCACCTGTGACGAGAATGTTTCGTATTT
ACTTGTCGTTTATCTTTCCTTAGGTAAGGCCTGGACCATC
>RoeNoble.RL10_(single)_contig_101
TGGAGTTGAGCTGGAAGACCCAGCGAAGGATGGCCGCCACGAGAAACTGTTCCACTTGGC
CTCACCCCAGTAGCGGTGGGGGGAGTCATGGTGGGCATGATGAAGCAGAACAGGATCGTC
ATTGGGATGTGATACCGCATCTGGAAGCGCACCACGGGGTCGTTGTAGACCGTCGGCGCA
GTCGAATGGCCTTCCCCTTCTTTGTGACCTCGGGATGCTTCCTGCACATGAGCCATCCGA
CGTGGGCGAAAAAGTTT
>RoeNoble.RL10_(single)_contig_102
TTTAAGTCCGCGGTTCACGTTGTGCGGATCCGCGTCCGTCTCGGAGTACTTGTGATGCAC
GCGATGGTCCCGGACCCAGTCGTAGATGTCATTCTGTCCAGCCATGCAGTTGAAGAGCAT
AAGAAGGGTCCGAAGAGGCAGCTTAGCCTTGTAGGAACGATGACTCCATAATCGATGTGC
TCCAGCCGTGACGCTGAGGCCGGAGCAGCCGACGTAGAAGAGCGTGAATAGGAGGGTCTT
CCACTGGGCTGCGGTGACAGCGACGTAGGCGCCGTAAAGGGCCATCAGGTGGATCACGAG
GATCTTGAAGACGTTGATCCAGATTATCTCCAAGGGCTCGGCCCCCGTACTCTGC
>RoeNoble.RL10_(single)_contig_103
GCTCGCGAGCAGGAGCACGTGCACCCACGGGGACGGACATACGGACATGGCTAGCCCCTA
AGGAGCTTCGGCCTAAAACTTACGAGACACTTCCCGCTGCGCTTTAACTCCACACGAAAT
CGACATGCCTTCCCCACAAAAACTTGAGCCGCTGACAAATGAACCGTGTCTTACCGCCAT
ATTTCGTACTTCCGATTCCGGCTTCATCAACTCTGGGGCCAACGCGGAGTAGGACCAGCC
ATCGAAATCCGATAAAGCACTCCTAAACCGAGCGACCCCGGTTCTGAACGCTCCCAGCAG
TGGTATCAACGCAGAGTACGGGGTGAGTGGGACACATCTACAGACTCCTCATTTGGAACA
TGGCTGGACTCCGCGCCTGCATCCTCCTGGCTCTTGCCACCAGTGCCTTCGCCGGCTATC
TCCACGGTGGCCTAACCCACGGCGCTGGGTACGGTTACGGTGTCGGCTACGGTTCCGGCC
TTGGCTATGGTTTCGGCCTTGGCTACGGCCATGCGGTTGGCCTTGGGCACGGCTTTGGCT
ATTCTGGTCTGACTGGCTACAGTATCGCTGCCCCAGCCAGCTACGCCGTTGCAGCTCCAG
CCGTGAG
>RoeNoble.RL10_(single)_contig_104
GGCCACAGCGTCGTCAGCTCTGGCCTCGGCTACACCAGCCTCGGCCACTCCGGCCTCGGC
TACTCTGGCTACGGTGGCTACGGTGGCTACGGTGGCTACGGTTATGGTTCCGGTTACGGC
TATGGTTCCGGCTTCGGTTATGGAAACGCCGTCGGCTTTGGTAACGGCTTTGGCTACTCT
GGTCTGACCGGTTACACTATTGCTGCTCCGGCAGTGAGGCGTACCGTGTCCACCTACCAC
GCCGCCCCGGCCGTCGCCACCTACCACGCCGCTCCAGCTGTCGCCACCTACCACGCTGCT
CCAGCTGTCGCCACCTACCACGCCGCTCCAGCTGTCGCCACCTACCACGCCGCTCCAGCC
GTGACTAGGGTTGACACCATCCATGCTGCTCCAGCTGTGGCCAGCTACCAGACCTACCAT
GCTCCCGCTATTGCCACTGTGGCCCATGCCCCAGCTGTCGCCACCTACCACACCGTCCAC
GCTGTCCCAGCCGTTGCCACTTACGCACACGCTGCTCCAGTCTACGGATACGGCGTTGGA
TCCCTCGGCTACGGTGCTGGCCACTACGGCTACGGACATGGTCTTGGAAGCTACGGCCTG
AACTACGGCTATGGCCTTGGCACCTATGGCGACTACGCCACCCTCCTCCGCAAG
>RoeNoble.RL10_(single)_contig_105
GGCTCTTGCCACCAGTGCCTTCGCCGGTTACCTCCATGGTGGCCTTAGCCACGGAGCTGG
GTACGGCTACGGTGTCGGCTACGGATCTGGCCATGGCTATGGCCTTGGATATGGTGCCGG
CCTTGGCTATGGTGCCGGCCTTGGTTACGGCCATGCTGTTGGCCTCGGACACGGCTTTGG
CTATTCTGGTCTGACCGGCTACAGTGTCGCTGCCCCAGCCAGCTATGCCGTTGCTGCTCC
AGCTGTTAGCCGTACCGTGTCCACTTACCACGCTGCTCCAGCTGTGGCCACCTACGCCGC
TGCTCCAGTCGCAACCTACGCTGCTGCTCCAGCTGTGACTAGGGTTGCCACCTACGCCGC
TGCTCCAGTCGCAACCTACGCTGCTGCTCCAGCTGTGACCAGGGTTGCCACCGTTCACGC
CGCCCCAGCTGTGGCTTCCTACGCCGTCGCTCCCGTCGCCACTTACGCCGCTGCTCCAGC
TGTGGCCAGGGTGTCCACCATCCACGCTGCTCCAGCTGTTGCTAGCTACCAGACCTACCA
CGCTCCAGCCGTTGCCACTGTGGCTCATGCTCCAGCTGTGGCCAGCTACCAGACCTACCA
CGCTGTTCCAGCCGTGGCTACCTACGCTCACGCCGCTCCCGTCTACGGCTATGGAGTCGG
CAACCTCGGATACGGCGTTGGCCACTACGGCTACGGACACGGTCTTGGAAGCTATGGCCT
GAACTACGGTTACGGCCTCGGCACCTACGGTGACTACACCACCCTTCTCCGCAAGAAGAA
GTAAACCGGAACATCCCAAGAGTGCCGATCAGACTGCCTTTCACATGGTTCTTAAATAAA
AGCGCCCGAA
>RoeNoble.RL10_(single)_contig_106
TGGCTCTTGCCACCAGTGCTTTCGCCGGTTACCTCCATGGTGGCCTTAGCCACGGTGCTG
GGTACGGCTACGGTGTCGGCTACGGATCTGGCTATGGCTACGGCCTTGGATATGGCGCCG
GCCTTGGCTACGGCCATGCTGTTGGCCTCGGACACGGCTTTGGCTATTCTGGTCTGACCG
GCTACAGTGTCGCTGCCCCAGCCAGCTATGCCGTTGCTGCTCCAGCTGTTAGCCGCACCG
TGTCCACTTACCACGCTGCTCCAGCTGTGGCCACCTACGCCGCTGCTCCAGTCGCAACCT
ACGCTGCTGCTCCAGCTGTGACTAGGGTTGCCACCTACGCCGCTGCTCCAGTCGCAACCT
ACGCTGCTGCTCCAGCTGTGACTAGAATTGCCACCGTTCACGCCGCCCCAGCTGTGGCTT
CCTACGCCGCTGCTCCAGTCGCAACCTACGCTGCAGCTCCAGCTGTGACTAGGGTTGCCA
CCGTTCACGCCGCCCCAGCTGTGGCTTCCTACGCCGTCGCTCCCGTCGCCACTTACGCCG
CTGCTCCAGCTGTGGCCAGGGTGTCCACCATCCACGCTGCTCCAGCTGTTGCTAGCTACC
AGACCTACCACGCTCCAGCCGTTGCCACTGTGGCTCATGCTCCAGCTGTGGCCAGCTACC
AGACCTACCACGCTGCTCCAGCCGTGGCAACCTACGCTCACGCCGCTCCCGTCTACGGCT
ATGGAGTCGGCAACCTCGGATACGGCGTTGGCCACTACGGCTACGGACACGGTCTTGGAA
GCTACGGCCTGAACTACGGTTACGGCCTCGGCACCTACGGTGATTACACCACCCTTCTCC
GCAAGAAGAAGTAAACCGGAACATCCCAAGAGTGCCGATCAGACTGCCTTTCACATGGTT
GTTAAATAAAAGCGCCCGAA
>RoeNoble.RL10_(single)_contig_107
AACATCATATGCACCGAGTTAGATCAGAC
>RoeNoble.RL10_(single)_contig_108
AGTGGTATCAACGCAGAGTACGGGGGATTACATTGTTCCTTCCTGCCAAGGTTCGACATG
ATGGCGCAAGTTTTTGTTGCTAAGTTGTTTGTCATAAGCATATTAATGAAAGCTGCTAGG
CTTGGCCAAACTGCCTCAACCCCGGAAATACGGGCAGCACAAGAGAACGGCGCGCAGCCA
AGTACATTGCAACCCCCTGAAGGAAGGGTGTATAACGGCCGGGATGCCGAGCCGGAAGAG
TTCCCGTGGATGGTGAAGATATTGATGCCTACAGGTTACTGTGGGGGAGCCATAATTACG
AAGACTCATGTCCTAACGGCGGCTCATTGCTTTGACGATTACCTGACGGGACCCATTCAA
GTGATAGCAGGTTTCCGCTCTCCAAAGGAACACACGGTCACCCACATTCAGCGTCACGAG
CTTTACGTAATAGGCCCACAGGACACAACCTACGACCTCGCCATTCTGAAGGTAGCCCCA
GAGTTTGAGTTCACGAAAGAAGTATATCCAGTGAAAATTCCAGTCGAAGGAATGGAAGTT
CGAGGGACCGTCGCCGTGTCTGGGTTTGGAACCACACACGCAGGACCGGGACCCGTGAAA
ATTCTGCAAACAACGATACTGACCGTGGTTCCAAGCGATCGGTGTGGGTACCCTGCCAAC
ATCATATGCACCGAACCAAATC
>RoeNoble.RL10_(single)_contig_109
GAAGAGTTCCCGTGGATGGTGAAGATATTGATGCCTACAGGTTACTGTGGGGGAGCCATA
ATTACGAAGACTCATGTCCTAACGGCGGCTCATTGCTTTGACGATTACCTGACGGGACCC
ATTCAAGTGATAGCAGGTTTCCGCTCTCCAAAGGAACACACGGTCACCCACATTCAGCGT
CACGAGCTTTACGTAATAGGCCCACAGGACACAACCTACGACCTCGCCATTCTGAAGGTA
GCCCCAGAGTTTGAGTTCACGAAAGAAGTATATCCAGTGAAAATTCCAGTCGAAGGAATG
GAAGTTCGAGGGACCGTCGCCGTGTCTGGGTTTGGAACCACACACGCAGAACCGGGACCC
CTGAAAATTCTGCAAACAACGATACTGACCGTGGTTCCAAGCGATCGGTGTGGGTACCCT
GCCAACATCATATGCACCGAGCCAAATCAGAAGGGAGTATGTCCTGGGGATTCCGGAGGC
CCAGTCGTTCAGTCCGGACCCGACGGGGTCGTCCTGGTGGGCATCATTAGCGCAGGCGGT
TCTCTGTGCGGAAACCCTCCATTATTGCCGTACGACCTCCACGTTAACGTCGCCGCCCAC
GTCCCGTGGATCTTGCAGCACCTGATTCCGTAACGGCAGAGACACTGCACACAAAGAGCC
CTACAGTTAAAAAATAAC
>RoeNoble.RL10_(single)_contig_110
TCTGCAAACAACGATACTGACCGTGGTTCCAAGCGATCAGTGTGGGTACCCTCCCAACAT
CATATGCACCGAGGTAGATCAGACGGCAGTATGTCCTGGGGATTCTGGAGGCCCAGTCGT
CCAGCTCGGACCCGACGGGGTCGTCCTGGTGGGCATCATTAGCAAGGGCGGTTCTCTGTG
CGGAAACTCCCGATTATTCCAGTACGACCTCCACGTTAACGTCGGTGCCCACGTCCCGTG
GATCTTGCAGCACCTGATTCCGTAACAGCAGAAACACTGCAGACAAAACGCCCTACAGTT
AAAAAACAACACCCGAAACCATCGTG
>RoeNoble.RL10_(single)_contig_111
AATGCCCTCACCAGAGGAAACTTGAGGATCAAATAAATAAAATGAAATGCAAAAAAAAAA
AAAAAAAAAAAAGTAACTCTGCGTTGATACCACTGCTT
>RoeNoble.RL10_(single)_contig_112
TGAAGCTCGTGCTCCCTCTTGAGGCGTCTGTCAAGTTTACGGGACTTAAGAACGTCCCAG
TCTCCGAGGCCCTCAAGAAAGGCTTCCTGAACCATCTAGGGGACAAAATTTCCAACTTCC
TAGTTTTTTACGTTCAAGCCTTGAATAGAGCTGCTCGGAAAGCACCCTTCCCTTATTAAT
CACCCCAATTTAAGTACGTAACTTGTTTTTATGTCGGTCGCTACTAGTT
>RoeNoble.RL10_(single)_contig_113
TTTTTTTTTTTTTGACAAATTAAGACCGGTTTATTGTGCTTGTAACAAACTCGTAAGCCC
TCCGAAAGGACAAGCCCAGTTTTGAGGATAAACTGCCAAACAGAAACGAAGAACGCAAAA
GACACTGTTAGCTCCGCAAGGAAATATTTTTAATAGTTGACGATGTGCAAGTACACCGAA
CAAAACAAAACAAATTATGAAATAACAACCGACGCCGCTTTGAGATTCCCGCTGTACATA
TCACAAATCCAGTATGTCTTCACAAAACAAATGAAGCGGCGTCTGAGAGATCTTTGGACC
GCAGTCAATCCACGGATGCGTCCCATGAGCAGAGTTAAAGCTGAGTTAACCGAAACTGAT
TAAATATTCAGGAAACGTGTGCGTGTCTTCTTTCTGGAACAGGTCGCATTGTGGGGAGGC
ACAGCACAGGTGATCATAATTTCCTTCCATGTATAGATAGAAGGTTGAGGGGAGGCAAGG
GAAGATCGTTGTGGTGTAGTAGAACCGTGGACAGTGTGATTTTGTTTTGCATGTATACGA
CCATGAGGGCTCTCAGGCAAGTTACAAGACACCAGAAGGTCAAGCGATGATCGGAATGGG
AGCTGGGAGTTCAGAAGTGCCCCGCTTGTCTCAGTTTCGGGTGCCCGAGTGAAGGCTACC
GAGAGCTACGCTTAGTAGCGCCCGCCACGACGAGCAGCGCCGCCGAAGCCGGGCAGGTTG
CCGAATCCCGGCAGGTTGCCGAAGCCGGGCAGATTTCCGAAGCCGGACCTGCCAGCGAGG
AAGTCATCGTCCAGTCCGGCGCTGAAGTCGGTCGGGTTGGGCATGGGTCCGAAGTTGAAA
GACGGAGGGGGTCCCTTCAGCTTGCTGTCCTTGGCATCGATGAAGCGGCGTTTTCCGTCC
CTCCCGACCTCGTAGTGGCGGTCGATGTTGGTGCCGGCGCTGTCCACGTAGCCCATGCGG
CCGGTGATGATGCCGTCGTCGTTGTTCTCCTGGTTGAAGTGACTGTGGCCCCAGGAGCTG
CTCTCCATGTGCGTGGTCGAGCCGTCCGGGTTCTTGATGGTACGGCGCTCCACGATCTGA
GCGGTGGCGACCGCAACCAGTGCGGCGAGGGCAAGGAGCAGCTTCATGTTGCTGGGATTG
TAGTAGAGCGTCGCTCGCCGGTGGACAAAGGAGTCGCCTTTTTCGAATGCACAGGCAGGG
AGAAAGCTGTGCGTGTCTGTGTCGAACTTGAAAAAACTTGGGACAGCGTTCAAGGTCCTA
GACTGCGTCGTTTTATACCGGTTACCGATGCCTCACGAGACGGAAGGCCCCCGTACTCT
>RoeNoble.RL10_(single)_contig_114
AAGCAGTGGTATCAACGCAGAGTACGGGGGAGCAGTTGGACTTTCGCAAACTCTCATCTT
TCACCATGACTGTACTTCGTGCCTGTCTCCTTCTGGCTCTGGCCAGCAGCGCCCTTGCTG
GTCAAATCCATGGTGGCCTTGGTCACGGCATCGTCAGCACTGGCGTTGTCAGCTCTGGTC
TCGGCTACTCCGGCCTTGGCCACTCCGGTCTCGGCTACGCTGGCTACGGTGGCTACGGTG
GCTACGGCTACGGTTCCGGCCTCGGTTACGGTTCCGGCCT
>RoeNoble.RL10_(single)_contig_115
AAGCAGTGGTATCAACGCAGAGTACGGGGGGGCAGCCCCAGCTGTAACTACCGTTCACGA
GACCGCCCCAGCCGTCACTACCGTTCACGAGACTTCTCCAGCCGTCACCACCTACCACAC
TTCTCCAGCAGTCACCAAGGTTACTAAGGTCGACACTGTCCAGTCTCACCCACCTGTTGC
CCGCGTTTATCAGACCGGCCCGACTGTCTCCAACGTCTATCAGACTGGTCCAGGCGTGAC
CACGTTCCACTCTACTCCATCTGTTGCCACTTACCAGTCTGCTCCTGCCGTCACCAAGGT
CACCAACGTCGACACATACCATGCTACTCCAGCTGTGACCACCTATCAGGCTGGTCCAGC
CGTGGCCACTTTCCAGTCAGCTCCGGCCGTTACCACTTACCAGTCTGCTCCCGCCGTCAC
TAAGGTTACCAATGTAGACACGTACCATGCTGCACCAGCCGTGACAACGTACCAGGCTTC
TCCAGCAGTGACTACTTACCAGGCGGACCCAGTAACCACCGTTCACACAACCGGCCCAGC
TGTCACCTCATTTCATGGTGCTCCCGGCGCCGCATCTTACCAACCAGCCCAAGCCGTCAC
TAAAGTGACCAAGGTAGACACTTACCACTCAGCTCCGACCGTCACTACTGTCTCCGGCGG
TGCCCCAACGGTGACTGCATACCAGTCTGCTCCAGCTGTCACCACTGTTCACGGTAGCGG
TCCTGCGGTGGCCAGCTACCAGGTATCCCCAGCTGTGACCACCTACCAAACTTCCCCGGC
GGTCACAGCATACCACGGCTCTCCATCTGTCACCACGGTGCACGCTGATGGTCCGGCCAT
AACTGCTCACCATGCTGCTCCGTCTGTAGCTACCACAGTGCACGGTGCTCCATCGGTCAC
AACCTATCAAGGGGCTCCAGTCGGTACTTCAACGGTGCCTAAAGTCAGCAACTTGAACGC
ATATCACGCTTACCCGGCCGGGTTCACTGTTCAGGGAGCACCCGGAGTTGTGCAGGGTGG
TCCTGCCTTTGGTTTCGCACCTGCTGGAGCCTACGGCTATGGAGTGAACACTCTTGGTTA
CGGTGTCGCCCCTGTCGGACCTGGAGATGGACATGGACTTGCCCGCTACGGTCTCAACTA
CGCCTATGGACTTGGCCCCATTGACTACAACACTCTTAGTCGCAAGAAGAAATAAAACGG
AAAATAACCACGTAACGGCTCAGGTCACATAGTTTTGTCACCCTCGAGAGTGGTATGAGC
CGAGCCATCAGCCAATCCTGGACAAGAACAGGACTCGGGATTTGACTGTCAACTGTATTA
TAGCCACTGCCATCAGAAGTTGTTTGTTGGATGATAATAAATAAAAAAAA
>RoeNoble.RL10_(single)_contig_116
GGGGCAAGACACATTTCCGTTTGGTAATAATATCAAAAGGGACATTACAATGGCAGCCCA
TCCTCTTCCCACAAAGGCACCTTAGGACAAACGCCGCAGTTGTTGCATTACATATATAGT
ACCCGCATGAAAAGCCACGGGCACCATAGTATTTGGCATAGTTTGGTTTTGGTCAATAAG
GGTAAAAAAAAAATAAAAAAATGAGTTAATTAAATGAGAAGGGATAAAAGAAAACCGACC
CACAATTGACCTGAGGGTGGGGGAAGCTTAAAAGGAAAACGAAAAGCACACAACAATTGC
ACACATGCTTAAGAAGTGTATATAGGAAGGCTGATATGCCAGCCAGTTTGGTGAGCTGAC
TTCTTTCTTCACTGGTATTGAATGAGTTAGTGCCGACGTACAGCCAACCTCGGCCCAGTA
TATTGCTGACATGGACTGTCGAATGTTTGACAATGTGATACACAATCCTAGTTTGCAAAC
AGGGATGACCTCATCCTTCACTCCTTGCACTGCTCTGTGGATTTCGGGCAAATCGAATGC
GATGCAGGCGAATAACCTACAATTTCCTTTTTTATCTAACAGAATCCTCGAAAAAAGACA
AGCCATGAACTGCCCGAAACCTGTGGCAGCTCAATCTCGCGGCTCAAACCTCCGAAAGCC
TGCGGCGCTAGGTAGCACTCAAATGGCAACATGGCAGAACTAGGGGCCTCCATTTCCAAC
ATTGAAAATTAAAGTAAAAAATTAAGAAATGAAAGAAAACTACATGGTAGACTTTCTATT
ATCATGCTGCATAAGTGCTGGACACCTTGTCAAGACCAGCTATAAAGTGAGCACACAGCA
AAAGGTTACAAGTGCAAGCTCATAGCTTTAAGAAGCCACTCTGCTGCTCAAGAGAGCACA
TATAAGAGAAAAGTATTTATCAAAGCCAGAGCCACATATTGAGAGTCTGGCCAGTGGGTA
AGGTGATGAAGGCACTGGAGAGGAGAAAAGTGAAGCAAAGAGAGGAGAGCGCCGAAGGAG
CGACAAAGAAATGAGGGAGCAAAGAGGAGACGACCGCCATTTTGACGCAACGCCGTCGGC
GCAGAGCACTGTTGAGGCTATGCGTCATCTGCTTTGGGCTTATTTCTTTTTTGCCTGAAT
CAAAGTTTGTGTTCAAACGTGAAGAAGCTTCCCCCGTACTCTGCGTTGATACCACTGCTT
>RoeNoble.RL10_(single)_contig_117
ATGGCTGGACTCCGTGCCTGCATCCTCCTGGCTCTTGCCACCAGTGCCTTCGCCGGCTAT
CTCCACGGTGGCCTAACCCACGGCGCTGGGTACGGTTACGGTGTCGGCTACGGTGCCGGC
CTTGGCTATGCTTCCGGCCTTGGCTACGGCCATGCGGTTGGCCTTGGACACGGCTTTGGC
TATTCTGGTCTGACCGGCTACAGTATCGCTGCCCCAGCCAGCTACGCCGTTGCAGCTCCA
GCCGTGAGCCGCACGGTGTCCACTTACCACGCTGCCCCAGCTGTGGCCACCTACGCCGCC
GCTCCAGTTCGCCACCTAT
>RoeNoble.RL10_(single)_contig_118
ACGGCCACGCCGTCGGTTTTGGCAACGGCTTTGGCTATTCTGGTCTGACCGGCTACACTG
TTGCTGCTCCCGCCGTGAGCCGTACCGTGTCCACCTACCACGCCGCCCCGGACCGTCGCC
ACCTACCACGCCGCTCCAGCTGTCGCCACCTACCACGCTGCTCCAGCTGTCGCCACCTAC
CACGCCGCTCCAGCTGTCGCCACCTACCACGCCGCTCCAGCCGTGACTAGGGTTGACACC
ATCCATGCTGCTCCAGCTGTGGCCAGCTACCAGACCTACC
>RoeNoble.RL10_(single)_contig_119
GCTTTGGCTATTCTGGTCTTACCGGCTACAGTGTAGCTGCCCCAGCCAGCTACGCCGTTG
CCGCTCCAGCCGTGAGCCGCACCGTTTCAACTTACCACGCTGCCCCAGCTGTGGCCACCT
ACGTCGCTGCTCCTGTCGCCACCTATGCTGTAGCTCCAGCTGTCACTAGGGTTTCCACCG
TTCGCGCCGCCCCAGCTGTCGCTACCTACGCCGCCGCTCCTGTCGCCACCTACGCCGCTG
CTCCAGCTGTGACTAGGGTCGCCACCATTCAGGCTGCCCCAGCTGTAGCCGCCTATGCCG
TCGCTCCCGTCGCCACTTACGCCGCTGCTCCAGCTGTGGCCAGGGTGTCCACCATCCACG
CTGCTCCAGCTGTTGCTAGCTACCAGACCTACCACGCTCCAGCCGTTGCCACTGTGGCTC
ATGCTCCAGCTGTGGCCAGCTACCAGACCTACCACGCTGCTCCAGCCGTGGCAACCTACG
CTCACGCCGCTCCCGTCTACGGCTATGGAGTCGGCAACCTCGGATACGGCGTTGGCCACT
ACGGCTACGGACACGGTCTTGGAAGCTACGG
>RoeNoble.RL10_(single)_contig_120
ATCCTCCTGGCTCTTGCCACCAGTGCCTTCGCCGGCTATCTCCACGGTGGCCTAACCCAC
GGCGCTGGGTACGGTTACGGTGTCGGCTACGGTGCCGGCCTTGGCTATGCTTCCGGCCTT
GGCTACGGCCATGCGGTTGGCCTTGGACACGGCTTTGGCTATTCTGGTCTGACCGGCTAC
AGTATCGCTGCCCCAGCCAGCTACGCCGTTGCAGCTCCAGCCGTGAGCCGCACGGTGTCC
ACTTACCACGCTGCCCCAGCTGTGGCCACCTACGCCGCCGCTCCAGCTGCCACCTATGCT
GCTCGCT
>RoeNoble.RL10_(single)_contig_121
TCCCACCAAGGGTGACCTTCCCGGAAAACGTTG
>RoeNoble.RL10_(single)_contig_122
TCCTGGACGACCAGGACACCGGCCGGGCATCCAGCTTCTACACGGCTTCCCGGGCCGCCT
AGGGCCTTTCTGC
>RoeNoble.RL10_(single)_contig_123
GCAGAAAGCGTCCTCAAGGATCCCTGCAGCAAGGTCAGATGTGGTCCAGGTCGCGAGTGT
GTCATCAACGACGACATGACGGCTACATGCGAGTGTGTCGGCACCTGCCAGCCCGAGACG
GACCCCAGGAGGAAGGTCTGCAGCAACCACAACCAGACATGGGATAGTGACTGCGAGCTC
TACAAGATGCGCTGCATGTGCGAGGACGAGAAGGAAGGCTGCAAGGGAGAAAAATATGAG
CACGTCCACGTCGACTACTATGGAGCTTGCAGAGAGCTTCCGGAGTGCTTGCCGCACGAG
ATGGAGGACTTCCCCCGGCGCATGCGCGAGTGGCTCTTCAACGTGATGCAGGACCTCGCC
CGGAGGCACGAGCTGCACGACCCTTACCAGAAGCTCGAGGAGGAGGCCGAGAACTCCCAG
AGCCGCCAGTGGGTCAACGCCGTCATCTGGAAGTTCTGCGAGCTGGACAGCCACCCCCAC
GACCGGGCTGTGTCGAGGCACGAACTGTTCCCTCTTCGTGCTCCCCTCCTCTCAATGGAA
CACTGCATCGCGCCCTTCCTGAACAACTGTGACCAGAATGATGACCACACCATCACCCTC
AAGGAATGGGGAGAGTGCCTTGGTCTCGAAGAGAGTGAAATCAAAGACAGGTGTTCCCAG
ATCACGGTTTGAGGCCTGGACCAGTCCAGCGCAGAAGCTGCATCAGTGCCTTTAAGGTCA
CCACGCATTTCACAACTTTACACTGCCATTGTTTGAATTCTGTTTATCAATGTTGTTTGC
CAGATAGAGTTGAAC
>RoeNoble.RL10_(single)_contig_124
GCAGTGGTATCAACGCAGAGTACGGGGGCGCTATTTTACTCATCGAAGGAATCGTCTGCG
TTTGTTTTATCGTCCTTCCCTCGCCACGAATGCAGTGTGCCGTTGCATCGAGGAAAGTCC
GCTCAACGGTGAAGCGATTGACGTCCAGCTTGCGTCGAACGCGCTGTCTCGGAGCACGGC
TGTGTTTTTCTCGTTTATTTCCGCTCGTGGGAACGTATTACTATCACCCTAGCTTTAGCA
TGGTTGTGAACTCGATCAACTGGTGCTATCTGCAGTCGACTCGATTGCGCGACTTCATCC
CTAAACGATAGCCAGAGGTTGCCTCTGTATATGGGAGCGAGGAAAAGCGACGAGTCATCT
CATTTGTGATTGCGCATCCACATTGATCCTTCGTTGCTCTGCCTTAGAAGTTGGGACGGC
CGGCGAGCGAAAGTCGCCGACACCCACTGGTTTCCGGTCGCGCTCGCGAGCTCGCGCTTT
CACGACGGTTGTCCCGTCTCGAGACGAAGCGCCACCGATGCTACACCAATACGAAAGCTC
TCCTGGGTTTTAGGCTAGGCGTCTTCTACAAACGAATGCACGAAAAACGGCGCCCTGTCG
CAACGCACGAATATTGGTGTCCGGACGCGTATACCCTTCGGGCCGGGCGACTAGTGCCAG
GATTGCTGCGAAGCCTGCCTTAGGGAGAGTGCGATGCAGCCTTATTGGCATTCGCACAAC
ACATTTCACAAATGAGGTCACATCTGCAAACCAATTTGGTCACCCCCGCCACCCTTCCTT
TGGCTCAGAGCGTTTGAAAGGGATTGCGAATGATGAGTCTTGGACCCCCCCCTCCCTGTG
TGGCAGTTGCGACGGACAGTCCTTACGCCGTCGACATATCGTTGGAAAGCTGTAACCAGC
TACTCAGTTTGCGTCCTGCAAAGACGAGTTTGCGGGAAAAGGTCGACCAGCTGTGGAATG
TTTTGGGGTTCCATGTGAAAAGCAGGTTTAGATGTTTTCACAACATTACCTTAAAGAGAT
TTTGAGCAATATGTACTAGTCAGCAATAAATGAAATCTGTGAATCGCTCGGGACAGAAAT
ACAGCATAGGGTAGTTGTGGCAGAAGTCGCGTGACATATATCGCCTACCGCAACTAAGGG
CAGTCTTTTCTTCACTTTTTGTTTTCTCTTTTCTGCGGGATTTTTTTGCCTTCGATGGAG
TGAATTCCTCGAAACCCGACCGAATCTTGCCAGCGACCGCCCGGCCGTTTTACCTTTCCG
GGTGGGCGCGATGGGAGAACTGCATCTGGAGCGGCACGCCGTCGGATTAGAAATGCAGTA
GCGCAAACTCCGATTCCTCAATCATCTCCCTACCCGTCCGCAGAACGCCGCAATACACGC
CGTTTCTTTGGATAGGCGTCCCCCGGGATCGCACATTCCAGTCTCAAGAAAGCTACGAAT
CTTGCCGCCATGCTCCGTCTCGCTTCGGGT
>RoeNoble.RL10_(single)_contig_125
AAAGCAGGGTTACCTATCACAAGGGGACTTTGTTAAGTATCACATTCAATTCCTTTGCAG
CTTTTTCTTCCTGCCTGGAATACCACTTAAAAATATTGCTCGAGGAGCCTTGCACCACAC
CCAGTAAAACACCCGCTCATACAAGCTATCCAAAACTTGCCTGGCTTAGAGCATTAAAAA
TCTACCGAGCAAGGTACGACATTAGGTCGCAGCACAATTGGTAGCTTGCACGGCACCTTC
TATTGCTCCTATTGCAGAGAAGCTTTTCTCGCACCGCCAGCCTCTAGAAAGGACAGATAC
AGTCTCTCGATAAAGCATACAGAAACCTCGAGTCACTAGCAACCAGAGAAGATTGGCCTT
CCAGACTTAATGTCTTACCACATCTCCACTTAGCACACAGTTTTGCCAAGGGTCAGATTC
TGGGACATAAAGAAAACGGACCAAAATAAGAGTGAGGGCACTTGCTCGGTGATGGCCGTC
TGCGAAACGGCTGCGCGGGCATTCCGCCCGAGCG
>RoeNoble.RL10_(single)_contig_126
AGAGTACGGGGGTAGACGAAGCCGGCGGAACTGGAGATTTACAGCCGACTCGCGTACTCG
ACCGCTCCGTTGTCGCCGCTCAAGCGCTCTCTCAACTCCACGATGGCCAAGG
>RoeNoble.RL10_(single)_contig_127
AACTAATATGATGCAAATATAAATATTGCACAAAGGCAATTTATGAGTGCAATAAAATTT
CTGGAATTGATGTTTGTAAAAAAAATTAAATCAGCACAATCTAACTGCTTCACCTTCCAA
GCATGTTGGTAAAGACCTATACTCTGACCATTTTTTTTTCAGGAAAATATACCATTACCA
AGGTCCTTCACTTGTCCCGCCTCCATAGCAAGCTTTCTATCTGCGATGACGCTCTGGTGT
GTCATGAGCCTGGAGAGCACATGCGCAGCCGAAGCACAACGTGAGGCAATCCCCCGTACT
CTGCGTTGATACCACTGCTT
>RoeNoble.RL10_(single)_contig_128
GTGCATTTCGCTGGATGCTGCTCCCTCTCAGTCCATTCCCCAAAACCAGAAGCTTGGTCC
AGCGTTGCGAAGCACGCACCCAACAACACAACAATTCCCCACGTCCTCATTCTTACGTCT
CCGATG
>RoeNoble.RL10_(single)_contig_129
TTTTTTAATTTTTTTTTTTAAGTACTCATAGACTGCCTTCAAACTTTATTAGGACACAAA
ATGATATGAGCAACACAAAGAAAGAGAAGGGTCAACAGCTACAGGCTTGATTGGAAGTAA
CGCTCAAAGAGGCACGCATATCAGGAAAGATAGGGAACGAGAGAGAAGACTCGGAGAGAC
CCCTTCTCCCCGGTTTGATCTTCCTTTGCGAGATGCTTATATGTACACAGACACATCAGG
GGAAGAGGCAGAACGTCACAATGCTGGCCTCGCACACCTCTGCTCCGCAAGTGTGCAGTG
GCCTGCATAAATAACACTGCAAAACAACATTAGTGAACTCTCCTAGCTACATGGAAAAAG
TAATCATAGCAAAATCTTATGCAACAAGTACATTAAGAAACTCCCCTCTAAACAAATATA
AATAAAACAGCATTGAAAGCTTATCTTTCTCATCCCTCAACTTGCAGAAAAATCTACCGT
GACACACTCTGCAAAAAAGATCCTCAAAACAGGCTTTATACAGTGGTCGAAATGTGCTCT
CGAAAGCCCCACATCAGGTGCACCCAGATTCAGTGTCAATGCAAACATTGGTTCAGACAT
CGAAACAAACATTCCACGGTCGCTAAACGATGGCATCCTTCAAACTCCACGAAGTAAGAT
ACCAGGCAACAAAAGATGTCAAAATGCACGTCAAGAAAAAAAAAAAAATCTGCTGCTTAA
AACACTAGCATTGACTTTTTGGAAAAAGCGCAC
>RoeNoble.RL10_(single)_contig_130
CGCAGAGTACGGGGTGGTGATGAAGTTGCGACTGAAGTGCAAGGGCCAAGGTTCATCGGA
AAAGTGATTTGAAGAGTGCCCCTTTACTTAGAGGGGTACTTCAGCCATTTCTTGAGCTAC
CCAAACAATTTGCATTTTCTGAATACCCGGACTTTAAAGA
>RoeNoble.RL10_(single)_contig_131
AAGCAGTGGTATCAACGCAGAGTACGGGGGGTTGATCTGGAGAAGCAAGATGTCGGGTCT
GAAGTTCAACATCCCTCGTAAGGAGATGGACAAGGTGTCAGTGCCCAACGGAGACATCAA
AAAGACCAAAGAAGAGGCCCCGGCCGAACTAGAGAGCCAGTTCATCCTCCGCCTCCCAGC
ACCCGTCGCCGCGTCGCTACGTGCCGCGGTGCGATCCGGTGTGATGAACCTCAAAGACCG
GCTCACCATACAGTTGGAGTCCGACAACCGCCACGGCACGCTCCGATTTGACAGGTGGGC
CCTGGCGGCGCGGGTGCTGGACCTGCCTTCCATCATCGAGTCCCACAAGACGCTGGACAA
GAAGACCTTCTACAAGGCGGCGGACGTGGCCCAGATGATGGTGTGCAGGGAGGAGGACGA
GATGCCGCCTACGGATGATGAGGAGTCGCCTCGCAAGAAGGACCGCAAGGACAGCAAGGA
TCGCAAGTACCAGAGCCCCCACGGCATCACCCCGTCCCTGAAGAACGTCCGCAAGCGCAG
GTTCCGCAAGGTGCTCAAGAAGAAGTATGTCGACTTCCCCGAGATCGAGAAGGAGGTCAA
GCGGCTCTTCCGGATGGACAACGAAGCCATCGGCATCCGGTACGAGGTTGTCAACGTTGA
CGATGAGAAGAACGACGGCAAAGGGTAGGCCAGGGGGAGCCACACGTGAGCGGAAGCTTC
GGCTCGCCCTCCGTGAGCGCGCTGCTCAACAGTAATTCACAGAGCATGGACGTCGGAGAG
CATGACCTCTTCGGTGAGGCGCTCAGCAGCTCCGTAACCGAAGACGATGTCAACATCGTT
GACTCCGCCGGCGAGGAAGACCTTTCGTCAAGGTCCAAGCGGCCGACGTTGTCCAAACAT
GACGTCTCTGCTGTCGCGACTCCGGACATGGTCACCGCGTTCCAGCGGGGGATGCTGGGT
CCCTC
>RoeNoble.RL10_(single)_contig_132
CCGATTCGTCAGCTGAGCTGCGAGCTCGCACCATCAATGGTGCCCAGTGTCGGTGCTAAT
GTGTCAAATATGTCAAGTATCTGGACTGCCGCACATACCTGACACAGGGAGATGTGACTT
AGCCCTCAACTGCTTGAAGCTCAATTTATGTTGTACCAAATACTGTGCTTCGTGCATGCA
GCACCAATACTTTGCAACAGAAGCATTATGTTTCAGCGACATGCTAAAGAGGCTTTATAT
CTTTGCATTGTGTTCTCTAGAGCTAGTGCCGCATCAAGCAACATACAACTTGTAGACATC
ATGTAATGGATATCTTGTCAGCTTTCCTTTCTGGCCAATCGCCTGGTGTTTACTTTGAAG
GATAAGCAGGCAGGTTTGTTAAGGGTTAATAAGCCAAGCATGTTATTTGCTGCGATGACC
ATAAGCAGGGGCACGAGTGGTTGACTATACTAGGAAATGCACTTGAACCAACACAAACGG
CAGACGCCGGGAAATTACTGAGAGGGCTACATGGATGCGTACATGTATGTTGCTGAAGTT
ATTTAGCTGCGAGTATTACTGAAGTTGTATCGACGTGACAATGTAGGCATCGGAAACGAC
TTAGAAATTGCAATACTATTCTGCTCAGCGATGAAGTGGAGACATTTTTCTTGTCCTTTG
CTGTTCGATTTACTCAATTTACTTTTTTAGTCTGCACTACCTGATCTCGACGTCTTTACT
GACTGAATCTAGCGCAGAGCACTGTTGAGAGTATAGCACTGCTGCGAATAGAACTGTTGA
GATTGTTCATGCAAGTCAATAATTACTAGCTTTCGAGAGGCAAAAGGGCCTCAACTGCAC
AATCGGTACCATATTGGGTAGAATTTACTTCTGCCAGATCGGGATTGAGGCAGTTGGCAC
TAGAGTGGGGCACCTGCCCTAGTATTTTTTACTTGACGAAGAGCCTATTTACAGAAAACC
AAACAGAGCTGACAGTTCAGTATTTCATTGTCGGCATCAAGTCAAAAAGGAGCACACTTT
ACACAAATGCACGACTCCAATAAAAGTATACTGGGATTACGAAAAAAAAAAAAAAAAAAA
AAAAAAGTACTCTGCGTTGATACCACTGCTT
>RoeNoble.RL10_(single)_contig_133
GAAAGGGAAAGGAGAAACGGTCGAGATACTTTTCTTCGACTTGCGTTCGCAGGTTACGGC
AAGTTTCGTCGGGAGAATTAGAGGGCAAACGCTCCGTGAGAGCATATAATTTCAAGATGA
AAAGTTTTTCACTTCAGGGCATGAAGAGGCATCCCTCCTTGATCCCCCTTGTGGTTATTG
TCGGTTTTGGAGGACTTGGAGCGGTCTGGTACACTGCCCGGCTGGCTCTCAGAAATCCCG
ATGTGAGCTGGAACAAGAAGACCAACCCTGAGCCATGGCAGGAATGGAGCAACAAGCAGT
ACAAGCTCTGGTCCACAAAGGACTACAGCGAACTCCCAAAGCCCGAACGGCCCGAGATCT
AAGCTGCTTTCTTCGAGATGTATAGT
>RoeNoble.RL10_(single)_contig_134
ACGGCAAGTTTCGTCGGGAGAATTAGAGGGCAAACGCTCCGTGAGAGCATATAATTTCAA
GATGAAAAGTTTTTCACTTCAGGGCATGAAGAGGCATCCCTCCTTGATCCCCCTTGTGGT
TATTGTCGGTTTTGGAGGACTTGGAGCGGTCTGGTACACTGCCCGGCTGGCTCTCAGAAA
TCCCGATGTGAGCTGGAACAAGAAGACCAACCCTGAGCCATGGCAGGAATGGAGCAACAA
GCAGTACAAGCTCTGGTCCACAAAGGACTACAGCGAACTCCCAAAGCCCGAACGGCCCGA
GATCTAAGCTGGTTTCTTCGAGATGTATAGT
>RoeNoble.RL10_(single)_contig_135
TGTATAGTTTGCATAGGTGCATGGCTTGAAACAATAAATTTTTGGAAGCCAAATAAAGCT
GTAAAGATGN
>RoeNoble.RL10_(single)_contig_136
CACCGTTCGCGCCGCCCCAGCTGTCGCCACCTACGCCGCCGCTCCAGTCGCCACCTACGC
CGCTGCTCCAGCTGTGACTAGGGTTGCCACCATTCAGGCTGCCCCAGCTGTAGCCACCTA
TGCCGCTGCTCCAACTGTGACCAGGGTGTCCACCATCCACGCCGCTCCAGCTGTGGCTAG
CTACCAGACCTACCACGCTCCAGCTGTCGCCACAGTGGCTCATGCTCCAGCTGTGGCCAG
CTACCAGACCTACCACGCTGCCCCAGCCGTGGCTACCTACGCCCATGCTGCTCCCGTGTA
CGGCTATGGAGTCGGCACCCTCGGATACGGCGTGGGCCACTACGGCTACGGACACGGTCT
TGGCAGCTACGGCCTGAACTACGGTTAC
>RoeNoble.RL10_(single)_contig_137
CTACCTACGCCGCCGCTCCTGTCGCCACCTACGCCGCTGCTCCAGCTGTGACTAGGGTTG
CCACCATTCAGGCTGCCCCAGCTGTAGCCACCTATGCCGCTGCTCCAACTGTGACCAGGG
TGTCCACCATCCACGCCGCTCCAGCTGTGGCTAGCTACCAGACCTACCACGCTCCAGCTG
TCGCCACAGTGGCTCATGCTCCAGCTGTGGCCAGCTACCAGACCTACCACGCTGCCCCAG
CCGTGGCTACCTACGCCCATGCTGCTCCCGTGTACGGCTATGGAGTCGGCACCCTCGGAT
ACGGCGTGGGCCACTACGGCTACGGACACGGTCTTGGCAGCTACGGCCTGAACTACGGTT
AC
>RoeNoble.RL10_(single)_contig_138
TTGGCCATGGAATGACCGAGGCGCTGAGAACTAAACTGCAAGCTGTCACCACCAGCCTTA
GCTGTGAGAACACGGTGTGCACATTGAGGAAACTGTGTGAGCAAGAACCGTTGAGCACTG
TCAGCGTCTTCAACGATGAAGAAAAACACGAATTCCGAACTCTCGCCGCTGGATGCCACA
GCCCTACTACTGCCCACCCTGAAGGGGCCCACCATGAGGCGTAGACGTTCCACGCAACCA
TTTATCTACAAGAAAATGGAATAATTTACCATTTCAAATAAACGAGGCTGCAACCTGAAA
>RoeNoble.RL10_(single)_contig_139
TTCCGCCGAGGAAGCACACGAAGCCCCGGCAGCCCCGACTCCGACTCAGAGTCCCTACTG
CCACCTCGACGACACAGCTTTGACTGCCCTAACACAATGTGTTGGCGCACAAGTGAGCGA
AGGGCTGAGAGCTAAACTCCACGATGTCACCACCCGCCTGAGCTGTGAAAACACGGTGTG
CACATTGAAGAAGCTGTGCGAGCAGGAACCATTAAGCACTGTCAGCGTCTTCACCGCCGA
AGAAAAGCTTGAATTCCGAACTCTCGCCGCTGGATGCCACAGCCATACTACTGCCCACCC
TGAAGAGGCCCACCATGAAGCAGCGTAGGCGTTCTACGCAACCATTTATCTACAA
>RoeNoble.RL10_(single)_contig_140
TGACAGCCCTAACACAATGCGTTGGCGCACAAGTGAGCGAAGGGCTGAGAGCTAAACTCC
ACGATGTCACCACCCGCCTGAGCTGTGAAAACACGGTGTGCACATTGAAGAAGCTGTGCG
AGCAGGAACCATTAAGCACTGTCAGCGTCTTCACCGCCGAAGAAAAGCTTGAATTCCGAA
CTCTCGCCGCTGGATGCCACAGCCATACTACTGCCCACCCTGAAGAGGCCCACCATGAAG
CAGCGTAGGCGTTCCACGCAACCATTTATCTACAAGACAACAACATAACCCATTATTTCA
AATAAACAAGGCTGCTGCTAACCCAAAAAAAAAAAAAAGTAAAACTCTGCGTTGTTACC
>RoeNoble.RL10_(single)_contig_141
GGTAACAACGCAGAGTTTTACTTTTTTTTTTTTTTTTTTCTTTTTCTTTTTCTTTT
>RoeNoble.RL10_(single)_contig_142
GAAAAAAAGAAAAGTGCTCCAATCTGGAGCATGCAACAACAAACTTGCTTTTGTTCTCCC
CAAACTATGCTAACGACACCTGTCAGCAAAACAGTCAACAAAAATTCACAACTCTCGTTG
CCTTTCGCTCGCCCTCTTTAACTAAAAACTCCAACAAAATTGCGTCCAGAATTCTTCGCG
TCCAACACCGTAACAGCAATGAAACAAAAACTTAAAACCACGCCAGAGAAGACTTTTCCT
TCTTTAGAACAAAAACAAAGACGCGCACTAAGCTTCGACGCAATTGGGTGCGTCTGCCCC
AATAAAACTCTCCCCTCCCAAACTCGCCAGAATGGGAGAGGATGTGGGGAGGATCTCAAA
TCTGGAGAGGACTGCAACACAGTCCCGCCTTTCTGGAAGTGTCTGTGCAGGTTGCCACCT
CCTAAGAATTCAACCAGCCCCGTTCGCAAGCACGGGGAACATACTTCGTCGGAGACTCCT
GGTTCCGCCCGCCAACAAACGTTCTCTGTTGTTGGTCCACGACACCAACGACCAGCCCCA
CAGGGCAAACGCCCAACCAACGTCGCTTGCAGTAGAAGTGGCTTCCGGAAGCACAGTTTA
CACTCCGGAGCGCCGCACATCAACAAACATTCGTTTACCGACCGACGACAACACCCAGAG
TGTCACAAAAGTTGCTTACAAACTTTGCCGTGTCCGCGAGCGGCGTTGGTTGGACGTTTG
GAAGTGGGCCACAAAGCACAACGAGACGTTGCCGGCACACCTGCAACCGGAGTGGGTCGA
ACGCTTGCCTGGCGGTGAGCAGACATTAGAAAAAGCCCGAGCGAGCAAATCAACAAATAA
AAATTAAAAAAAAAAAA
>RoeNoble.RL10_(single)_contig_143
GTTCCAGGGATATGAAAATAAGTAAACAATAGGCCTCCATGGGCCCATAACAAACAAAGG
ATGGGTAACAAAATGTGAATAGACACTGAAGAGGACACAAAACTGAATGTGTCAATCAGA
AGTCACCTTAGTTAGAAACGTTGGCAGTGCACATCAAGATGAGGCTGCATTAAAGCATAA
TATATAAAGTAAATAAAAAAGACC
>RoeNoble.RL10_(single)_contig_144
AAAAAAGACCAAAGCAACTCTAGGCTAAGTTTCAGCCTCAACAATGCTCCTAGCAATGTA
AGGCGACTGGTTCGATAGGCTTGCAGTGCACAAAGTTTTGCATCAAAAAGCAGGTTACTT
GTCGGCATCATCTACTGCTTGGGGGCATATTCATTTTGGGATTATCCTCCAGGCAAGCCT
TTCTCCTTCTCTGAAATTCCCTTACAAAAAAGAAAATAAAAATCATGAGCACGAGTAAAA
AATGCCCAAACAACAAAACGAGTGCTCATTAGCAATATGCGTCCAAGTGAAAGCGGACAG
CAGTGCTGCGAATCACACTGAAAAGAATCCCTGAGGAATCTCAGTAGGTGAAAAGAGGGG
CATCAAAAAACTCCAGCACCACTGAAATCTCAGCAGTGTACTGCATACTTCTCACACAAG
TTATAAATATACCTGCAGTGCTGTTTGAATAATTATTCTTATATGTTCAAAAAAAACTTT
GGAGCAACAGATTTGTATTCGACTTGACTTTAAATCTCGACAAATGTCCTTTTCGAGTAA
TGCCCTCCAGCTGTGGAGCACCACCCTGCCACATGAAGTTGTAAATCAGCGATCGGAGGA
ACCTCCAATGACTATGCCAACAATATACACGAGAAAAGAGATTATCTGATGGCAGAGCTG
TCTGCCAACAACGCAACTCCCATCCCCAATATTTTCTGTATCTTTGCATCCCAACAACCA
GATTCAGGTACTCTGACCAGTTTACAGTCTGAAAGAATCCACGACATTTTCAAAAGCCGA
AACCAATCAGCTCCACAAAAGAAAATGCACCAAGACGAATGAGAAAAAGGACGAGAAGCT
CGCCAGAAACAACCACATCCGACTAGGATGGAGGGAGCCACCAACCAACCCACGACGACA
ACAGGAAGGTACACCCAAAGCGCAGCCCAATTCTCTCGGCAGCCCAAGGAAACGAGAGAG
GACAGACAACAAAGCAGCCCCGACAACGTTTCACCCGCGCATTGCACCCTGGGGCAGTAT
TGCGGAAAACACAAAACAGACTTCTCGATTTTTGTTGCGCTATGGACGGCGGGTGCAAGC
CAGAGCGCCAGCTGCGGGATGGGCAGGTTGCTTAGGCACTGCCGCCGGCACCCTTCAGGA
AGTTGCTCAAGAAGCTCTTGATGGCATTGGTGACGAGAGACTTGACCATGGCGTTCTCGG
TGAGGAGCTTCATCAGGGCGCCGGGGTCCTTAAAG
>RoeNoble.RL10_(single)_contig_145
TACGGGGGTTAACTACAACGTCGTCGTAGATTCACGGCTGCCAAGAAACGAACTGCCACC
ATGAAGGCTGTCATCTTGCTTTGCCTCGTCGGAGTCGTCGTGGCCCAGAGGAATGCCATC
TGCAGGCTCCCCAAGGTGGTGGGACCCTGTAAGGCTGCCCTCCCTCGCTTCTACTTCAAC
GTAGACACCGGCCGATGCGAGGACTTCAGGTACGGCGGCTGCAAGGGCAACGAGAACAAC
TTCCAGCTCATCGAGGACTGCAAGAAAGCGTGCGAAGCTCCCGAGAGCACGGGCAATGAC
TACGAGCACGCCGATTTCGAGACCAGCTGCAAGGTGCCCGCCGAGGTGGGACCCTGCGCC
GCGGGCATGCGGCGCTGGTTCTTCAACGCCAACACCGGCGCCTGCGAAACCTTCCTCTAC
AGCGGCTGCGGGGGCAACGACAACAACTACGAGAGCCAGGAAGAGTGCGAGTTCGTC
>RoeNoble.RL10_(single)_contig_146
TCGTCGTAGATTCACGGCTGCCAAGAAACGAACTGCCAGCATGAAGGCCGTCATCTTGCT
TTGCCTCGTCGGAGTCGTCGTGGCCCAGAGGAACGCCATCTGCAGGCTCCCCAAGGTGGT
GGGACCCTGTAAGGCTGCCCTGCCTCGCTTCTACTTCAACGTAGACACCGGCCGATGCGA
GGACTTCAGGTACGGCGGCTGCAAGGGCAACGAGAACAACTTCCAGCTCATCGAGGACTG
CAAGAAAGCGTGCGAAGCTCCCGAGAGCACGGGCAATGACTACGAGCACGCCGATTTCGA
GACCAGCTGCAAGGTGCCCGCCGAGGTGGGACCCTGCGCCGCGGGCATGCGGCGCTGGTT
CTTCACGCCAACACCGGCGCCTGCGAAACCTTCCTCTACAGCGGCTGCGGGGCAACGACA
ACAACTACGAGAGCCAGGAAGAGT
>RoeNoble.RL10_(single)_contig_147
AAGCAGTGGTATCAACGCAGAGTACGGGGGAAGCAGTGGTATCAACGCAGAGTACGGGGG
AAGCAGTGGTATCAACGCAGAGTACGGGGAAGCAGTGGTATCAACGCAGAGTACGGGGAA
GCAGTGGTATCAACGCAGAGTACGGGGGATAAACAAGGGAGCGGATCGCTCGCCGAGACA
TATCTGCAGCGTTGACTGGCATCGCAGGAAGCACCGTCCGCGTCGTGTATACACGAGTAC
CTCACCATGTCCGAGAGCCACTTTGACGAGTACGAGCACTACAACTTTGACCAGGACAAG
TTCATCTTCGCGGGTCACAGCGGCAAGCAGCGGACGAAGCGAGAGGTGTCCGAACACACG
AACCACCACGACCCGAACGGCCACGTTCGGAAGCTAGTCACCAAGATGGTCAACACCGAA
AGGAACCGCAAGAACTCGGGCAGCGGCAGACCCTAATCCGCGAAAGGAGCCTCTACACTC
CT
>RoeNoble.RL10_(single)_contig_148
CTGCAGCGTTGACTGGCATCGCAGGAAGCACCGTCCGCGTCGTGTATACACGAGTACCTC
ACCATGTCCGAGAGCCACTTTGACGAGTACGAGCACTACAACTTCGACCAGGACAAGTTC
ATCTTCGCGGGTCACAGCGGCAAGCAGCGGACGAAGCGAGAGGTGTCCGAACACACGAAC
CACCACGACCCGAACGGCCACGTTCGGAAGCTAGTCACCAAGATGGTCAACACCGAAAGG
AACCGCAAGAACTCGGGTAGCGGCAGACCCTAATCCGCGAAAGGAGCCTCTACACTCCTG
CGGGGTCCGACGCTGGCCAAGGCACAACTGGGTACAACGTTCCCATGGTGCAACCACGGA
ACGGATTTCAACTGTGATGTTTTACTATAGGACTGGCATAGTGCGCGCCGTGAATGTGCA
CAGACTCGCTCTTTTTTCCCTCGCTCTACTTACGACGTGGCTCTAAAAGCAACGCGCCTT
CTTCGAAAAGACGGCCTCCCCTGCCCTTTCCACTTCGTCTTCCACGAGACTGCCACGAAA
CTCGGTGGAGCTACTCGAAGCGATGAGTTCGTTCGGGGATGGGATTCTTCTACTCTTCAA
>RoeNoble.RL10_(single)_contig_149
GAAGCCTGCCTGTACAAGGGTTACGACGGAGGACACGACTCGAACATCGCCATCTTGACA
TTGAAAGAAAAGGTGCCGCTGGGCGACTACATCCAGCCCGCCTGCATGCCCAAATCAGAC
GCCCCCGTGCCCAAGGACCTCTCGCTCTATGTCACCGGATGGGACCATGACCACGACCAC
CACGACCACCACGACCACGACCACGAGCACGGCCACGACCACGCCGGCGACGACCTGACC
TCCGGTCTGAAGCAGGCCAGGGTGAAGTCCGTCGAGAACAACGCGTGTTACAATGAGCAC
GACGAGGAGGTGCCCAACAGCGTCTTCTGCACCGTGTACGACGTAGGATCGCCCTGCAAG
CACGACCTCGGAGCCCCGGTGGTCGGCAAGCTGAACAACTTGTGGACGCTGTACGGCGTT
GTGTCCGGCGGGGCCAAGGGCTGCAAAGTGGGCGAGCACCCGATCCTCCACACCAGGGTG
GCCCTCTTCACCAAGCTCATCGATGACTACACGCACGGCAAGAAGGGAAAGTGCGACATC
AAGGTGTAGGGGACAGGTTTGCACGGACGCTGCTCACACCTTCTCATGGCCTCGCGGGAT
GCTGTCGATTTTTGACATGACAAGTAAAGAAAGTACGGAATAAATAAACGAGTCAAATCT
CACGAATTCT
>RoeNoble.RL10_(single)_contig_150
AAGGGCTGCAAGGTGGGCGAGCACCCGATCCTCCACACCAGGGTGGCCCTCTTCACCAAG
CTCATCGACGACTACACGCACGGCAAGAAGGGAAAGTGCGACATCAAGGTGTAGGGGACA
GGTTTGCACGGACGCTGCTCAAACCTTCTCTTGACCTCGCGGGCTGCTGTCAAGTTTTGA
CAAGACAAAGAAAAGAAAGTACGGAATAAATAAACGAGTCAAATTTCT
>RoeNoble.RL10_(single)_contig_151
AAGCAGTGGTATCAACGCAGAGTACGGGGGGACCTTTCAAGAGCTTTCCGGAGTTTGGCC
CAGAGAGCAAGAACAGTTCTACATTCGAAAATCCAATGTTTGAAACGGAGACACCCCCCG
CCCAGGACTAAAATCCGCAGCACACGACGACATTTGCGACTGTTATACTTTCTACTTCGT
GCTACCACGTTTCTTTCTTTTTAACCTGCGGGTGAAGCAGCATCATGTTTGATTTAGTGA
CAGCGCCATGAAATGTGACTTTTTATAGCCTTTTAGGGCTCCTCCCCGATACCTTCAGTT
TTGTGGAAGGCAATTTTTTTTCTTCTGTTAAACTATATTTGTAAATATTTTAAAAACCGA
AGTAACCGAGAAAAAAAAGTTTAGACTACGGCATGGCATAACGCAAAACTGTCTCTTTTC
TTTTTCTGGTAATCTTAAAGTCTCAACTTTGGAGGCCATCGCGCAGCTTGTAAAATATAT
CCAAGAGTCTCTACATTAAGGTTGTACTAGCCCTTAATCTAGCTCTGCTTCCATCGTGTT
TGCTCTGTTTTGGGGATGTGGCCTTTCGCAAATCAATACAGGTTTTTCTCTGATATGCGA
AAATCAGTCATAAGTTTCGGAAATGGCTAACATGGACATATGCTGATCAGAAGAAATCGA
TGCTAGCCTTTTGTGATGCTTTATGCGCGTAGTCATAGGTTCTGCGGGACATGACAAAAC
AATGGGTCGGAAGCAGCGTAAACAGCTGCGGCCACAATGTTCACGGTTGAAGATGCGTCC
GAGTTTTTGCTTAAATAAACAAACCAGCCCCTAGGCACAACGGGAGGCCGAAGATACACT
GTCATGATCAAATAGTATAGTTACTTTTAAAA
>RoeNoble.RL10_(single)_contig_152
TGGCCGACTTTCAGTCTTGCGTACTGTCAGTATACGTCGTCGGAACAACGTTGAGCAGTA
GTCTGTACGAAGATGGTGAATTTGCGCATGATGCCCAGGCGTAGCCTGTAGTGGACGAAG
GGCACGTAGAAGAACATGCCAGAGGCGATGAAGAGGCAGGCGTACACGTACTCCACCTGC
GGGTTTTGAATGATAGGCGCCGCTACCAGGTAGATGGAGAGCACCAGCACGATCCATGGA
ATCACGATTGGCACCCGGTAAGGTCTGTAGGCGTCCTTCTTTGTCCAGCGAAGGATGATG
AGGGCCAGCATGGTGGCCCCGTAGAACATCCACGCCGCGAAGCTAAGGAAGTCGATCAGA
CTGCCGATGTCCGCCAGGGAAACCATGCAGATGGACAAGATGCAGTTAAGAGCGAGTGCG
GAGACCGGGGTGAGCCTCCTGGCGTGCGCATATGAGAGCACTT
>RoeNoble.RL10_(single)_contig_153
AAGGAGCCGCCATTAGTGTTTTGCGGGTCCGGAGGGAACAGATCACCATGCCCAAGCA
>RoeNoble.RL10_(single)_contig_154
AGATCACCATGCCCAAGCAACTCAAAGAAATCAAGGAGTTCCTTCTCACGGCGAGGCGAA
AGGATGCCAAGTCGGTTAAGATCAAGAAGAACCCGGACAATGTGACCAAGTTCAAGGTGC
GCTGCAGCAAATACCTGTACACAATCGTCGTCACCGAGAAGGAGAAGGCGGAGAAGCTCA
AACAGTCCCTGCCCCCCGGTCTCCAGGTGAAAGAGCTGAAGTAAATAAATGGGCTGCACA
TTTACAAAAAAAAAAAAAAA
>RoeNoble.RL10_(single)_contig_155
TCACCGAGAAGGAGAAGGCGGAGAAGCTCAAACAGTCCCTG
>RoeNoble.RL10_(single)_contig_156
TCCCGCTCACCCGACTAAAAAAAGAGGCTGCACGTGCAGACGCAAAAAAAAAATGCCCAA
GACGCGTCGATGCGAGCACCCTCTTCCAAGACGTCGAAGGCACGGCACAAACCTCGTGCC
GAGACCAAAGACCTTCTATCCTTTTGGAAACTATGCGCAATAAATAAGAGTACTGCTACA
AACACACACAACAAGGAGCAGCTCCCGGGTACTTTAGCGGAGGTTTCCGAGCTACGGTCT
CCAGTCCTTCGGCCTATCCTAATGTTACAAATTTCTAGACCTCCCCGTTTGTCCCTTAAA
AACCTTGCCAGCGGTGGTTTCCCCTCGAAACGCCGCGACACTTCTTTCGCTTGGGCCCTG
CCCGGTCGCAACACCGAAACGCCCAAATGCACTTCCTCACTCGAAAAAGAAAAAAATCCA
AACAAACGTCATGATATGAAAAGGGAGTTCTTGCGGTAAACGC
>RoeNoble.RL10_(single)_contig_157
GGGGGAAAGTTCTATTGGCGCTGATCTCAAGAACTCGTTTTTTGAGTTCACTTCTTTATT
GCGGTGGCGAGTACCTTTAGCAACTCACTCCATCTCTTGATTGCATGGTTGCAAGACACA
TAATTGCAACAGGTTTCACAAGGCAAGCCTCACAGGCCGAAAGTTGTCCACCAGTTCTAC
GTGTGAATTCAAAATGAAAGCTCTCCTGCTG
>RoeNoble.RL10_(single)_contig_158
TTCATTACGGTTCCGAGTATCTCTTTAGAAACTCACTCTATCTCCTGATTGGATCGTTCC
AAGGCACACAG
>RoeNoble.RL10_(single)_contig_159
TTCACGTCCTTCGGCACCACGTCACCGCGGTACAGCATGCAACAGGCCATGTATTTTCCT
CGGCGGGGATCGCACTTCACCATCTGATTAGCCGGTTCGAAGCAGGCGTTGGTAATTTCC
GACACGGTCATCTGCTCGTGGTACGCCTTCTCCGAGGAGGTCACTGGGGCGTACGTCACC
AGCGGGAAGTGGATCCTGGGGTAAGGCACCAGGTTCGTCTGGAACTCCGTGAGCAGAGAG
GTGAATCCCGAACCCGTGCCACCTCCGAAGCTGTGGAACACCAGGAAGCCCTGAAGACCC
GTGCACTGGTCCGCCAGTTTGCGAATACGGTCCAGCACCAAGTCCACGATCTCCTTGCCG
AT
>RoeNoble.RL10_(single)_contig_160
CGTAGTCCAACGGAGAGACGTTCCATGAAGGAGGGAAGTGAAGCCGGATCCAGTGCCGCC
ACCGAAGCTGTGGAAGTATGAGGAAGCCCTGCAGGCCCGTGCAGGCGTCGGCCAGCTTAG
CGTATGCGGTACCAAAGACCAGGTCCACGATCTCCTTGCCGATCGTGTAGT
>RoeNoble.RL10_(single)_contig_161
CGACGAGCGTTGGTGTTAGAAAAGCAACAAAAAACAAACGTGGGCAGTCCCTCTCTGCTC
GTCGATTTGGCTCCTAGACTATCATCTCGAGTTCCCTGGCATAGCCTATAGTCTGGGCCG
CCAGGTCTTCCGTGGGGATGACGTCGTCCGTGTGCTTCACTTCCGTGCTGAACTGGTACG
TGTTGCTCGCCTGCGTCCAGCCGCGCTTGGTGGCGTAGGCGGCGGTCTGGCGGGGTGCCT
CGAGGAAGAGCATGCGGGTCACGTCGGGCCCCGAGATGCGCTCGTAAGCCTTCTCCACGC
AACTGGCTATCTCGTCCCGCACAGTGTCCAGCAGGATGTCCGTGAAGAAGGTGTAGCTGG
GTGAGGGCACATTGCCCTTGGACAGGAACACCTTGTTGTAGCTGCCCTCCATGAGAAACT
GCTCCATCGAGACCGGGTGGCTGATGTACACGTTGCTCTGGATCTCCTTGGCTGGGAGGA
GCTCCAACTCAGTGTGGAACTCCGCAACCCTGTTCTGGGCCAGCAGGCAGAGGAGGTTCA
GACCCAGGAGCTGATACTTGTAGGCCGACTCGGGAAGGTCGTTCTGGTAGTCCAGGTAAT
AGCACTTGAGCTGCGCCATGTAGCGTTCGAAGGAAGGGATGTCGCGCGTGGCAATGCTCC
ACTGGGCACCAATCTCCAGGATGTCCCGTGCAACCAGAAGCTCCCGCTTCGTTACTGAGG
TATTAGAAGTTGGCAGGAAAGGCAGCTGTGTCAGTGTGACCTTGAGCTTCGTTAACAGCT
CTCCGCATTTCTCCAGGTTCGGCGTCTTCTTGCTCCATTCCTGCGTGAGGAGCTGATAGT
TGGCCACAACGCCGTCGAGTAGCGTCATTCTTGTTTTCAGCACGATCAAATGAATCGTGC
TTTAAAACACAGCCTAATCCAGCCGTCATGCACCACCCGTACTCTGCGTTGATACCACTG
CTT
>RoeNoble.RL10_(single)_contig_162
GAGATTCTGAACGGGATCAAGTACGTGCGTCCGGGCAACAACTACGTGCCCAACTTTCCC
ATGTTCCAGAAGATCGAGGTGAACGGGGAAAACCAGCACCCGCTCTACACTTTCCTCAAG
GGTCGCTGCACCTCGCCGAATCCGGTTTTCAGCCCCAAGGATAAACTCTTCTACTCGCCC
CAGAACAACAACGACATCCGTTGGAACTTCGAGAAGTTCCTGATTGACAGGCGAGGAGTG
CCGGTGAAACGCTACGAGCCCCGCTACTCGCCCGACGAGGTCGCTCGCGACATCGAGGTC
CTCACAAGATCGAGCTAGAAAGCCTCTGCGTCGAGCAGGACGAAGGTGAACAGAAACACC
CCGTGTACGCATGCAACAGTACCTCAGTCAGTCATCTCTTGTTGTTTTTCTTTGTTTTCA
CATTGTTACCAAGTCATTCCATCCTTCAATGTTGTATTGTTTGCTGTTTAAGAACTCGTG
TTTCTTTATCGAAACGC
>RoeNoble.RL10_(single)_contig_163
GGACACCATCCCCCTGAGCAGGTTCAAGGGCTACGTCGCCCTGGTGGTGAACGTGGCCAC
CTACTGAGGCCTGACCCCGACCTACCTGCAACTGAATGCACTGCAGGCCAGGTTCGGGGA
GAGGAACTTCACCGTGCTCGGGTTTCCCTGCAACCAGTTCGGAAAGCAAGAGCCCGGTAC
CCGCCAGGAGATTCTGAACGGGATCAAGTACGTGCGTCCGGGCAACAACTACGTGCCCAA
CTTTCCCATGTTCCAGAAGATCGAGGTGAACGGGGAAAACCAGCACCCGCTCTACACTTT
CCTCAAGGGTCGCTGCACCTCGCCGAATCCGGTTTTCAGCCCAAGGATAAACTCTTCTAC
TCGCCCCAGAACAACAACGACATCCGTTGGAACTTCGAGAAGTTCCTGGTTGACAGGCGA
GGAGTGCCGGTGAAACGCTACGAGCCCCGCTACTCGCCCGACGAGGTCGCTCGCGACATC
GAGGTCCTCACAAGATCGAGCTAGAAAGCCTCTGCGTCGAGCAGGACGAAGGGAACAGAA
ACACCCCGTGTACGCATGCAACAGTACCTCAGTCAGTCATCTCTTGTTGTTTCGTTTTTT
CTTTGTTTTC
>RoeNoble.RL10_(single)_contig_164
AGGCGAGGAGTGCCGGTGAAACGCTACGAGCCCCGCTACTCGCCCGACGAGGTCGCTCGC
GACATCGAGGGTCCTCACAAGATCGAGCTAGAAAGCCTCAGCGTCGAGCAGGACCAAGGG
GGAACAGAAACACCCCGTGTACGCATGCAACAGTACCTCAGTCAGTCATCTCTTGTTTTC
TGTTTTGTTTTCACATTGTTACCAAGTCATTCCATCCTTCAATGTTGTATTGTTTGCTGT
TTAAGAACTCATGTTTC
>RoeNoble.RL10_(single)_contig_165
GCAACAACTACGTGCCCAACTTTCCCATGTTCCAGAAGATCGAGGTGAACGGGGAAAACC
AGCACCCGCTCTACACTTTCCTCAAGGGTCGCTGCACCTCGCCGAATCCGGTTTTCAGCG
CCAAGGATAAACTCTTCTACTCGCCCCAGAACAACAACGACATCCGTTGGAACTTCGAGA
AGTTTCTGGTTGACAGGCGAGGAGTGCCGGTGAAACGCTACGAGCCCCGCTACTCGCCCG
ACGAGGTCGCTCGCGACATCGAGGTCCTCACAAGATCGAGCTAGAAAGCCTCAGCGTCGA
GCAGGACCAAGGGGAACAGAAACACCCCGT
>RoeNoble.RL10_(single)_contig_166
TTTATTCGTAAACGTCCACTGAAAGCTGACGTTGGTTCGTCAGTTCACCACTTGTTGGGA
GCAGTCGGGTAGCCCGTATGACGAATAGTTCTCAAATCACATGAAGGAACAGTTCTGAAG
ATGGCTGTCGGCAAGCCCC
>RoeNoble.RL10_(single)_contig_167
GAACAGAAACACCCCGTGTACGCATGCAACAGTACCTCAATCACTCATCTCTTGTTGTTT
TTTTTTCTTTGTTTTTCAAATTGTTACCAA
>RoeNoble.RL10_(single)_contig_168
ATTGTTACCAAGTCATTCCATCCTTCAATGTTGTATTGTTTGCTGTTTAAGAACTCATGT
TTCTTTATCGAAACGCCACCGAAAAGCTGACGTTGGGTTCGTCCGTTCACCGCTTGTTGG
GGAGCAGTCAGGGTAGCCCGTATGACGAATAGTTCTCAAATCACAAGAAGGAACAGTTCT
GAAGATGGCTGTCGGCAAGCCCCCTTGTGCATTCGGGGTC
>RoeNoble.RL10_(single)_contig_169
CAGCGCCAAGGATAAACTCTTCTACTCGCCCCAGAACAACAACGACATCCGTTGGAACTT
CGAGAAGTTCCTGGTTGACAGGCGAGGAGTGCCGGTGAAACGCTACGAGCCCCGCTACTC
GCCCGACGAGGTCGCTCGCGACATCGAGGTCCTCACAAGATCGAGCTAGAAAGCCTCTGC
GTCGAGCAGGACGAAGGGGAACAGAAACACCCCGTGTACGCATGCAACAGTACCTCAGTC
AGTCATCTCTTGTTTTTTTTTTTGTTTTCACATTGTTACCAAGTCATTCCATCCTTCAAT
GTTGTATTGTTTGCTGTTTAAGAACTCATGTTTCTTTATCGAAACGCCACTGAAAAGCTG
ACGTTGGGTTCGTCAGTTCACCACTTGTTGGGGAGCAGTCAGGGTAGCCCGTATGACGAA
TAGTTCTCAAATCACATGAAGGAACAGTTCTGAAGATGGCTGTCGGCAAGCCCCCTTGTG
CATTCGGGGTCTTGATGCTCCGACGGTTCTGGCTACTACGTGACTACTCTTCCATCGGCG
CTGTCGGGCGAACGGCAATGAAGCAGTCTCGGTGTGTTTATCGAATAAAGTTCGTGAGAG
TAT
>RoeNoble.RL10_(single)_contig_170
ATCCCGCGCACGCCATCGAGAACCGTTACAAGAACGTGTACCAGGGCAACTTTGGGTGGC
GCTCGCTGCGACTTCTGTCGCAGAAGTCCCCGCACTTCTTCACGAGCAGCAACCAGCCCA
TCAAGAGCCTGCCCCTGTACCTCGAGTCGATGGTGCTGCGCTTGGCCAAGGAGCTGCCCC
TCAGCACACAGAACTCCGCATCGCAGGTCCTGGACGACAAAGCAGACGTGGCTGACTACG
GAGCAGACGACAGCGAGGACGAACTGCTCAAGAACAACGAGGATGGGAACACAAACTCGC
ATTCGAAGGCACCTGACCCCAAGAAAGACGTTTTGGGCAAGGAGCAGCTCCTCGCTTTGG
CTTCTGCATTGGCTTCGGATTGGATAAAGTTGGCGCCCCTGCTCAAATTCAGCGAGGACG
AGATCCTCTACTTCTCCTCGGAGCACGGAGGCGACGCGGTAAAGCAGGCTCACCAGGCCT
TGCTTGTCTGGGTGGAGCAAGAACCCCAGGAAGCGACGCCGGACGCGTTGCTCCACCTGG
CGGACAAAGTCGGGCTGCGCGGGAAACTGGCACCCCTTCTGATGGCATCTCACTGATCGG
GTAGTTTTGCGATTTCGCGTTCATTAAACTCGTCTCATCGAAGTTGCCGTGACGAAAAAA
AAAAAAAACAAAAAAAGTAACTCTGCGTTGTTACCACT
>RoeNoble.RL10_(single)_contig_171
GGGGCTGAGGCTGGTGAGGCCTTTCGCGACGTTGCTCTTGGTTTCCCAAGGTTCGTGGGC
TTTGTGTTGCACGCACGGGGTTTGGTTGTACCGTTGTAGCTTGCTAGGCTTCGGTTTTTC
GTGGGTTTTGGGGCCGGCGGTTGCGGCGCTTTGAAGTGGGGTTTGTCGTTCGCAGCTAGG
CTTAGCGGGGTTTGCGGAACCTCTCCCAAACGTCATCCCCTGGATGGGAACCCGAGCGCC
GGGGTCGGGGGACGTTTGTACCCATTTAGCCGGTGGGTGTCCGACGGTGGGCTTCGAACC
AACCACCTCCCGTA
>RoeNoble.RL10_(single)_contig_172
TCCGCCTACCTGGGCAACTAAGTGGTGCTTCAATAGCAGAGCTGCGCAGTCATCCTGAAG
CTTTCTACAAGATCGGACACATTGGCGCTTCTTCAACTGCAGAAGAACCTGCTGCTTCTG
TGGACTTTACGTTCTTCTACAACTCAACAGTGAAGACGAAGACTCTTAGCTCAGATAACT
TCCGCAGCCTTTCTGCCTTTTCCTTCCTTTAGCAGGAAAAAGAAAAAAAAATCAAAGCCG
CTTTTTTGCGAAACTAGGGCGCTTCTGAACAAGAGGTGTCCCTGTATCATGGCATTTAGT
AATACAAGCGTCCAGGAGTAGTTATCCCTGGCGCCTGCAGAGAAAAAGACGTAAAAAAAA
GAGAAGAAA
>RoeNoble.RL10_(single)_contig_173
GCAGAGTACGGGGGTATCCACATCGGCTTCAGTCTCTTGGACATCTTGTACCTATATACA
TAGCCCCTTTTCCAAACATACGCTAGCTCTTCTGCACCTCTGGGCATACCAGTGAAAATC
ATCTAAGTCAACATGAGGACCTTCGCCCTTTTCGCCGCGATTATCGCCGTCGCCGCCTAC
CAAGTGCACGGCCAGGCTTGCCACCTTCGGGAGCTGGACCTCTGTGCCGCCTCCCTTCTG
CTCTTTAACCAGAACCCATCTGGTGTGGCCACCACCGACGCCGAAGTGGACAAGCAGTGC
GGTTTCCTGAAGGAGTCCCAGGAATGTTTCAAGAACTTCACTACTCGTTGTACCACTCCT
CTGCAGAGGGAGCTCATCGGTTTCGTCTCTGAGGGTTCCCAGGAACTCTTCAAGCAGTTC
TGCTCCAAGGGCACTGAGATCAGGACCAACTACCTGAAGCACGCCCCTTGCCTCGGCCAG
ACCCTTCCCCAGCAGAAGCTTTGCCTTACCGACATCCAGGCTGGTCTTGAGAAGATCGCC
GTTGTCCCCTTCAACGACCGTGTCCCTGCCGCTTGCTGCATGTACTCCAGGTACCAGGCC
TGCACCCGCAAGGCCATCACCGAAAAGTGCGGCGCTGAGGCTATTGAGTTCGGCGAGATC
CTGGTGAAGATGGCCGCTTCCGACCTTCCCAACGTCGTGTGCAACTCCTTCGACGCCAAG
AACCCCAGGTGCAGTGCTCTGCTGCCGCCCCCAGGCACCAAGCCCACCGGAAAGTCCAAC
TCCGTCCTGTCCCGTCTTTTCTCCGCCTACCTGGGCAACTAAGTGGTGCTTCAATAGCAG
AGCTGCGCAGTCATCCTGAAGCTTTCTACAAGATCGGACACATTGGCGCTTCTTCAACTG
CAGAAGAACCTGCTGCTTCTGTGGACTTTACGTTCTTCTACAACTCAACAGTGAAGACGA
AGACTCTTAGCTCAGATAACTTCCGCAGCCTTTCTGCCTTTTCCTTCCTTTAGCAGGAAA
AAGAAAAAAAAATCAAAGCCGCTTTTTTGCGAAACTAGGGCGCTTCTGAACAAGAGGTGT
CCCTGTATCATGGCATTTAGTAATACAAGCGTCCAGGAGTAGTTATCCCT
>RoeNoble.RL10_(single)_contig_174
CGCTTCTGAACAAGAGGTGTCCCTGTATCATGGCATTTAGTAATACAAGCGTCCAGGAGT
AGTTATCCCTGGC
>RoeNoble.RL10_(single)_contig_175
TAGCTCAGATAACTTCCGCAGCCTTTCTGCCTTTTCCTTCC
>RoeNoble.RL10_(single)_contig_176
TCTACGTCTTCCTCTGGTTCTGGTTCATCATTCTGGCGATCATGTCCGGTGTTGTCCTCA
TATACCGGGCGGTGATCATCTTCATCCCCAGGGTGAGGTTCATTGTTCTTCGAAACCGAG
CTAAGCTGGCCAACAAGGACTACGTCGAGAGGGTGTGCGACCGCAGCAAGCTGGGAGACT
GGCTTGTGCTCGACCTTCTCTGCAAGAACATTGACCCGATCAACTTCAGAGATCTCATCA
ACGAGTACGTCCGTCGCCTCGACCACAAGAGTCTTGACAACGCGTAACACGCACTGCCCC
CTTCGATTTATGAAGGTAGTTTTTGAGGTTGCATGCATGACGTTGTCCTTTTTACTCGTA
GGCAACAAATCCGCATCGGGTCTTTTTTCTTTGTTCTACTTCTAGGGCTTTTAAAGTTTT
CCGTCACGTCATTCCATGAAAGAGTAAAAATGAAAGGGTCCAATTTTGTCTTCGTTGTTC
TAACTTGCTAGAAATAAGGAGAGAAACAGCTGGTAAAAAACACGCAGCAGTCTTGTTTTT
CGTAAGGAGCGAAAGTTTGCAGGCGAGCTGGTTGGCAAACAATCTAAACCCTGAGTCTTG
TCCGTTATTTTCTTTGTCTCAGAGTTTAGGTTATGTTGTTTCTCGTGCAGCGTTTTGCAT
TTAGCATAGCGAATAGAAGTGCCAATTTTATGAAGAGATCTGACTTATCCAGCGCGGGAC
CAGCCGATGTAGCGCTGATACTATTTTTGTGAATCTCTTACACGTTTCATTGTCTATGCA
AAGCCTGAAGAACAAAGGGTATTTATGAAAAGAAAAGAAACCATGCAATGTGACTATACG
TAGTTACGCAAGCAGTGTGTTGTTTTTGTTTTATTTTTCTTTCGAGCAAAAACATTTTGG
TCAAGTCAACGCTTCGCCTATACTCTGCCCGATGTCAAGGTACCAAGAATGGCAATATAT
TTTTTTAGAAGTCTACCTTTACTCTGTGCCTTTGGCAAAAGCAACAAAAATCCAACGTCT
TCCAGCGTATTTCGTGGCGACTCGTCTCTTATTTAACGTTGCACAGAGACCATGTCGCAC
GCCATCCTCTCATGTGTTATGTCTGCGGACGCGTATGATTGCTTCATTTTGTCATGTTGT
TTGTTTCCAGGAGAGAGGTCGGAATATTTTTGTACTTGTGTTTGCTTAGGGCGCAATGCA
ATGCAAGATGGTTGCGGTGCTGTGAACCTGCAGTAGACTACTGTAGAGAGGAATGTACGA
ACGTGATGTCTTGTTTCGTTGTCCTTTTTTTTTCTTCTTTGGCGTATCATTAAACTGTAC
CAGGAAGAGACTGCCACTATTATTCATCTTTTTTTTTCTTGTCGTTTTACGCGTACGTGA
ACGGATTTTTTTTTTACTACCTTAAGGTACATTGTAAGATAGTGTGATAATGATTTTCTT
TTATTTTTCTCATTACTTTTTTTGTCTGGTTTTTGTAAGAATGCAAGAGCAAGTCTGGAT
GTCCTTCTTTATGAATAAATGTTATATGCAAAAAAAAAAAAA
>RoeNoble.RL10_(single)_contig_177
AGCAGCGTTGCTTGGCAGTTACTCATTAACTGCGTATGATTGGTGATTGTGGGTCGGGAT
GTGTAAATGCTCTAGTCGCTAGTAGCGATAGTCGTTTTTGTGGCATCTGGCTTTTGTCAA
GCGGCCCTTTCTTATATGAAGTGTAATGACTGCCAATAAAGGTTACATCT
>RoeNoble.RL10_(single)_contig_178
AGCACTGTTGCTGGTGTCCGGCACGCTGGTGTCGCACCAGGGAGCCCAGGCCAGGAACCT
GCACAAGAGGAGCTTCCTCGAGCTGGGCTGCAGGGGAAACTTCGAGCAGTCCTACCTCGC
CCGGCTGGAGAGGGTGTGCGAGGAGTGCTTCGGCCTCTACAGGGAACCCCAGGTCTACAA
CATCTGCAGGGAAAACTGCTTCAAGAACGAGAACTTCTTAAAGTGCGCCGAGGCGTTGTT
GCTGCACGACGAGATGGAAAG
>RoeNoble.RL10_(single)_contig_179
GCAGTGGTATCAACGCAGAGTACTTTTTTTTTTTTTTTTTTTTTTTTTTTCTCTTTTAAG
TACCTTTATTAACTGCAAAAAGCGTTACAAAGGTCCTGCTAAAGGCAGTGCACGCGCAAG
GTAAAAGACGTTTGCGACAAGTGTCAAAGCGAGCGCAGAAACAGCTTGTTCAACTCTATC
TGGCAAACAACATTGATAAACAGAATTCAAACAATGGCAGTGTAAAGTTGTGAAATGCGT
GGTGACCTTAAAGGCACTGATGCAGCTTCTG
>RoeNoble.RL10_(single)_contig_180
GCAGTGGTATCAACGCAGAGTACTTTTTTTTTTTTTTTTTTTTTTTTTTCTTTTAAGTAC
CTTTATTAACTGCAAAAAGCGTTACAAAGGTCCTGCTAAAGGCAGTGCACCCGCAAGGTA
AAAGACGTTTGCGACAAGTGTCAAAGCGAGCGCAGAAACAGCTTGTTCAACTCTATCTGG
CAAACAACATCGATAAACAGAATTCAAACA
>RoeNoble.RL10_(single)_contig_181
CAGTGTAAAGTTGTGAAATGCGTGGTGACCTTAAAGGCACTGATGCAGCTTCTGTGCTGG
ACTGGTCCAGGCCTCAAACCGTGATCTGAGAACACCTGTCTTTGATTTCACTCTCTTCGA
GACCAAGGCACTCTCCCCATTCCTTGAGGGTTATGGTGTGGTCATCATTCTGGTCACAGT
TGTTCAGGAAGGGCGCGATGCAGTGTTCCATTGAGAGGAGGGGAGCGCGAAGAGGGAACA
GTTCGTGCCTCGACACAGCCCGGTCGTGGGGGTGGCTGTCCAGCTCGCAGAACTTCCAGA
TGACGGCGTTGACCCACTGGCGGCTCTGGGAGTTCTCAGCTTCCTCCTCGAGCTTCTGGT
AAGGGTCGTGCAGCTCGTGCCTCCGGGCGAGGTCCTGCATCACGTTGAAGAGCCACTCGC
GCATGCGCCGGGGGAAGTCCTCCATCTCGTGCGGCAAGCACTCCGGAAGCTCTCTGCAAG
CTCCATAGTAGTCCACATGGACGTGCTCATATTTCTCTCCCTTGCAGCCTTCCTTCTCGT
CCTCGCACATGCAGCGCATCTTGTAGAGCTCGCAGTCACTATCCCATGTCTGGTTGTGGT
TGCTGCAGACCTTCCTTCTGGGGTCCGTCTCGGGCTGGCATGTGCCGACACACTCGCATG
TAGCCGTCATGTCGTCGTTGATGACACACTCGCGACCTGGACCAC
>RoeNoble.RL10_(single)_contig_182
ACACCTGTCTTTGATTTCACTCTCTTCGAGACCAAGGCAC
>RoeNoble.RL10_(single)_contig_183
AGGTGTCCGCACTGGAACAGGATGTGATAGAGGTGGACCCAGACACCATGGAGATGATGA
AGGCTCTGGAGATGAACAACATCCC
>RoeNoble.RL10_(single)_contig_184
ATCCGTAGCAGTTCCGCCAAGTGTCTTAAATATCGTGCACAGTTGCGCAGCATTTGCGTC
GGCAGATATTCTTGTAGCCTTCACGCAAGTTTCAGTTTTACCTCGAGAAGGTAGGAGATT
ACTATCATAGGTGCGTTTTATAGTGTAAAAAAACCGCAGCCTCTTCATGGGTTTGAAGAA
ACTCAAAAAGTTGGTCTGCTTTTCCCTTGTAGCCAGCGTCGCCTTCTCCAGCCGGGGAGG
ACATTTGAGTGGCCAGAATGGTACAAACCACGACATATGCCAAGT
>RoeNoble.RL10_(single)_contig_185
CGCAGCATTTGCGTCGGCAGATTATTCTTGTAGCCTTCACGCAAGTTTCAGTTTTACCTT
GAGTAGGTAGGAGATTACTATCATAGGTGCGTTTTATAGTGTAAAAACCGTAGCCTCTTC
ATGGGTTTGAAGAAACTCAAAAAGTTGGTCTGCTTTTCCCTCGTAGCCAGCGTCGCCTTC
TCCAGCCGGGGAGGACATTTGAGTGGCCAGAATGGTACAAACCACGACATATGCAAAGTC
CCG
>RoeNoble.RL10_(single)_contig_186
CTACCATTGTTTCAGGGCCCGTTTTTTATATGTAACCACAAAGGGATCCGTAGCAGTTCC
GCCAAGTGTCTTAAATATCGTGCACAGTTGTGCAGCATTTGCGGTGGCAGATATTCTTGT
AGCCTTCACGCAAGTTTCAGTTTTACCTTGAGTAGGTAGGAGATTGCTATCATAGGTGCG
TTTGATAGTGTAAAAAACCGCACCCTCTTCATGAGATTGAAGAAACTCAAAAA
>RoeNoble.RL10_(single)_contig_187
AAAAAGTAGGTCTGCTTTTCCCTTGTAGGCAGCGTCGCCTCCTCCAGCCGGGGAAGACAT
TTGAGTGGACAGAATTGTACAGACCACGACATATGCAAAGTCCCGCTGCATCTCCACTCA
AGTTGTAATACTTAACCCCCGTAACTC
>RoeNoble.RL10_(single)_contig_188
CAGCGCCAAGGATAAACTCTTCTACTCGCCCCAGAACAACAACGACATCCGTTGGAACTT
CGAGAAGTTCCTGATTGACAGGCGAGGAGTGCCGGTGAAACGCTACGAGCCCCGCTACTC
GCCCGACGAGGTCGCTCGCGACATCGAGGTCCTCACAAGATCGAGCTAGAAAGCCTCTGC
GTCGAGCAGGACGAAGGGGAACAGAAACACCCCGTGTACGCATGCAACAGTACCTCAGTC
AGTCATCTCTTGTTGTTTTTCTTTGTTTTCACATTGTTACCAAGTCATTCCATCCTTCAA
TGTTGTATTGTTTGCTGTTTAAGAACTCGTGTTTCTTTATCGAAACGCCACTGAAAAGCT
GACGTTGAGTTCGTCCGTTCATCACTTGTTGGGGAGCAGTCAGGGTAGCCCGTATGACGA
ATAGTTCTCAAATCACAAGAAGGAACAGTTCTGAAGATGGCTGTCGGCAAGCCCCCTTGT
GCATTCGGGGTCTTGA
>RoeNoble.RL10_(single)_contig_189
CTGAACCTCCTGGCGCTGTTGGTGGCCATCAGCGGCTGCCTGGCCCATCCGACCGGCGCC
CCCGAAGAGGCCTGCGCCGATATGTTGCCCCAGCACGGCGACTCGCTCTTCGAGGACGCC
AGCAAGGGCCCCTACCGCCTTACCCAGAACAAGGTCGACTTCAAGGGAGGAGACGTCGTC
ATCGTGACCCTGTCCACTTCCGGAACCCCGTTCAAGGGCTTCCTAGTGAAGGCCTTCGAC
GAGAACGAGAAGGAGGTCGGCCAGTTCGAGAAGACCGCCATCTCGCAGCCCCTGACCAAG
TGCTCGGCTTCCACCCACGTCGAGGGCGGCGACAAGACCACCGCCGCGCTC
>RoeNoble.RL10_(single)_contig_190
ATAAAGCCAGACATGGAGGTCTATGAAAGAAAGAAGGA
>RoeNoble.RL10_(single)_contig_191
ATGAAAGAAAGAAGGAAGAGCTGGGCGAGGCATTGTATCCAACAAGAGATACAATAATTC
ATGGTCTGCACAAGGATTCAAAGGAAGATGTTGATCGCATGGTTCAAGATCTCGAGAAGC
AGATTGACAAGCGTAACAAGTACAGTCGCCGTAGGCGCTTCAATGACGATGAAGATATCG
ACTACATCAACGAGCGCAACATGAAGTTCAACAAGAAGCTGGAGCGTTTCTATGGTCAAT
ACACGGCCGAAATCAAGCAGAAC
>RoeNoble.RL10_(single)_contig_192
GTGGTATCAACGCAGAGGTAGGGGGATCGCCCGCTAACCCAAGCAGACGTGTCGTGAGAG
TTGAAACTATACGCGGCACATCTTCGAAGCGCCGCCCTGCCGGTCAAAGAGTTAAGTTGT
TCAACGGGACACTGGCGCCCCCTTTTTTTTCTTACTGCGTTTTGCAGACGACTTTCGCAG
CATGGTCAGTGGAGGTGACGAAAAACAAGTCCCGCGTTTCTCGGGCTGAAGAACGCCGTG
ATGCGGGGGCAAGTTTGAGAAGTTGGGAGCTATAAGCGCTGCATGGAATATTAGATTATT
GACTTGGAATGAGAGGTACCCCTTCCCGAAAATTGAAATCCTTATGTACTTAGTTGCATC
GGTCGTACGCCCCATTTGTCTAAGACTAAACATTAGAGATTCAATATTTCGGCCCACTCA
ACCCTTTGATATAATGACGATGATCTTGTTTTTTTTTTTTGTTAT
>RoeNoble.RL10_(single)_contig_193
GGTGTCCACGTGTATAGCGCCCAACCAGCAAACTTGGAGGATGTGGAGGCCAAGCTGCTC
GATGCAGCCACCAAATGTCAGCACTCCGAGGCATCTCCGATTCGTTGCGACGCGGCGCTC
GAAACCCGAAGCTCCGCAAAACGTCCACCGGCGGCGGCGAAAGTCGGCCCATCGTCAACG
GCGGGGAAAACGTCGGTGCAGGGCGTCGACCCAGTTGGTCACAGCGAAGAAGGAGGAGTC
TCCCCCGACTTCCAAGCCCATCAAGACCACCAAACCTGGTGCTGCATCTAAAAGCTCCAA
GGGAAAAGGGAAGCAGAATGAGCTGGCGGCCATGTTCTCAAAAGCGAGGGCAGCTCCGGC
AAGTGCAAAAGCTGCGAGCACATCATCCGGAAAGCCAGCATCCAGCGAGAAGGGAAAGGA
ACCTGTCAAAGAGCCGAAGAGCTCTCCAGCCGGCAAGGCTAAGGTCGCCAGGGAACCTGA
GGACGTGGCTCCCAACTCAATCACCCCAAAGAAGGAGGGGAAGCCAGAGGCGCAGGAATC
GCCCGAGTCCCTCGTTCGCTCCAAGAGGGTATCCAAGCGCAAAGTGATCAGCGATTCTGA
GGAGGAAGAAGAAACGCCCAACCAAACGGCATCCAGCTCGGGTCCCATTCAAAGCAGCAG
TCGCCCTTCCTCCAAGTGCGAGTCGGACCGAACGGACGGGAGCACGGGAGACTCAAAGAA
GTCGTCGGGAGACCCGAAAGAGAGGAGCAAGAAGCGCAGGCGAGTCATGAAGTCGGTCCA
GCAGACGTTCAAGGACGAGGACGGCTACCTCGTGACCAAGACGGTGAAGCAGATGGTGAG
TGAATCGGACGAAGAGGAGGAAGACCCCATCCCGAAAACAGTGAGGGAGCAGGCCAAGCG
GGCCAACCCAAGCAAGAAGCAGCAGTCCCTGCTCTCCTTCTTTGGCAAGAGGCCACCCCA
ATGAAGAGCTCTTTCCCTCTTTGACAAAAAAAAAAAANAAAAAAAGTAACTCTGCGTTGT
TACC
>RoeNoble.RL10_(single)_contig_194
GAGTACGGGGGTAGTTTCAAAGATGGCGTACTCGAATGTGTTGGGTCATTCTCAAGTCAA
CATGAACGCATTTAATTGTCCCGATTTGAGCGATGTTGTTCCAGACTTTTTAAAAGCGGA
GCACAGTACTGGAACGTCTACCATAGCCGTGGAGTTTGACGGCGGTGTTGTACTGGGTGC
TGACTCACGTACGACTACCGGGGCTTACGTGGCCAACCGAGTCTCGGACAAGCTGACCCG
CGTGACGGACCGCATCTACTGCTGCCGGGCGGGGTCTTCGGCCGACACCCAGGCCATCAC
CGACATCGTGGCTTACCACCTTGGCTTCTACGAGATGGAGCTCGGCGAGCCACCGCAGGT
GGAGACGGCGGCCAGCGTGTTCCGAGAGCTGTGCTACAACTACCGCGACCAGCTCCTGGC
GGGGATCATCTGCGCAGGCTGGGACCGCAAGAAGGGCGGACAGGTGTACGTGATCCCGCT
GGGTGGCATGATGCTTAGGCAGCCCGTGGCCATGGGTGGCTCTGGCAGCACCTACGTGTA
TGGCTACGTAGACGCCCACTTTAAGAAGGGCATGACTAAAGAAGAGTGCCTGGAGTTCGT
CACTAACACGCTGGGTCTGGCCATGTACCGGGACGGATCGAGCGGCGGGGTGATCCGGCT
GGCCGTGATCACGAAGGACGGCGTGGAGCGCAAGGTGCTCACGGGAGACGAGATACCAAA
GTTCTACCAGGATTGAAGGCCACGTCACAAGAGCACCACCGAGCCTATAAATAAACTTGA
GGTCTTTGCCTG
>RoeNoble.RL10_(single)_contig_195
GTTTTCGCAACCTTGCTTGTTGGAGCCATCTGCGGTTCCGTGCAAGACACCAATAGATAT
GTGGACCGGGTGCTGGGTGTGGAGATGCCCAGAGAGCTCAGCTC
>RoeNoble.RL10_(single)_contig_196
TGCCCAGAGAGCTCAGCTCCCTCGATCCATGGATTTCTAGCAACTACAACGTTACCCTGA
ACGCTACGATGAAGATTTCTGCCTATTTTAACCCGCTGAATATCACTGGATTCCGCTCAG
CTAGGCGTCTAGGAAATTGTCAAAATCGAAGAATCGGGAACCGCGTCAACGCCGCTTGCA
ACGTCACCTTTGGTCACGTCGTTGCTCGGGCCAACTTGACCCTCAGGT
>RoeNoble.RL10_(single)_contig_197
AGTAGTTACGGGGGGGGTCAACACAGCGTCGTCGTAGATTCACGGCTGCCAAGAAACGAA
CTGCCACCATGAAGGCTGTCATCTTGCTTTGCCTCGTCGGAGTCGTCGTGGCCCAGAGGA
ACGCCATCTGCAGGCTCCCCAAGGTGGTGGGACCCTGTAAGGCTGCCCTCCCTCGCTTCT
ACTTCAACGTAGACACCGGCCGATGCGAGGACTTCAGGTACGGCGGCTGCAAGGGCAACG
AGAACAACTTCCAGCTCATCGAGGACTGCAAGAAAGCGTGCGAAGCTCCCGAGAGCACGG
GCAATGACTACGAGCACGCCGATTTCGAGACCAGCTGCAAGGTGCCCGCCGAGGTGGGAC
CCTGCGCCGCGGGCATGCGGCGCTGGTTCTTCAACGCCAACACCGGCGCCTGCGAAACCT
TCCTCTACAGCGGCTGCGGGGGCAACGACAACAACTACGAGAGCCAGGAAGAGTGCGAGT
TCGTC
>RoeNoble.RL10_(single)_contig_198
CTTTGCCTCGTCGGAGTCGTCGTGGCCCAGAGGAACGCCATCTGCAGGCTCCCCAAGGTG
GTGGGACCCTGTAAGGGTGCCCTGCCTCGCTTCTACTTCAACGTAGACACCGGCCGATGC
GAGGACTTCAGGTACGGCGGCTGCAAGGGCAACGAGAACAACTTCCAGCTCATCGAGGAC
TGCAAGAAAGCGTGCGAAGCTCCCGAGAGCACGGGGAATGACTACGAGCACGCCGATTTC
GAGACCAGCTGCAAGGTGCCCGCCGAGGTGGGACCCTGCGAACGCGGCCATACCTCGCTG
GTTCTTTAACGCCAACACCGGTGCCTGCGAAACTTTCACCTACGGCGGCTGCGGGGGCAA
CGACAACAACTACGAGAGCCAGGAAGAGTGCGAGTTCGTCTG
>RoeNoble.RL10_(single)_contig_199
ATCTTGCTTTTGTCCTCGTCCGGAGTTCGTCGTTGGCCCAGAGGAATGCCATCTGCAGGC
TCCCCAAGGTGGTGGGACCCTGTAAGGCTGCCCTCCCTCGCTTCTACTTCAACGTAGACA
CCGGCCGATGCGAGGACTTCAGGTACGGCGGCTGCAAGGGCAACGAGAACAACTTCCAGC
TCATCGAGGACTGCAAGAAAGCGTGCGAAGCTCCCGAGAGCACGGGCAATGACTACGAGC
ACGCCGATTTCGAGACCAGCTGCAAGGT
>RoeNoble.RL10_(single)_contig_200
GAACGGTGGCAACCCTAGTCACAGCTGGGGCTGCAGCGTAGTTTGCGACTGGAGCAGCGG
CGTAGGAAGC
>RoeNoble.RL10_(single)_contig_201
ACGGCGACTCGGCTCTTACGAGGACGCCAGTCTAAGGGCCCCTACCGCCTTACCCAGAAC
AAGGTACGAACTTCAAGGGAGGAGACGTCGTCATCGTGACCCTGTCCACTTCCGGAACCC
CGTTCAAGGGCTTCCTAGTAGAAGGCCTTCGACGAGAACGAGAAGGAGGTCGGCCAGTTC
GAGAAGACCGCCATCTCGCAGCCCCTGACCAAGTGCTCGGCTTCCACCCACGTCGAGGGC
GGCGACAAGACCACCGCCGCGCTCAAGTGGAA
>RoeNoble.RL10_(single)_contig_202
AACGCAGAGTACGGGAACCTTCGTAATTGCGGAGGCGCCCATCTGCAGATGAGCACCTTT
CAAACGAGGAGCAGTCAATGCGGTCGTAATTCCGATCTCGTTCGTGCTGCATCTGTATTA
TTGATTTTTGTGCCTGTTACAGCTGTATCTCGTGCGTGTTGCTAGTAAACATGATGAACT
GCTTCCGCAGGGTTTGCAGTGATGTCAGAGTGCCAGGCTGTGGTTGGCTCCGATTGGAAG
GATAGCGGTTAGACTTCAATGCTAGCCGCCCACTGTCCTTCCAGTCGGAGCCAATCGGGG
CTTGGCATTCTGACGTCACCACAATGTCTGCGAAAAGCAGACAAGCTTGAGCTTTGCTTT
ATCTGTGACTGAACCATACCCAACAAAGACAGATTTAATGGTAGCC
>RoeNoble.RL10_(single)_contig_203
GCCTCCCGACCTGTCCTTTCGGAAACGGCGCTGCTCTGAACAAAGTTTTCAGAACAAAGA
GCCACGTCTCTGGCATGCTCCGAGTAGGGTGCCTTCATGTCCCGCTTCGAACATGAAGGC
ACTCTAGCTCCAAGCAGCCAGATGCGGAAGAAAACATGTCAGTGGTGGACTCGTCGTTGA
CCCCCGAAACGAGAAACCGCGCAATGCGGGATCCTTCGCTGTAAATGTTTGTTGTGTGGG
AGAAATGGAACTATACTAGTCATGGTGAGACCCTGTTACCCTGTGAGCAAAGCAAGTAGT
GCGGGATGTGTTTTGTACGCCGGTTGCTGCGAACTGTATGACGCGTGGGAGCGGCATCCA
AAGACGATTGTCGCGCCACTGCGACCGAAGGTTGTTTTTTTAGCCGCCCTGAAAGATAGA
TTGGGTTGCCGTTTTCGGCGAGTTGGAAGGGACACATATTTGAAGAGAAGTTTATTTTCT
GTTCTTTTTCTCGAAGTGAGCCAAATTTAGACACCAAAGCTAAACCAATTTTGACTGAAA
TTTGAGGATTATCTTGGCATCCATCGTTTCCCAAAGGTAATAATCTGAAATCGCTCAGAT
TCGAGAAAAAAAAAACAAAAAACAATGTAAAGGTGGCCACAGTACAGGGCTCTAAAGCTA
GTTCGATAAGCACACATTCCTGTTTATCTCAGTTTTGACTTGACATAAAACTTGCCTCAT
TTAAAAAAAANAAAAAAAATTTTTTAGCTAGATTTTTACACTTTGTCGAACGAATCAAAA
TGAAGCTGCCGCTTTCACAATTCCTCTTTATTCTTTCCTCCCATCTCGGCCACGATTCTT
TGGGATGAGCTATTAAAAGTATGCTTCCTGCCCCCGTACTCTGCGTTGATACCACTGCTT
>RoeNoble.RL10_(single)_contig_204
CGATTCGTGTGGTCATCTTCCAAGGCTCTCCAACGAGCACGAATCCAGCACTTTGATCAA
ATGCGCGCCTCCGCTCCGAGTGTGAACA
>RoeNoble.RL10_(single)_contig_205
CAGAGTACGGGGGAGTTACTTGGGTGACGGCGACCGACGAACATTTATTTTCTTTGTTTT
CCTTCCTCTCAAAACTCTGACTGACTGAACGTTTATTTTTCTACGTGTTCTTCCCGCGCG
TGCCGACTTCAAGCAGCAAGAAAACAGTACTTAAAACAGACCACGACGAACAAGAACGCT
GGATTCACCGACTCCGACGAAGCGTATAGGCCTAGCAGGCATTCCGACTCGGCGCTGCGT
TGCTTCGTCGCAAGACCGTCTGCCTACGACCGGCTGGCGTGCTAAATGGAATATGCCCGC
GCGACCCTTGTGGACCCTTCCCGTATTATAGTTTGATCACTGACCTCAATTCTAGATTAA
GAGGTGAGGAGGTCAATCTCTTCCCCTTGTTTTCCGAGGCAGTGTTGACGAACACTCGTC
GAAAAGGGACTCTCGTCGATTCTATCTTCTTGTTTTGTGTGATATAGAGCTGAAATAAAC
GCCGTATGGATTACCTTCGTAGCACGGTAATAGTAACACTTTGTTATTGGTATGCCATTT
TTATTCTGACAGTCTGCACGTCACTGTCGAGCTGTAACAGTTCGTGGGAGGTATACGTTG
TCAATACCGGTCCAACCTTTCTTGCCGAGTGTCGCGTCAGTATCGAGTTGCAATTGTAAA
AGATCGGTCCCGAAGCGCTTTACCTAACCAGCGCGAATACAGCACTTCATCAAACGCGCG
CGTCCGCTCCGAGTGTGAACAGGTATTTACGTGGCTCTTGCTGACACTCTCGTAGTTCAA
ACGTATCTTTTTTAACGTCGGCTCACTCCTGCATTTCCGAGGCCGCGAGAAACACCGCGG
CGGTTTGTTTCCTTCTACGTCGCTTTGCAAACGACTGGCACGGGGCTTTAACCAACGATG
ACAGTTGTGTTTGACTTCGTAGCGATCGTAGTTTTGTTAGTCTTACGTCGACGAAGCGTT
TAAATCGTGTTAGCGTCGACATGTCACTGCACGGATACGAGCCCCAGACCAGCGGTGGCA
GAAAGGCCGCCTGTGTTTGTTATGAAAAATCCACGTGCTCCGAACGGCTCCGAACGGCTC
CGAACAAATGCCGAGCTCTCCGATTGGTTGTTCGTGCTGCCGGAGACGCCGTCGCCATAG
CAACAGCACCGCTTGCACCAATCCTGGCAACCCGGACCCAGGCCACACAGTGACGACCAC
GGCCCGCTACAACCCGGCCACGGGACGGTGTGTGACCACCCCGTCAATGACCGGTCCCCA
CGACTGCCTGAATTTCGCCACTCT
>RoeNoble.RL10_(single)_contig_206
GGAAGTAAGTCGGACCTTCCACCGCAGAAGTGGCGTTAGCAGAGAAGCAATTAGTTATCC
TTCTTGGTTGACGGTTCACCGGCAGCCAAGGTTTTCTGTGGAGAGAACGGCAGACTGGTA
AGCCCGGACAAAAACGGATAGCACGGAGTTTTTAATGAACGCCCACCCCATACAATTTAT
CCCATGTCTGGCGGGAGTTTCTCCCGCTGCCACGCCCTTGGAGAAGAATGTGCTTGGCCA
AGTTTCCAAGGGGATAAATGCACTCTTAGCAATAAATGTGCAAAACAAAATGACAGAGTT
CTTAAGAGAATTTACCGTTTCACACGATCGCCCCAATCAAAAAAATTTTGAAGGTAAAAA
AGAAAAACGGGCATCATTCCTTCTCGGCAATGGCGACGAGATGAGCGTCGATCTCCTGTT
CCGTCAGGGTCCTGAACAGCGGTTCGTCCTTCGACACCACTCCCACCTCCAGTTCGGAAG
GCTTGAAGTCCGCCGAGAGGACACTCGAAAGTGCGCTGATCGCCAGCTGTATGGTCTCGG
CGTGGTTGTAGTCCTGCCTCTTCTTGAACTTCTTCTCGAGGTAGCTGTTGGCCTCCGTCT
GCTTCACACCCACGCTGGTCGCCTTGTAGCCGCAGTAGTAGCCCGCCGGATCCGCCTTGT
ACAGCTGCGGGCCCCGCTCTTCGTCGTAGGCCACCAGCATCATACTGCATCCCAGGGGCC
GCATCTCGGCGTTCTGGGTGTAGACCTGGGAGATGTCGGCCACCCGGCGGCAGAGCATGT
CCACGGGGATCGGGTAGCCAAACTTGTGCTTCCAGTTGGCCGCCTCGTAGCGCGCGCGCT
GCACCTGCGACTGCCCGTCCGCGACGACGCCGGTCATGACGCAGCCAATGCTCTCGGTAA
GCCGGAAGATGTGGGTAACGGTGGTGGGGTCGAGAAGCTTGTCGGGGACTTTCTTCTGCG
ACACGATGACGGCGGTGTCCACGCCCTTGACTCCGATCGA
>RoeNoble.RL10_(single)_contig_207
CGCCCTTGACTCCGATCGAGGTGAGAGCCCCCTGGTTGATTGCCTTGAAGGCATACTCGA
CTTGGTAAAGTCGCCCCTCGGGCGAGAAAATCGTAATGTGCCGATCAAAACCAGCGCTAG
TTCCTCTTGCCATGATGACTTTGCAACACAAACTCCTCGGACCGCAAACCAAGCAAAAGC
CCCCCCGTACTCTGCGTTGATACCACTGCTT
>RoeNoble.RL10_(single)_contig_208
ACTCTAAGCGGTGGATCACTCGGTTCTCGGGTCGATGAAGAACGCAGCCAGCTGCGAGAC
TTGGTGTGAATTGCAGGACACACTGAGCACTTACTCTTTGAACGCACATTGCGGCCTCGG
GCCTTCCCGTGGCTTCGTCTGTGTGAGGGTCGGATCATATATCAAGAGAGGAGAATTTGT
TTTCTACCTCGTTTTGACTGTGTCGGATCGTGGGCAGCACGCAGTTTTATGCTTTCTTGC
GTTGCGTTTTCTTTGAGCAAATGCACGAGTGGTGCGATTGCACGCGTGCGCTTAAACC
>RoeNoble.RL10_(single)_contig_209
CAGCCGAGGGACGAGGACGACATCGACATCGACGCCATCTAGCAGCTTTCTCCCTTCCAC
TGTCTTCTCTGTGTAGGCTGCTCCGGGAGAGGAAAGACAAGGCGGAAACTGATTCCAGTC
AGGGTGGGACGGAAAGCACTTCTTCGGTTGGGGACAACTTTCTGGTCCAGTCGAAACAAA
TTATTCTCCCCTACTCTTTTTTTTTTCCGTTCTTTCTTGGCATTTGATATTGGGTTCAAA
CTTTTTACGACAATAGTGCTGCAATGGTTTTTGTGCAATTGTCTGCTGAATTAAATTAAT
TTTTTACTTACTAATAAAAAAAAAAAAAAAAAAAAAAAAAAAAAAAAGTACTCTGCGTTG
TTACCACTGC
>RoeNoble.RL10_(single)_contig_210
AATTTGCCCCTGTGGACTATACACCGAGTGGGGACTGTATAAGAAAAACACTTTTTTTCG
AGCCAAAATTAACCCTTGTGGGCTTCACGCCGGGTGCGGACGAAGAAATATTGTAGCGGT
TTATTTCCTTAGGGCATTGAGACATTACAGAGTGGAGTGGACAGAAATATCTAATTGCAA
ACAAACACATTAAAAACTAAATCAAAATATTGTTAACAAGACCCCGAATTCATTATCACA
CTGCATCTTTAAATTCGGTGCAATCAGCTATGCCAGCGATAAGTAAGGGGGAGTGATTCT
TGCCTAGTGATGACATAGGCGGGAATGACTGACAATAGGTGGAGGTGTGACAAAGGGGGA
TGTCATTGTGGTGGTGGATCTTATGAAATAAATACAGGCGAGATATGTTTCTGCAGACGG
ACTAAAAAAAAAAAAAANAAAAAAAAAAAAAAAAGTACTCTGCGTTGTTACCACTGC
>RoeNoble.RL10_(single)_contig_211
ACCTCGAGCTTCGAGAACTATGAAGCCGTCAAGAGGTGCAGGGACTTCAACATGCAGCTG
TCGCTGTGCAAGGAGGCATACGGCCTGCATCGTTCCGACAAGATGTGCCGCGACGAATAC
GAGGATTTCAGGGAGTGCATCTTCGGCTTCAAACAGTTGAGAAGGGCACAGTTGATCCAA
GAAGA
>RoeNoble.RL10_(single)_contig_212
GAAAGACCAATATGCTGAGGCTCCACCATTGGACAGCCTCAACAACCGTACCAACCCTCT
CTGAGGAGGTCTAGCATCTTTGCAGCTGAACAGAAATAA
>RoeNoble.RL10_(single)_contig_213
TGAAGTGGCCGAGATTCCTAGCTATTTAGTCATAATTTAGGAGCCGCATGGACGTGGCTT
TTGACGCGAGCGCTTCTTGCTTTCTGATTGGTTCTTCGGCGCGCTTGTCAGCTAATGCAG
CAATCTGACTGGCGATGGAGGGATAATAGGGTGATCGGGGTTCCCCAATACCTTGCGTTC
CTAAAGCTCTCAAAGGCTAGTGTAAAAAGCGAAAAAACAAAAAAGAGACTGTTTTAAAAA
GTGTGAATGTTCTTAAAAAAAAGTAGCGGAAACTTAACGCTTCCGTTAAACGTCACGCCA
AATCGCACGTTTGTATTGCTTTACGGATTGCAACATTGATTAACAGGACGT
>RoeNoble.RL10_(single)_contig_214
AAGGCTATGACTATGATATGGAATCAAATAAACTGTCACCGAGATCAAA
>RoeNoble.RL10_(single)_contig_215
AAAACAAAAANAAAAAAANAAAAAAAAAGTAACTACTAGCGTTGATTACCACTGCTT
>RoeNoble.RL10_(single)_contig_216
AAGCAGTGGTATCAACGCAGAGTTCCTTTTTTTTTTTTTTTTTTTTTTTTTTTTTTTTTT
GCCAAGTAACAACTTTATCTAAGCACTTATGTACATGACGTGAACAAAAAAAAAAAAAAG
AGGTACAAAGGGCAGTTTTCATAAGGAACCAGACTTTGGTCCAAATCATGGTCTTGTTGA
CACAACGGCCAAGGAGGCCGAGTGTAGACCGCAGTCGGACCGTTACCGGCCTTCTTTCTT
CCCAGTATTTTTTTTAGCTCCAGTTGCAGGGAACGGACTTTGGAGCGTTCCTGTTCCAGA
GCAGCATGCAGCTCGGTGACTTGCTGCGTCAGCTCGTCCTTGACTTGCGTCACCTCCTCG
AAGTCTCGCAAAATCTCTGCCTTGTCATGCATCTCCCCCTGACCCAGGATGGTGCAGAGC
TGCTTGTTCCGCAGTTTCACCATGTGCAGCTGAGCAGTGAGCCTCTCGACGTCCGCACGC
AGTCCCGCTATCACCTCGTCCTTCTTGTCCAGCTGGTCTTGAAACTGCAGGCTTAGCACT
TGCTCCACAAGGAAGGGCTGCTTGTTTTTGAGGTCTTCCCGCCTCTGCTCCCTGGTCAGG
ATGGTTTTGGCGTCCTTCGCGACCTCGTCGAAAATGTCCTCCTTGGATAGGACCGGCGGC
CTCTTCTCCGAAGAAGCCCCGAACGAATCCGGGTGTTCCTTGGCCTCAAGGACCTCGCAG
GAAGAGGCAGCCTCCCCCAGGTGGTTAAACTCGTCCAGAGACATTGTCGTCTTCTTGTCC
TTCTTCAACAAATTCTTCTTCTTTTTCGGCTTTTTGGCGTCGGACGAGGAAGCTGGCCCC
ACCTGCACGACCTCCTTCTCGTGCGCCTCGTAAAACTCTTTCTTCTCTTCATAATCAAGC
CGGCTTAGTAAGAGCGCTTGTTGAAGGTCTTGCTCATAAGCCTCTGAAACAAACTGGTCA
TCTCGTTTCTTCCAGGATTCCCAGTCCTGAGGCTTGTCTCCAGACTTGTCTGTAGGCTTG
ATGTTGCTGCCCGTGGCTTGGGCTCTGGCCTGTCCATCTTTCTCTGCAGGCTTCTTCTTC
TTTTTGGGCTTGGGCTTGGCGGCCTGCGAATTCTTGTCACTGTTGGATCCAGTCTTCGCA
GGTTTCTTAGCAGTCTTGGATTCGTCCGGTTCGTCCCCTTCTACCTTTAGCACGGCGAAT
CGTGACGGCAAGATCACGGCCATTTCCCGAGAAAAAAAAACTTAATCGAAAACAGCGAAA
TTCTAAAGTCACTCACTACCGAAGAAAACCTCGAGGAGCAAGGCTTCAAAAGGCACAGCA
AGCGGTTGTCTCTCCTCGTCGACCACCACAACTCTCCAATGCAGTCTACCCCCCCCGTAC
TC
>RoeNoble.RL10_(single)_contig_217
GACTACGAGCACGCCGATTTCGAGACCAGCTGCAAGGTGCCCGCCGAGGTG
>RoeNoble.RL10_(single)_contig_218
GCGGCTGCGGGGGCAACGACAACAACTACGAGAGCCAGGAAGAGTGCGAGTTCGTCTGCC
AGCCCCAATGAAGTCCTCATTTCGTCGCCCCAGCCATCACTCTTGGACCAGGAATATACC
AAGAGGAGAAATAAAATGCACTCCA
>RoeNoble.RL10_(single)_contig_219
CTGCGTCGGCCGTACAAAAAGTGCACCGAGCACCAGAAGCGGGGCGTTCCCCTAAACTTT
GAGTGCATGAAGTACCTGTACTACACCAGTCGCCTGGGTAAATTGACAACGGACGTCGAG
TACAAGAACCTCAAGCCGCTGTTCCCCATGCTGCTGAAATACTACAAGAAGGTTCAGAAG
GAGGGCGGTTTCCTGAGCACTCTCGCGTCCCACGTCCACGGACCCACCGGAAAGCTCCAC
GTCGTCTCTCAAGTGCCTCCGGTTGAGAAGTACTCGGACATTGTTGTGACCACCGAGGAC
GGTCACTCCTTCCACCATAACCACGTTCCCATCTACAGCCATTTACTCGAGCCTAGGATT
TTCTCTGTGCTGGGATACTCGAACATGGTTAACTACATCTCCTACTACAAACAGAAGCAT
TGCGATCTTCAAGG
>RoeNoble.RL10_(single)_contig_220
CTCGCGTCCCACGTCCACGGACCCACCGGAAAGCTCCACGTCGTCTCTCAAGTGCCTCCG
GTTGAGAAGTACTCGGACATTGTTGTGACCACCGAGGACGGTCACTCCTTCCACCATAAC
CACGTTCCCATCTACAGCCATTTACTCGAGCCTAGGATTTTCTCTGTGCTGGGATACTCG
AACATGGTTAACTACATCTCCTACTACAAACAGAAGCATTGCGATCTTCAAGGCAAGAGC
CTCCGGACCTTCGACAACGTCGTCGTGAACCTTCCCGAGACTGACTGCTTCAAGGTGGTT
GCCAAGGACTGCTCTCCCAACAAGAGGTTCACGATCCTGGCACGAGCTACCGG
>RoeNoble.RL10_(single)_contig_221
ATCAACGCAGAGTACAGGAAACAACTTTACGCGTCCTGTACATTATGCTATTTTCATTAT
ACCCCACTGAGTCTAGTTTATCCACGCAACCATAACTGAATCATTAAGCTCTGCTCAACT
AGCGTTGCTCCTAGGACAATAGCAAAAAATCGCTTAAAAAGCTCAGCAAAATATTTTTTA
ATGCGAAAGCATTACCTGTCCCATGGAGCGAGCCGACGTCATGAGCTTTCAAACCGCGCC
TAACGGCAGCTTAAATCCTTTGTCCGAGTG
>RoeNoble.RL10_(single)_contig_222
TACAGCGACACACACAGGCACCGCCTGGGCCCCAACTTCGTCCAGATCCCTGTGAACTGC
CCTTACAAGGCAC
>RoeNoble.RL10_(single)_contig_223
ATATGGCCATGGTCTTGGCTACGGCCACGCTGTTGGTCTTAGGAACGGCTACGGCTACTC
TGGTCTGACCGGCTACAGTGTTGCTGCCCCAGCTAGCTACGCTCTTGCTGCCCCAG
>RoeNoble.RL10_(single)_contig_224
CTACGGTGGCTACGGTGGCTACGGTGGCTACGGTGGCTACGGTTATGGTTCCGGTTACGG
CTATGGTTACCGGACTTCGGTTATGGAAACGCCGTCGGCTTTGGTAACGGCTTTGGCTAC
TCTGGTCTGACCGGTTACACTATTGCTGCTCCGGCAGTGAGGCGTACCGTGTCCACCTAC
CACGCCGCCCCGGCCGTCGCCACCTACCACGCTGCTCCAGCTGTCGCCACCTACCACGCT
GCTCCAGCTGTCGCCACCTACCACGCCGCTCCAGCCGTGACTAGGGTTGACACCGTCCAC
GCTGCTCCAGCTGTGGCCAGCTACCAGACCTACCACGCTCCAGCTGTTGCCACCGTCGCC
CATGCCCCGGCTGTGGCTAGCTACCAGACCTACCATGCTGCCCCAGCCATCGCCACTTAC
GCCCACGCTGTTCCAGTCTACGGGTATGGCGTTGGATCCCTCGGCTACGGCGCCGGCAGC
TA
>RoeNoble.RL10_(single)_contig_225
AATGCATCTTCCAGCAGGGCCTCGTCGCAATTTGAATTTAAGAAAAAAATGAGGCAACTC
TAAAAGAGACACTACGCAATGTCTGTGTCGAGCACCGAGACTCGAGAAGTGGCACTTGGC
GTGGGCTTGAGTGCTTCTGCTGTTGATATCGCTGCTGCTGTTGCTGCTGCTTCTGCTGCT
GGTGCTACTCTAGCTGCTCCGGTTGTTTTAGCTGGTTTTGGGAGTCTTTGTGGTGGAGAG
ATGTGACGGAGAGGCCTAGCGCTTTCCGGGTCCGTACGGGTCGTTGGCTAGCTTGAGTCC
CAGGCGGGCCTTGGCGGCTTCGGCTCCGGATGCTCCGCGGGACAGGCCGAAGTCGAGCAG
TCCACCGGCCCGTTTCTGCTGCTGCTCCAGCAGGGCCGGGCTCAGACCAGGGTGGTTGAC
TCGATTCCGGAGGAGGTTAAGAAGGTAGTCTTCGCCGGCATCCAGGGAGGAGTCGTAGTA
CACGTCCCGCTTTGGCCTGAGGTGTCCTTGAGAGGAAGCTGACGTCACGGCCATGGCGAG
GAGAAGAGTTGTGGCGAATCCGACCAAAAGCGACTGCATTTCGTTCAGCGTTCGTCGATG
GCTCGCACAAGTGGGGTCCAGTTCCGTCGGAGGCCAATCTT
>RoeNoble.RL10_(single)_contig_226
GTGTATGCCATTAAAAATAGCAATAAATTCATCACCTCAAGAGCCAAAATAGGTCTCAGA
CGCAACCATTTTCGACATGTTGCTTTTGCGATCAGTCGCTTTCTGTCCTACCGGCGCCCT
GTTTCAGAGACTGGAGCTTCCACCTACAAAACGAACTCTGTACAAGAACTTGCATAAGCG
ATTCAAGAGATTTCGGGTAGAAGCAAAGCACCAGTTCCGTTGTATCCGGATGGTCTCATC
GACGGTTACATAAGTTCGGCATGGCCCATACACCAAGAAACCAGGAAGACTGCAGCACTG
AGGCTGCAGACGCTATTACGACCTCAACGAATCCGTGGACAACGAGTGGAGCCCTGAATG
CATCTTCCAGCAGAGCCTCGTCGCAATTTGAATTTAAGAAAAAAAGAGGCAACTCTAAAA
GAGACACTACGCAATGTCCGTGTCGAGCACCGAGACTCGAGAAGTGGCACTTGGCGTGGG
CTTGAGTGCTTCTGCTGTTGATGTCGCTGCTGCTGTTGCTGCTGCTTCTGCTGCTGGTGC
TACTCTAGCTGCTCTGGTTGTTTTAGCTGGTTTTGGGAGTCTGTGTGGTGGAGAGATGTG
ACGGAGAGGCCTAGCGCTTTCCGGGTCCGTACGGGTCGTTGGCTAGCTTGAGTCCCAGGC
GGGCCTTGGCGGCTTCGGCTCCGGATGCTCCGCGGGACAGGCCGAAGTCGAGCAGTCCAC
CGGCCCGTTTCTGCTGCTGCTCCAGCAGGGCCGGGCTCAGACCAGGGTGGTTGACTCGAT
TCCGGAGGAGGTTAAGAAGGTAGTCTTCGCCGGCATCCAGGGAGGAGTCGTAGTACACGT
CCCGCTTTGGCCTGAGGTGTCCTTGAGAGGAAGCTGACGTCACGGCCATGGCGAGGAGAA
GAGTTGTGGCGAATCCGACCAAAAGCGACTGCATTTCGTTCAGCGTTCGTCGATGGCTCG
CACAAGTGGGGTCCAGTTCCGTCGGAGGCCAATCTTGCCAT
>RoeNoble.RL10_(single)_contig_227
CACCTCAACCTGGTCCTGGCTGCGCTTACCTTGCTCGGAGCGGCTCTTTTCGCCAACTGG
GGCCGTCGGGACGCGAAACGCGGCCTGACCGTTAGCAAGATCAACCAGGAGTGGCATGCA
GCGCAGAAGAGCAACCCGTAGCCGGCAGCAAAACCTTTTATTCTCCGAGACGCTATGTAC
A
>RoeNoble.RL10_(single)_contig_228
TTTCGCACAGCAAAATGTCTAAGCGAGGACGTGGTGGAGCAGCGGGAGCGAAATTTCGCA
TCTCCCTCGGTCTTCCTGTGGGAGCAGTCATCAACTGCGCCGACAACACAGGAGCCAAGA
ACTTGTATGTCATCGCGGTGAATGGCATAAAAGGCCGTTTGAACAGACTGCCCGCCGCTG
GAGCCGGCGACATGATCGTGGCGACAGTGAAGAAGGGAAAGCCGGAGCTGAGGAAAAAAG
TAATGCCAGCAGTGGTCATCCGGCAACGCAAGCCTTACAGGAGGAAGGACGGCGTGTTCA
TCTACTTCGAGGACAACGCCGGGGTTATCGTCAACAACAAAGGCGAAATGAAAGGCTCCG
CCATCACCGGTCCAGTGGCCAAGGAATGTGCAGACCTTTGGCCGAGGATTGCGTCCAATG
CAAGCAGCATTGCTTGATGTGTGCTT
>RoeNoble.RL10_(single)_contig_229
CATCAACAACATGCGACATAAGTCCTTCGTTCCCGTAAATTCGTCCTTTATGAGACTGGA
CATCCTCCAAATTCATAAATAGAAACAGCTATCGATAGATGCCTTTCTGCGATCGTTATG
TTACCGGATGAATAGTGCTTTGTAAAACGAAGCCCATCTCTAATAATAAAGGTTTTGGTT
AATTTCTTTATTTGTGTCTTAGGCAGATCGAGAATAAACAAATGAAAGAAT
>RoeNoble.RL10_(single)_contig_230
TTCCACCATAACCACGTTCCCATCTACAGCCATTTACTCGAGCCTAGGATTTTCTCTGTG
CTGGGATACTCGAACATGGTTAACTACATCTCCTACTACAAACAGAAGCATTGCGATCTT
CAAGGCAAGAGCCTCCGGACCTTCGACAACGTCGTCGTGAACCTTCCCGAGACTGACTGC
TTCAAGGTGGTTGCCAAGGACTGCTCTCCCAACAAGAGGTTCACGATCCTGGCACGAGCT
ACCGGAAACGCCGCACTCCCCAAGGCGTTGAAGGCCTTCATCCAGTTCACCAAGATCGAG
CTCCTGCCGGTTTCCGCTGATTCCGGACTGGTGCTCCGCGTCGACGGCAACAAGGTGGAT
CTGACGCCGGGAGTACCTTACAGCCACACCGCGCACGATGTCGAGCTCTTCACGGTCACG
CAGCACAACAAGTACTTCGAAGTGATGTCGCAGCCTTACGGGGTCTTCATTGGCTTCGAC
GGGAACGTGCTCTTTGTGCAGACCGCCAACTTCTACCGCGGCAAACTGTGCGGCCTTTGC
GGCGACTACAACTACGACCGGCAGCACGAGCTCGTGGGCCCCAACCTCCACCACTACAAC
GACACCCTGGAGTTCGCCAAGAGCTACGTCGTTCCCGCGTCCGACTGCACCGCGCCCTGA
GCACCGTCTTGCGTCAACATCGTCGTTCAACCTTATTTCTGCCGCTCCTTGCGAGCCGGT
ATTTTCATTCATTAGTAACGAGATGATGTGAAAGTGCAAGTGTCGTGTCAAGACGGTAGT
TTCTAGAATAATGGCAACGCCACGACAGCCGCGAGACAACGGGATGACGGTTTGTGTGAA
CGTTTGCAATGCCATGGGCGCTTGTTCGACATGAAAAAAAT
>RoeNoble.RL10_(single)_contig_231
CATTACGATCTTCAAGGCAAGAGCCTCCGGACCTTCGACAACGTCGTCGTGAACCTTCCC
GAGACTGACTGCTTCAAGGTGGTTGCCAAGGACTGCTCTCCCAACAAGAGGTTCACGATC
CTGGCACGAGCTACCGGAAACGCCGCACTCCCCAAGGCGTTGAAGGCCTTCATCCAGTTC
ACCAAGATCGAGCTCCTGCCGGTTTCCGCTGATTCCGGACTGGTGCTCCGCGTCGACGGC
AACAAGGTGGATCTGACGCCGGGAGTACCTTACAGCCACACCGCGCACGACGTCGAGCTC
TT
>RoeNoble.RL10_(single)_contig_232
TCCTGGCACGAGCTACCGGAAACGCCGCACTCCCCAAGGCGTTGAAGGCCTTCATCCAGT
TCACCAAGATCGAGCTCCTGCCGGTTTCCGCTGATTCCGGACTGGTGCTCCGCGTCGACG
GCAACAAGGTGGATCTGACGCCGGGAGTACCTTACAGCCACACCGCGCACGATGTCGAGC
TCTTCACGGTCACGCAGCACAACAAGTACTTCGAAGTGATGTCGCAGCCTTACGGGGTCT
TCATTGGCTTCGACGGGAACGTGCTCTTTGTGCAGACCGCCAACTTCTACCGCGGCAAAC
TGTGCGGCCTTTGCGGCGACTACAACTACGACCGGCAGCACGAGCTCGTGGGCCCCAACC
TCCACCACTACAACGACACCCTGGAGTTCGCCAAGAGCTACGTCGTTCCCGCGTCCGACT
GCACCGCGCCCTGAGCACCGTCTTGCGTCAACATCGTCGTTCAACCTTATTTCTGCCGCT
CCTTGCGAGCCGGTATTTTCATTCATTAGTAACGAGATGATGTGAAAGTGCAAGTGTCGT
GTCAAGACGGTAGTTTCTAGAATAATGGCAACGCCACGACAGCCGCGAGACAACGGGATG
ACGGTTTGTGTGAACGTTTGCAACGCCATGGGCGCTTGTTCGA
>RoeNoble.RL10_(single)_contig_233
CACTCCCCAAGGCGTTGAAGGCCTTCATTCCTTTAGTTTCACCAAGATCGTAGCTCCTGC
CGGTTTCCGCTGATTCCGGACTGGTGCCCCGCGTCGACGGCAACAAGGTGGATCTGACGC
CGGGAGTACCTTACAGCCACACCGCGCACGATGTCGAGCTCTTCACGGTCACGCAGCACA
ACAAGTACTTCGAAGTGATGTCGCAGCCTTACGGGGTCTTCATTGGCTTCGACGGGAACG
TGCTCGTTCGTGCTAGACCGCCAACTTCTACCGCGGCAAACTGTGCGGCCTTTTGCGGCG
ACTACAAACTACGACCGGCAGCACGAGCTCGTGGGCCCCAACCTCCACCACTACAACGAC
ACCCTGGAGCTCGCCAAGAGCTACGTCGTTCCCGCGTCCGACTCGCACCGCCGCCCTGAG
CACCGCCTTGCGTCAACATCGTC
>RoeNoble.RL10_(single)_contig_234
GCCAAGACCGTGTCCGTAGCCGTAGTGGCCCACGCCGTATCCGAGGGTGCCGACTCCATA
GCCGTACACGGGAGCAGCATGGGCGTAGGTAGCCACGGCTGGGGCAGCGTGGTAGGTCTG
GTAGCTGGCCACAGCTGGAGCATGAGCCACTGTGGCGACAGCTGGAGCGTGGTAGGTCTG
GTAGCTAGCCACAGCTGGAGCGGCGTGGATGGTGGACACCCTGGTCACAGTTGGAGCAGC
GGCATAGGTGGCTACAGCTGGGGCAGCCTGAATGGTGGCAACCCTAGTCACAGCTGGAGC
AGCGACGTAGGTGGCGACTGGAGCAGCGGCATAGGTGGCTACGGCTGGGGCAGCCTGAAT
GGTGGCAACCCTAGTCACAGCTGGAGCAGCGGCGTAGGTGGCAACTGGAGCGGCGGCGTA
TGTGGCGACAGCTGGGGCAGCCTGGTAGGTAGCGAAACACGAGTGACAGCTGGAGCAGCA
GCATAGGTAGCGACGACGGGCGACAGCTGGCTGGTAGCTAGTGACCCTGGTGACAGCTGG
GGCAGCGGCGTAGGTGGCGACTGGGGCAGCGGCGTAAGTAGCGACAGCCGGAGCAGCCTG
AATAGTAGACACCCTAGTCACGGCTGGAGCAGCGTGGTAGGTAGCAACTGGAGCAGCTTG
GTAGGTGGCGACAGCTGGAGCGGCGTGGTAGGTGGCGACGGCTGGAGCAGCGTGGTAGGT
GGACACGGTGCGGCTCACGGCTGGGGCAGCGACGGTGTATCCGGTCAGACCCGAGTAGCC
AAAGCCGTTGCCAAAACCCACGGCTTGGCCATAGCCCAGACCATAACCGTAGCC
>RoeNoble.RL10_(single)_contig_235
CCGCACTGTGGCCACTTCCTACCACGCCGCTCCAGCCGTTGCGACCTACCGCGCTGCTCC
ACGCTGTCG
>RoeNoble.RL10_(single)_contig_236
CCTACCACGCCGCTCCAGCCGTTGCGACCTACGCCGCTGCTCCAGCTGTCGCCTCCTACC
ACGCCGCTCCCGTTGCCACCTATGCGGCTGCTCCAGCTGTCACCAAGGTCGCTACCTACC
AGACCGCTCCAGCTTTCGCCAGCTA
>RoeNoble.RL10_(single)_contig_237
GATGCAGTGAATACGCAGGTGTGTACGCTGCCCGATTGCCCACTTAATGCCTGGCTTTGC
ATCGCTTGCACGCAGCCTGCGATCTCATAAACTTACAGCGCCCCCCGTACTCTGCGTTGA
TACCCCCCGTACCTCT
>RoeNoble.RL10_(single)_contig_238
GAATGAGCGGCGGAAGCCATCTGGGTTGAAACTGACGAGAACTCAGGGGGCCCTACATTT
GGAGGGCACGGTGGGGGCCCCGGTGGAAGGAGAGGATTCACGGCTGCCAGGCGAGTCAGG
ACAAGCTGGTCCCCCTTCTGCAGGCCGCTAATTATACAGGAGATAATCCTGTGCAGAGTC
GTGGTTGGCTTTGGAGACAATGTCAGCTGTTGCTTATCGGAAAATACTTCCAACAAGGTG
CCTGCATTTCTTTGAATAAAGTTATGCATTAAATAAAAAAAAAAAAAAAAAAAAAAAAAA
AAAAAAAAAAAAAAAAAA
>RoeNoble.RL10_(single)_contig_239
ATACAGGAGATAATCCTGTGCAGAGTCGTGGTTGGCTTTGGAGACAATGTCAGCTGTTGC
TTATTGGAAATACTTGCAACAAGGTGCCTGCATTTCTTTGAATAAAGTTATGCATCCAAA
AAAAAAAAAAA
>RoeNoble.RL10_(single)_contig_240
TTGGAGGGCACGGTGGGGGCTCGACGGAAGAAGAAGATTCGGGGCACCCAGGCGAGTCAG
GACAAGCTGGTCCCCCCTCTCCAGGCCGCTAAATATACAGGAGATAATCCTGTGCAGAGT
CGTGGTTGGCTTTGGAGACAGTGCCAGCTGTTGCTTATTGGAAAATACTTGCAACAAGGT
GCCTGCATTTCTTTGAATAAAGTTATGCACCAAAAAAAAAAAAAAAAAAAAAAAAA
>RoeNoble.RL10_(single)_contig_241
AATCCTGTGCAGAGTCGTTGGTTGGCTTTTGGTAGTACAGTGCCAGCTGTTGCTTATTGG
AAATACTTGCAAC
>RoeNoble.RL10_(single)_contig_242
TACGGGGGGGTCTTTTTCATCTTGAATTTGGAAGCAATGGCTGTCGGCAAGAATAAGGGG
CTGTCGAAAGGCGGCAAAAAGGGCGTCAAGAAGAAGATCGTCGATCCGTTCACCCGCAAG
GACTGGTACGATGTTAAGGCGCCGACCATGTACACGGTCCGTAACATCGGAAAGACGTTC
GTCAACCGAACGCAAGGCACAAAGATTGCCTCGGAAGGGCTGAAGGGCCGCGTCTTCGAG
GTGTCCCAGGCGGACTTGACGAACGGCGAGGATGCCTACCGCAAGTTCCGACTGATTGCC
GAGGAGGTGCAGGGGCGCAACGTCCTGACCAACTTCCACGGCATGGACCTGACCACAGAC
AAGCTGCGCTCCATGGTCAAGAAGTGGCAGACGCTGATTGAGGCCACGGTCGATGTGAGG
ACAACGGACGGCTACCTGCTCCGCATGTTCTGCATCGGCTTCACCAAGAAGTGCGCCAAC
CAGCTGAAGAAGACCTGCTACGCCCAGCACAACCAGGTGCGGCTAATCAGGAAGAAGATG
ACTGAGATGATGGTGGTGGAGGTGTCCTCTTCCAATCTCAAGGACGTAGTGAACAAGCTC
ATTCCAGGGAGCATCGGCAAGGACATTGAGAAGAGCTGTCAGCACATCTACCCCCTGCAC
GACGTGCTCATCCGCAAGGTCAAGGTGCTCAAGAAGCCCAAGTTCGAGCTGGGCAAGCTC
CTAGAGCTGCACGGTGAAGGCACCAGCAAGGGTGGCGCGGCAAGCACGGCGGCGGTCGCA
AAGGGAGAGGAAGGAGTCAAGGTGGATCGGCCCGAAGGTTACGAGCCCCCAGTCCTCGAG
ACTGTCTGAGAGCCTTGTTTCAATAAACAAGTTTCATGGGTACAAAAAAAAAAAAAAAAA
AGTAAACTCTGCGTTGTTACCA
>RoeNoble.RL10_(single)_contig_243
GGCCTCACCAGCCTCAGCCCCGACACCTAACAGCAAAAAAAAAAAANAAAAAA
>RoeNoble.RL10_(single)_contig_244
TGAAGGCCTTCATCCAGTCAACCAAGATCGAGCTCCTGCCGGTTTCCGCTGATTCCGGAC
TGGTGCTCCG
>RoeNoble.RL10_(single)_contig_245
CCTTCATCCAGTTCACCAAGATCGAGCTCCTGCCAGTTTCCGCTGTATTCCGGACTGGTG
CTCCGCGTTGACGGCAACAAGGTGGATCTGACGCCGGGAGTACCTTACAGCCACACCGCG
CACGACGTCGAGCTCTTCACGGTCACGCAGCACAACAAGTACTTCGAAGTGATGTCGCAG
CCTTACGGGGTCTTCATTGGCTTCGACGGGAACGTGCTCTTTGTGCAGACCGCCAACTTC
TACCGCGGCAAACTGTGCGGTCTTTGCGGCGACTAC
>RoeNoble.RL10_(single)_contig_246
ACGGGGTCTTCATTGGCTTCGACGGGAACGTGCTCTTTAGTGCAGACCGCCAACTTCTAC
CGCGGCA
>RoeNoble.RL10_(single)_contig_247
GCAGAGTACGGGGGAACTCGTACCAACCTCGCAACACAGTCATGAAGTGCAGCGTGTGCA
TCCTGGTCCTGTGCTCTCTCGCACTCTTCGTTTCCGCCGAGGAAGCCCACGAAGCCCCGG
AAGCCCCGACTCCGACGCAGAGTCCCTACTGCCATCTTGACGACGAACATCTGACCGCCC
TAACAACATGCGTTGGCCATGGAATGACCGAGGCGCTGAGAACTAAACTGCAAGCTGTCA
CCACCAGCCTTAGCTGTGAGAACACGGTGTGCACATTGAGGAAACTGTGTGAGCAAGAAC
CGTTGAG
>RoeNoble.RL10_(single)_contig_248
GAAAAAAACCGATCGGGTTGACCCTTGCTCTGGATCGCTGAAAACTGGTGGCTGGTGGTT
TCCACCTTTTGGCTGCAGCTTTTCGAATCTTAATGGGCGTAAACTTAAAGGTAATATTCC
CAAAAATAACATGGGCTTTGGTATTACCTGGTACAAAACAGGCGATTTTGATTCCTACCG
AAACGGCTACAAAAGTGTGGAGATGAAGGTCAGGGATGTCGATTTTGAACTCTGTATGGG
CCGAATTTCAACATAGTTCTCTTATTCCTGATGTCTGCATTAGTGCAAAAAGCACCAATT
CAAGACGAAGTGTCCATTCACTATACTCCGTGAGTTTT
>RoeNoble.RL10_(single)_contig_249
TTACCTGGTACAAAAAAAGGTAGATTACAGTTCCTACCAAAACACCTACCAGAAGTGCGA
AGATGAAGATCAGGGATGCCGATTTTAAATTCTGCGCGCGGAAAAATGGCAAAGTGAGCT
TTTTGATACCTGATGTCTGCAGTAGTGCAAAAAAGGACTAACTCTGGCGAAAGGTTCATT
CGCTCAACCCGTGACTTTCACATTTCCGGAATTTTTTGTAAAAACGAAAAATGGGAATAA
AAAAGACAACTGCTCAAAAAAAAAAAAAAAAAAAAAAAAAAAAAAAGTACTCTGCGTTGA
TACCACTGCTT
>RoeNoble.RL10_(single)_contig_250
GTTTTCCGTCGTGAAAAAACCGATCGGGTTGACCCTTGCTCTGGATCACTGAAAACTGGT
GGCTGGTGGTTTCCACCTTTTGGCTGCAGCTTTTCGAATCTTAATGGGCGTAAACTTAAA
GGTGATGTTCCCAAAAATAACATGGGCTTTGGTATTACCTGGTACAAAACAGGCGATTTT
GATTCCTACCGAAACGGCTACAAAAGTGTGGAGATGAAGGTCAGGGATGTCGATTTTGAA
TTATGTATGGGCAGAATTTCAGCATAGTTCTCTTATTCCTGATGTCTGCATTAGTGCAAA
AAGCCCCAATTCAAGACGAAGTGTCCATTCACTATACTCCGTGAGTTTT
>RoeNoble.RL10_(single)_contig_251
GAAAAAAACCGATCGGGTTGACCCTTGCTCTGGATCACTGAAAACTGGTGGCTGGTGGTT
TCCACCTTTTGGCTGCAGCTTTTCGAATCTTAATGGGCGTAAACTTAAAGGTGATGTTCC
CAAAAATAACATGGGCTTTGGTATTACCTGGTACAAAACAGGCGATTTTGATTCCTACCG
AAACGGCTACAAAAGTGTGGAGATGAAGGTCAGGGATGTCGATTTTGAATTATGTATGGG
CAGAATTTCAACATAGTTCTCTTATTCCTGATGTCTGCATTAGTGCAAAAAGCACCAATT
CAAGACGAAGTGTCCATTCACTATACTCCGTGAGTTTTTCGAATTTTTATAAATTGTATC
TGCCAACATTAAAAAGAAAGAAAACGCCAAAAAAAAAAAA
>RoeNoble.RL10_(single)_contig_252
CCGTAGACTGGAGCAGCGTGGGCGTAAGTGGCAATGGCTGGGACAGCGTGGACGGTCTGG
TAGGTGGCGACAGCTGGGGCATGGGCCACAGTGGCAATAGCGGGAGCATGGTAGGTCTGG
TAGCTGGCCACAGCTGGAGCAGCGTGGACGGTGTCAACCCTAGTCACGGCTGGAGCGGCG
TGGTAGGTGGCGACAGCTGGAGCAGCGTGGTAGGTGGCGACTGCTGGAGCGGCGTGGTAG
GTGGCGACGGCCGGGGCGGCGTGGTAGGTGGACACGGTACGCCTCACTGCCGGAGCAGCA
ATAGTGTAACCGGTCAGACCAGAGTAGCCAAAGCCGTTACCAAAGCCGACGGCGTTTCCA
TAACCGAAGCCGGAACCATAGCCGTAACCGGAACCCATAACCGTAGCCACCGTAGCCACC
GTAGCCACCGTAGCCACCGTAGCCAGAGTAGCCGAGCCCGGAGTGGCCGACTCCGGAGAC
GCCGAAGCCGGAGGTGACAACTGGAGCA
>RoeNoble.RL10_(single)_contig_253
CCGTAGACTGGAGCAGCGTGGGCGTAAGTGGCAATGGCTGGGACAGCGTGGACGGTCTGG
TAGGTGGCGACAGCTGGGGCATGGGCCACAGTGGCAATAGCGGGAGCATGGTAGGTCTGG
TAGCTGGCCACAGCTGGAGCAGCGTGGACGGTGTCAACCCTAGTCACGGCTGGAGCGGCG
TGGTAGGTGGCGACAGCTGGAGCAGCGTGGTAGGTGGCGACTGCTGGAGCGGCGTGGTAG
GTGGCGACGGCCGGGGCGGCGTGGTAGGTGGACACGGTACGCCTCACTGCCGGAGCAGCA
ATAGTGTAACCGGTCAGACCAGAGTAGCCAAAGCCGTTACCAAAGCCGACGGCGTTTCCA
TAACCGAAGCCGGAACCATAGCCGTAACCGGAACCATAACCGTAGCCACCGTAGCCACCG
TAGCCACCGTAGCCACCGTAGCCAGAGTAGCCGAGCCCAGAGTGGCCGACTCCGGAGACG
CCGAAGCCGGAGGTGACAACTGGAGCAGCCCGGTAGGTAGCGACACGGGTGACTGCTGGA
GCAGCATGGTAGGTAGCGACACGGGCGACAGCTGGCTGGTAGCTAGCGACCCTGGTGACA
GCTGGGGCAACGGCATAGGTGGCAACAGCTGGAGCAGCGTGGTAGGTGGCGACAGCTG
>RoeNoble.RL10_(single)_contig_254
GGATGGTGTCAACCCTAGTCACGGCTGGAGCGGCGTGGTAGGTGGCGACAGCTGGAGCGG
CGTGGTAGGTGGCGACAGCTGGAGCAGCGTGGTAGGTGGCGACAGCTGGAGCGGCGTGGT
AGGTGGCGACGGCCGGGGCGGCGTGGTAGGTGGACACGGTACGCCTCACTGCCGGAGCAG
CAATAGTGTAACCGGTCAGACCAGAGTAGCCAAAGCCGTTACCAAAGCCGACGGCGTTTC
CATAACCGAAGCCGGAACCATAGCCGTAACCGGAACCATAACCGTAGCCACCGTAGCCAC
CGTAGCCACCGTAGCCGCCGTAGCCAGAGTAGCCGAGCCCAGAGTGTCCGACTCCGGAGA
CGCCGAAGCCGGAGGTGACAACTGGAGCAGCCCGGTAGGTAGCGACACGGGTGACTGCTG
GAGCAGCATGGTAGGTAGCGACACGGG
>RoeNoble.RL10_(single)_contig_255
CTACCAGGCCGCCCCAGCTCTCACCACCTACCAGGCCGCTCCAGCCGTGACCAGGGTCGC
TACTTACCAGGCCGCCCCAGCTGTCGCTCAGGTGTACCAGGCAGCTCCAGCTGTCACTAA
GGTTGCCACCACTTACCAGGCTGCTCCAGCTGTCACCAGGGTCTACCAGTCCGCTCCAGC
CATCACCAAGGTTGCCACCTACCAGGCTGCTCCAGCTGTGGCCACCTACCAGGCTGCTCC
AGCCGTTACCAGGGTCTACCAGTCTGCCCCAGTTGTGGCTGCTGCCCCAGCTGTGACCAG
GTTTGCCACCTACCAAGCCGCCCCAGCCGTGACCAAGTTTGCCACCTACCAGGCTGCCCC
AGCTGTGACCAGGGTCTACCAGTCCGCCCCAGCCGTGACCAAGGTTGCCACCTACCAGGC
TGCTCCAGCTATTGCCACCTACCAGGCTGCTCCAGCCGTGACCAGGGTCTACCAGTCCGC
CCCAGTTGTGGCTGCTGCTCCAGCTGTGACCAAGTTTGCCACCTACCAGACCGCTCCAGC
TGTTACTAGGGTCTACCAGTCTGCTCCAGTCGTTGCTGCCGCCCCCGCTGTCGCCACCTA
CGCTGCCGCTCCCGCTGTGACCCGCACCGTGTCCACCTCTTACCACGCTGCCCCAGCTGT
TGCCACTTACGCCGCTGCTCCAGCTGTTGCCGTGGCCCACGCTCCAGCTGTTGCTGTGGC
CCACGCTCCAGCTGTTGCCGTGGCACACGCCCCAGCTGTTGCCAGCTACCAGACCTACGC
CGCTGCCCCAGCTTTCGCCACAGTGGCCCATGCCGCCCCAGTCTACGGCTATGGCGTCAG
CAACCTCGGATACGGTGTCGGCCACTACGGCTACGGACACGGTCTGGGCAGCTACGGCCT
CAACTACGGTTAT
>RoeNoble.RL10_(single)_contig_256
TTCCGGCCTCGGTTACGGTTCCGGCCTCGGCTACGGTCACGCCGTCGGTTTCGGCAACGG
CTTCGGCTACTCTGGTCTCACCGGCTACACTGTTGCTGCTCCCGCCGTGAGCCGTACCGT
GTCCACCTACCACGCCGCTCCAGCCGTCGCCACCTACCACGCTGCTCCAGCTGTCGCCAC
CTACCACGCTGCTCCTGCTGTCGCCACCTACCACGCTGCTCCAGCTGTTGCCACCTATGC
CGTTGCCCCAGCTGTCACCAGGGTCGCTAGCTACCAGCCAGCTGTCGCCCGTGTCGCTAC
CTACCATGCTGCTCCAGCAGTCACCCGTGTCGCTACCTACCGGGCTGCTCCAGTTGTTAC
TACCTACGCCGCTGCTCCAGTTGTCACCTCCGGCTTCGGCTACTCT
>RoeNoble.RL10_(single)_contig_257
TTCAAGATGAAGGCAACCATTGCAGTACTGTTGCGTCCTCGTCGTAGTCGCGTGCTCTCT
GATACAGGTGTCAGAGGCAGGACGTGGGCCAATCATGGGAGGATCCAACCCAAATTCTCT
GCCAGGCATGGAAGGAGGAAGCGGAGGAGCCCCCGC
>RoeNoble.RL10_(single)_contig_258
GTCGAGTTTTGAATTAATGTATGGGCGTAGAATTTAGTTCTCTTATTCCTGATGTCTGCA
TTAGTGCAAAAAGCACCAAATTCAAGACGA
>RoeNoble.RL10_(single)_contig_259
CAGGGATGTCGATTTTGTAACTCTGTATGGGCCGAATTTCAACATAGTTCTCTTATTCCT
GACGTCTGCATTAGTGCAAAAAGACACCAATTCAAGACGAAGTGTCCATTCACTATACTC
CGTGAGTTTTTCGTACTTTAATAAATTGTATCTGCC
>RoeNoble.RL10_(single)_contig_260
TGTCGATTTTGAATTATGTATGGGCAGAATTTAGTTCTCTTATTCCTGATGTCTGCATTA
GTGCAAAAAGACACCAATTCAAGACGAAGTGTCCATTCACTATACTCCGTGAGTTTTTCG
TATTTTTATTAAATTGTATCTGCCAACA
>RoeNoble.RL10_(single)_contig_261
ATGTCGATTTTGAATTATGTATGGGCTAGAATTTAGTTCTCTTATTCCTGATGTCTGCAT
TAGTGCAAAAAGCACCAATTCAAGACGAAGTTGTCCATTCACTATACTCCGTGAGTTTTT
TCGATTTTTTATAAATTGTATCTGCCAACATTAAAAAGAA
>RoeNoble.RL10_(single)_contig_262
AAGTTCTTTAATAATGAGCATCGCGTCTACGATATTCAAAGCGATGCTCATTATTAAAGA
ACTT
>RoeNoble.RL10_(single)_contig_263
TATTTTTTTCTGCAACATCTTTTTATCACGAAAAACTGTTGCTCCACACTATAAGATGCT
ATAGATACGGCTGTACTTTACTGCCATAATATGCTTACAATATTGGTGATGTTGATGAAG
CAGCTAGCAACCTCCAGTACAGCAAATTAGGACGAGGGCAATCACGTCATTTTCAGAAAT
GCTCAAAGCCTAGGTACCTTGGAGGTGTAAACACATCGGACGATCAACAAAACAAAGCTC
TCCATGAACTGAAATAGGGCTAAACGAACCCAGCACCTAGCCTGACGGAAATGCTGTAGG
AGGTGAGGGCTTCTCGAAAATGATGTCGTGAGATACTTGTGTGTCGTCGCTGTCAATGCC
ATCTGGAACATCCCCATCCGTTGCAGTGTGCTTTCTTGGGAGCCCAGTGAAGTTCATCTT
TCGTGCACGATCGCAGCACACGTTGAAAGCGAATTCACTCATAGTGAACTCGTTCGGGAT
TGCCAGGCCCTGGAACCGGTACATGACCCCCAAAGAAGTTTCGATCGGGTGTACTGCAAC
CACCTTGAAACGCCAAATCTGGTCCAATGACCCTATCATAGGTCCACTACTAATGTCCAC
GTGGTCGAGCAACCGGTAGAGCGTCACGGAGTTACCAGTGGCTGACATGGATGCGATCCG
TGGTATCTGCTCCACTTTGTACTTGTTGTCCTCAAATATCTTGAGCGCCAGGGATGCGTC
AACTTCCAGTCTCTCGAAACGGTGACCTCCTGCCGTCAGTCTTCTCCCCATCCCAGACAG
CACGTGAAGTTCGTCCTCCCGAGGCTGCCAGTTCTCAATGTTGAGGTCTATGTTATACAC
AAAGCTCCCGGAGCGAACTTGAGGCTGAGGCCAACTGTGCAGCTGCACATAGAAGTTGTC
CTTGAAAGCATGCTCTACAATATAGCCCAAGAGGAAGCTGCCTGTCCTCCAAAAGGCCTT
GTTGACGAAGTAGGGATATCTGTCCCTGTAGAACTGGAAAGTGAGTTCACAGTCCTGGGT
CAGGGGTCGACACATGTCCCAGGAACGTCCATCAACTTCTGCAATGACTGCTCTTTGCAC
AAGGCTTTCGTGGATGTGTCTGGCACAGTCGTGAGGCGTCGACAGGTTCTTATTCATCAC
GAGGGTGCATTGTTCCAGCGGCCCGGTATATTTCACTTCAATCTTTTCCACCCTAGTGAT
CAAGGCAGACTGGCGCTCCTTCTCCTTGCTGAAGAGTTGGGTACGCTTTTTCCTCACCTC
TTCGTTTGTGAGCTTGCTTTGGCCGGCAACCACGTACGAACAAAGTTCCCCCGTACTCTG
CGTTGATACCACTGCTT
>RoeNoble.RL10_(single)_contig_264
AAAGCACAAGCCGACGTGATAGACCTGTGTGCTGTGCAGAGACGGTGGTGCGGAGAAACG
CGTTGAAGCGGCGTCGCACAACGCTCAGCGTGCAGCGGCGGCAGCGTGACTTTGACCCGC
GAGCGCCAGATACAAATTCGCTTTGTGCCGTAAATATAGCTAAATTTTTTTTTTTTTTTA
AATTCGTTTTATAATATTCT
>RoeNoble.RL10_(single)_contig_265
GCAGAGTACGGGGGGTTCAAGGACGCATTTCGGCATGATTTCCCGCTTGGTGACAACGTT
GAGCTGGCCGCTGTTCCGCTTCTTTTCTAACTAGGACGGGCAACGCCAGACGCCTAAATT
AGCCAAGCAGCCCCAAAACTTGCGGTAGTACACTTTCCGAACACCTGGGTTTTTTTTGGA
GATGGTCGCTGGCCTTCGCCCACCCCGAACAATTATGATGCAAGGGCTGCAGAGGCTATC
TGCGCATTCCATTTCTTAATCAGCGAACAAATCGGAACAGAAGAGAATGAAAACTTCGTA
ATACCTCCTGTCTTTTAATAAATGGCATAATATGCTACTATTGCTAGTTGCACTATTTTA
CGTGAAGAAAATTGTGATATTGCGGTTCAATCTCCGTGTTTCCCGTTCTCTTTGCTGATA
CGCAAGATATTGGTCGGCTGTCGGGTTTTCAGTTACATTTGTTGACAGAAACTAAATGCA
CCTTTGGCCACGAAGAAATTTTTTTCAAAGGTAGGAAATATACCATAAACCGTTTCACTT
TTTATGGAAGTTTGTTTTTACTCTTCTTAGTAGCTTCAACGAGGCGGCCGTCACTCTAGA
AAACACCAGTAGTGCGAACCTATATATTATGCCCCAGAAATGGTCAGACTGTGTCCCTCT
GACTGCAATATCTTTGATTTGTAGTTACTCATGATTATTACTTTGTAAAAAAACAGAAAA
ACAAAAACACAATAGTGATACAATCACTCTTCAGTGTGCCGTTGTTAGAACGACCAATAT
TCAACTCTCTGGGTAGAGCTCAAAGTTCAGATAAAAATACCCATCTTTTTTTCCTTCTGC
TGTGATGTTCAAGTTCCGTTCACTCGAGAAAAAATATACCACCGTATACGGTGTTGTAGC
GTATGTGGCCGCACGCGGAAGTATCTGAATGTAAAAGAACTTGTTGTTGGGCTAGTTGGT
GTGACTATCTGAGTGTGTTTTAGAGCTGCAGACAAAGAGTAAGAAAAAAAAAAAGAAAAA
AAG
>RoeNoble.RL10_(single)_contig_266
AAGCAGTGGTATCAACGCAGAGTACGGGGGGTTCTAA
>RoeNoble.RL10_(single)_contig_267
AAGCAGTGGTATCAACGCAGAGTACGGGGGGTTCTAAGACCGTCCTCGTGCCCGCCGTGG
ACGGAAGTGGTCAGGAGATCCTCCTGCACGTCGAGTACTCGACCGTCGACGAGATGCCGA
CGAACACGCAGTCGTTCACACCTGTCACACAACCCTCCGTTCCCCAGACAGTCGCTTCGA
TGCAGAACCACAGGCGCGACGTGCCGAAATGGTCGCGCAACCCGCCCTGGTGGAAGCGGG
GCTCCTGTGCGCCGCCCGTGAGGGCAAAAAGATCCGGCCTCCGCTTGCGCCCATCGCGCA
CCGCAAGATCTTCAAATCCCGCAACATCGTCGCCGCGACTCCGCAGTGCCGGTCCGCCGA
GCTACAGGCGGAGGCCGCTTCCGCCGAGTGCGCGACTCCCTT
>RoeNoble.RL10_(single)_contig_268
AGCAGTGGTATCAACGCAGAGTACGGGGGCGTTCCCCAGACAGTCGCTTCGATGCAGAAC
CACAGGCGCGAGGTGCCGAAATGGTCGCGCAACCCGCCCTGGTGGAAGCGGGGCTCCTGT
GCGCCGCCCGTGAGGGCAAAAGACCCGCCTCCGCTTGCGCCCATCGCGCACCGCAAGATC
TTCAAATCCCGCAACATCGTCGCCGCGACTCCGCAGTGCCGGTCTGCCGAGCAACAGGCG
GAGGCCGCTTCCGCCGAGTGCGCGACTCCCTTGACGGCCGCTGACTTCATGACTCTGTCG
GGGCAGCCCATGCTCGCGGCGTCTGGCTCCAACGGTTCCCAGCTCGTGTTCCTGATGCCG
CAGGAGACGCAGCAGAAGATGCCAATGAATCAGCTCGTCTTGCAAGCCCCGCAAGAGCAG
CAGCAGCAGCCGGAGCCGATGCAGACGATGGGACTGCCTCAAGAACTGCTCTCTCAGGAA
GTGCTGGGCCAAGGGCTTCTGAGTCAGGAAATCCTGAATCAGGAGATCCTGAACCA
>RoeNoble.RL10_(single)_contig_269
CTGGGGGCAGCGTGAATGGTCTGGTAGCTGGCGACAGCTGGAGCGTGAGCCACAGTGGCA
ACAGCGGGAGCATGGTAGGTCTGGTAGCTTGCCACAGCTGGAGCGTGGGCGACGGTGGCA
ACAGCTGGGGCATGGTAGGTTTGGTAGCTGGCCACAGCCGGAGCAGCGTGGATGGTGGAC
ACTCTAGTCACAGCTGGAGCAGCGGCGTAGGTGGCAACTGGAGCAGCGGCATAGGTAGCG
ACAGCTGGAGCAGCCTGGTAGGTAGCGACTCGGGTGACAGCTGGAGCTGCCTGGTAGGTA
GCGACACGGGCGACAGCCGGCTGGTAGCTAGTGACCCTGGTGACAGCTGGAGCAGCGGCG
TAGGTGGCGACTGGGGCAGCGGCGTAAGTAGCGACAGCCGGAGCAGCCTGAATAGTAGAC
ACCCTAGTCACGGCTGGAGCAGCGTGGTAGGTAG
>RoeNoble.RL10_(single)_contig_270
GCCTGGTAGGTAGCGACACGGGTGACAGCTGGAGCTGCCTGGTAGGTAGCGACACGGGCG
ACAGCTGGCTGGTAGCTAGTGACCCTGGTGACAGCTGGGGCAGCGGCGTAGGTGGCGACT
GGGGCAGCGGCGTAAGTAGCGACAGCCGGAGCAGCCTGAATAGTAGACACCCTAGTCACG
GCTGGAGCAGCGTGGTAGGTAGCCACTGGAGCAGCTTGGTAGGTGGCGACAGGCTGGAGC
AGCGTGGTAGGTGGCGACGGCCGGAGCAGCGTGGTAGGTGGAGTACGGTGCGGCTCACGG
CTGGGGCAGCGACG
>RoeNoble.RL10_(single)_contig_271
ACGTTGTCATAATGTAGAGCAAGGCGCGATGGGATAGGTTTCGTGGTGGGGGAGAAGGTT
TGGACCGGCCATGCATTATTCAGATGGCGTTGCCTATCCTGCGCGTGCGATCGCGTTGAC
ATTTTTGTTTATTTGCTCAAACTGTCCTGAGGTAAGAAACGTCGTCTTGTGGGATTTGAG
AACGCCGGCAATAGTCACCCCAAAAGCTTGTTTTCTCTAAAATACGCGCTATACTTCGGT
TCATCTTCAAATAAAAATAGGGAAAAGAAGGCTGTAAAGCGCTCTTATTTTCACATGTGA
AATGGTTTATCGAGCAAGTGTCGCACCGCGGTTAAAGCGCTTAAAGCGTGTCTGCGTCAC
TCGTTCTACTGCCAGTACGAGACGAAAGGGTTCGCTTTTTAGAAACTGCCGCTATATGGT
TTGTTCAGATTGCTTTATACAGTTCCAGTAGTCAAGAAATGTATGCCAATACTTCTGATG
CA
>RoeNoble.RL10_(single)_contig_272
AAGCAGTGGTATCAACGCAGAGTACGGGGGGGAGTCCGGGACCGTCGCCTGCGTGACGGG
GCCTGCGGCAACAAGTCTCAACGCGCCCGTGACCTTGGCGGGACGTGTGTGTGTGCGTGG
TGGTTGGTGCGCTTCGGGAAAGGGAGAGAGGCATGGCCTAACTGCGGAGAACTTTGGCTA
CGTCGCACTGGACGGCGGACTTTGCTGCATCGCACTTGACGGCGGGTTGCTGCATCGCAA
CTGGCTGCCCTGGCGGGGAGTGAGGGACAAACGGACCCTATATAAGGCGGAGCGCGAGGC
TGCTCCGTTGTTCTCTCGGATTTGACGACTGTATCGCTACCATGTAATTAAACCGTTCGT
TAACGTTAAAAAAAAAAAAAA
>RoeNoble.RL10_(single)_contig_273
TCCAGCAGATGTGGATCTCGAAGCAGGAGTACGAGGAGGGAGGGAAGTCGCAGGTCGAGA
GGAAGTGTCCCTGAGCGTTCCGCTTTTCCAACCCTGGAAGGAGACAGACACGCAGACGGC
GGTTTTAGTTGTACATAGAGCGAAGCTCGACGCAATTCTCTTAAATAAAGTATGGGCATC
TGCATGCCCGCTCCCACAGCTACAAAAAAAAAAA
>RoeNoble.RL10_(single)_contig_274
CACACCATGGTGGAAGTTGTAGGAGGCACTGTGGAGTATGAATTCCACTCGGCAGGAGGT
GGGATAGGCGGACATAACCAAGGGCCACAGACGGAAGAGGAGGATACTGGCGAGTCAGGA
CAAGCGGGAGCCCCTGCTCCTCCCCACGGCCGTCTTCCAGGCTTATCAGGCCAGGCCGCT
AAGTGCACAGGAGATAATCCCGACGCGG
>RoeNoble.RL10_(single)_contig_275
CATGGGTAGAGGTGGCGGAAGCGGTGCAATTGATTATGAAGAGGAAACGGGAAGCGGTGG
AATAAGCGGAGGAAACCAAGGGCCACAGACGGAATATGAGGACACGTTTCCAGGCGAGTC
AGGACAAGCGGGACCTCCCTCTCGTCCAGGCCGCCCTCATCTGCCAGGCGAGTCAGGATC
AGCGGGAGCACCCTCTCCAGGCCGCTAATTACACAGGAAGGTAATCCTGAGCTGTCTCGT
TGTTGGCTCTGGAAACAATGTCAGC
>RoeNoble.RL10_(single)_contig_276
AAGGAGGCAATGTGGAGTTTTGACATACACTCGGGAGGCGGTGTGATAGGCGGGCATAAC
CAAGGGCCACAGACGGAAGTGGAGGATACCGGCGAGTCCGGACAAGCGGGACCCCCCTGC
TCCTCCAGGCGGCGGTCTTCCAGGCTTATCAGGACAAGCTGGAGCCCCCTCTCCAGGCCG
CTAAGTGCAGAGGAGATAATCCCGAGCGGCATCAAGGTTGGTTCTGAAGACAATGCCAGC
TGTTG
>RoeNoble.RL10_(single)_contig_277
CAGTGGTATCAACGCAGAGTACGGGGGTAACGCAGAGAGGTTGCCATTAGGCGGGTTGTA
CACCAGTTACCGGAGACGACAAGAGATAGCTTCGTACGCGTGGATGGGGCGCCACACGAA
CATGCATCTCAGACAGCAGCGAGTTTGTCTGCGTCGTGCTCCTGCGTACGTTCAATGTCT
TGGGTGATCGAGGTACGCCCTGTGTAACGCGCGTTCCAATACGCTTGCGCTCTCCTCGTT
TCGTCAATAAGCCTGTGATTATTCGAGCGTCGCTATGATTTTACCCTGTGCCCTCCATAA
ATACCTGCATTGCTAAAGAGCAAGCGCCTGATTAACGCCGTCAGTGTTGACATTGTTCAT
GCCCAGGAGTAACCCTATTCAAGAATCTACACGCTTCGCCTGTTCAGTGCCCATACTCGT
CGCGTGACTTAGGCTTGTGCTTATGAGCAGTACAGGTGTTTATTTTACGTCCTTAGCTGC
AAAAATAAAAGTAAAAGAAGAAATGTTTTGCGCAAGTTTTGTTTCGCGCGCTTTGATTTT
GACCAAGAAGGCTTAATGCTCAATGAAACCTCCCCGTCTATAGGATGTCCAACTTTGCTC
GAGATATTGAAAGTATCTTGCTTTCGTAAATATTCATTCGTTGTTATCGTTGTTGTTGTT
TATGACCCACCGGAATATGAGCACATGCCCCGACATCTTTCAAACGCTCCTGAGAGTTTG
TTTTGTGTATCGTGTTTACATTTGTTTCCGTCCTTCCAGCCAAGCTTAACGACAATGTTG
CAAATAATTTCGCATTCGCGGCGACTTTATTCAACGCCCCTAAATTTTTGAAGATGCTGG
AATAAGGCGTCCACTCACATCCCGTGCCAATGTGATCTCATGTCTTCGTAAATTTTAACT
AGTATTTGTGTAGAAAAAGGCATTGCTAAAAATTGAAAGCTGAAGAGTGAAAACTGGTGG
CGAGTTCTTGTGAAAGTCAAATCTGAAGTGATGTTTGATAACGCTTTTTTATTGTTACCG
ATGCATATGTCAGAGCGCAGTGCTGTTATGCACTAGGGTTCACTTATATACCAAAAGCTG
TGTCTTGCTACGTCAAACCAGCGAATGCATTGCACTTAGAAAAAAAGATAAAAAAAAGAT
AATGGCTTGTCTTCAACGATAGTGAAGGGATCGCCTTGGTCTTGTACTTGCAGTAGACTT
GCGTGAAGTAAAAATTTTCATCGCTGAGATCATTGTGGTGAAAACCCAGAGCTCTTTTTT
TAGGATTCTCGGTGGTTTGTACGTGGTGTGGTTAATTACCTACAATGAAGTTTTATAGTT
CTAGTACAAGTCTCAGTTCAGCCGGTGATGCCGTTTACAGACGCAGTGACACTGAAAGAC
AGATGATTTTTCAGTAACCTGAGGTATTAATAAAATACGTTTATACGACAAAAAAAAAAA
AAAAAAAAAAAAAAAAGTA
>RoeNoble.RL10_(single)_contig_278
GCTCTCTGATACAGGTGTCAGAGGCAGGACGTGGGCCAATCATGGGAGGATCCAATCCAT
CCCACCTGCCAGGCTTGGAAGGAGGGGGCGCAGGAGCCCCCGCCAGTCAAATAGGCGTTG
CTGGACCCCCCGC
>RoeNoble.RL10_(single)_contig_279
TCGCGCACAGCTGTCGGGCGCAAGTTCATTCGGCGGAGGGTCCAACCCAAATGCTCTGCC
AGGCTTGGAAGGAGGGCACGCCTCACCTCCCTCCAGTGGAGGAGGCCAGGCTGGACCCCC
CGCCGCACTCCGGGAAGAATACCAGGCAGGAGCCCCAGCCCGAGGATAAGGGAGACTGGG
CTGGCTCTCGAGACAACGCCTGCTCCTGCGTCTAGAAGAATGTTTCAGACAATATGTCTT
AATTTCTTCGAATAAAGTCTCGATGCTAT
>RoeNoble.RL10_(single)_contig_280
ATACAGGTGTCAGAGGCAAAACATGGGCCAATCATGGGAGGATCCCGCCCAGATACTCTG
CCAGGCATGGAAGGAGGAAGCGGAGGACCCCCCGCCAGTCAAGTAGGCCAGGCGGGAGCC
CCAGCCCAAGGATAAAGGAGACTTTGTTGGCTGTCGAGACAACGCCTGCTCGTGCGTCTA
GAAGAATGCTTCAGACAAGATGTCTTAATTTCTTCG
>RoeNoble.RL10_(single)_contig_281
CAGTCAATCAGGCCAGGCGGGACCCCCCGGCGGAAGATAAGGGAGACTTGGCTGGCTGTT
GAGACAACGCCTGCTCCAGCGTCTAGAAGAATGTTTCTGACAAAATGTCTTAATTTCTTC
GAATAAAGTCTGGATGGTATGGGTAAAAAAAAAAAAAAAAAAAAAAAAAAAAAAAAAAGT
AAACTACTAGACGTTAGAAT
>RoeNoble.RL10_(single)_contig_282
GAAGATAAGGAGACTTGGCTGGCTGTTGAGACAACGCCTGCTCCAGCGTCTAGAAGAATG
TTTCTGAC
>RoeNoble.RL10_(single)_contig_283
AAAAAAAAGGAGAAAAGCGAGCCAGCCCGAACCCTTCCGAGCTCATGTCCAGGCTGCCTA
ACTAATCCCTGATGTTTGGGATTGAAGCAGAGAACCTTGAAGGGATACAGAGTATTTTGG
TCGGGGGGACCGTAAGCCCATTAGCACTCGTGCGA
>RoeNoble.RL10_(single)_contig_284
AAGCAGTGGTATCAACGCAGAGTACTTTTTTTTTTTTTTTTTTTTTTTTTTTTTTTCCTC
TGCAAACACACTTTATTCCCCACAGCACATTTTTTAACACATCCCCATGAATATCACAAC
TTTGATTTCTTCCATAGACAAAAAAAACAGCATGAAAAAAAAAATAATAATGTGAGCCCC
TTATTTTAATGATGTCCTACACGAGTGTATCGTCGAAACGCCACCAGACCCCGAGGCGGC
ACCGACGGAGACTTTTGAAGATGGCAATAATGTGTGTTCCACGATAAACAAAAGATGGCC
AGTGTGTAGACTCGTAGAATAATGGGGCAGTTGCAATGGAGTCTCTGAGGAAGAAACAGG
AAGGGTCGCTAGAGCATGCCGCCAAAGTCTCCCGTGGCCTGCTTGTCCCTGGCCTCGGTC
CAGGCCTTGGCAATGGTGCGCTTCATGTCGTCATCTCCTTCGTCGTACATCTGCTTCATC
ATGGTCATCAAGCTTGAGCTTGGGTCGCTGCTGTCCACCTCTGGCTTTGGGACCTTGGGC
TCTTTGGCTTTCTTCTCTGCCTCCGTCACATGAGACCAGTCCTGGGGACTTGACTTGCGA
AGGAAAACCACAACCATGTCTGTCTTCACTTTGTGGTAACTACTGTCAGGCAAAATATCC
TTCATGAGGTTGGTGATCACCAGGCTGTGGTTCTTACTTGCCAGTGCTGACACCAGGAGC
TCAATTTTTCTTGCTCCAAAGACCGTCTTGATGTTGTCAGAGGGCAACGTGTGCACACCG
GGAAGGGTGATGTAGAACTTAACAAACTTCTCAGACTGGTCCCAAGCGTAGTCTGTGATC
TTGACGGTAAACACGGTGTTTTCCTTCGACACCTTGGGCGCCGTGGGCTTGGCCTGATCG
GCACCCTGCTCGGTGAGCCGATCCCGCTCCTTGATGAGTTCTGTTTCGAGCTTGCGGACT
TCCACGGTGAGAATCTGCTGGACCTTGGGCCTCTTAGCAGATTCCTGGAGGCTCTTTAGT
TCGGCCAAGTCCTGCTTGATCTCGTCAAGTTTCGGCATCTTTGGGGAATGTGAAGAGTTC
GTGCCGGTGAAGGCTAGAAAAGCAAGATAGCCGAAGAAACTTCTAGATCGTCGTCAGTGA
AATGTATGATCAAGGCTAATACACGCAAAATGCACGCCGCTCTCCCCGTACTCTGC
>RoeNoble.RL10_(single)_contig_285
TTTTTTTTTTTTCGGTATACGATGGTACAAACTTTTAATCAACACAACTGGACGAAACAA
CATAGAGGCTTTCTTGCTATACATTGATTCCTATGTACACCAGTTGCTTCTGAATCAAGC
TCACTTAGCGAGTAGCGAGACGAGCGCTGGCGCGAGGCGGGGCAAAGCGCGGCCGCCGGG
AGTCACCGAGCGACCGGATGGAACGGGGAGACAATAAATAGAGGTGAGCCAGGCTTGTCC
AAGCGGGACCTCGGCCAGTCCATTGGAATGTTCAACGACGCTATGTACAACGATCCAGCC
GTGTCCGACGACGCATCACAAGAGCGGAAGCGACCACAGCTCCTGGGGCAACGCGTTTAA
GCCTTGTCCGGCAACGTGGGGTAGAGGAAGGTGGATGTCCGGTCGACGCCGTGGGAGTTT
TCGGCCGCGCACGTGTAGCCGCCCATGTCGTTCCAGGCAATGTTGCGGATCTCTAGATCG
CCATTGTCAAGGACCTTGTACTTGTCGCCGCTCTGGAGTGCGTTGTCGTCGGGGCCAAAC
CAGGCCACAGCGGGTTTCGGGGAGCCGCTGGGACGGCAGAACAGCTGGACCGTGCTTCCC
ATCAGTTCCAGCCGAGTGTGAGTCCACATCGTAATCCTGGCAGGACTTCCAGGGTGATCG
AAGGACTTCTTGACTAGACACATGGGGCTGGATCCAGCACCGCCAATCTTGGACACTTTG
ACCTTGGTTGTTTTGCTGACGCGGTGGTACGGGTTCTCAGCTACGCATGTGTACTCGGCC
TCGTCGAACTGGGCCGAGGCGCAGTCGATAAACAGCCGGGACCGGGTGAAGCTCAAGCCC
AGCATGGGCACTGCGTTCTGGCTGCTGAACAGTTCGTCCGTGTTCTCGGAATCATCCTGG
TCGATCCTACGACCGTTCTTCAGCCAGTGAATGGTTGGCGGAGGGTTACCGCCGGCCTCA
CATTCCACGACAAGCGACTCAGACTCGGCCACGGTGAGCACGTCTGGAGGTGTGTTGCGG
AGCTTCAGGTGCGACTTGAGCAGAAGACTGCCTGGTCGGGAGGCCCTTTGTGTCTTTGAC
AGGAAAAGCCCGACCGAGGTGCGCGGGCGCGCTCCCTGTCCGACCAGCGACCTGCCCAGG
ACAGCAGGCAGCAGCACCAGGACGCTGATGAGGCTCGCCGTACGCGGGCGCATTCCGTTC
GCAGGGGCACCGGGCGACAGACAGCTGCTCGGGGGCGTCGCACACTTCCGTCGGACGCAC
GTGGAGGATCGCAATGGCCTGCTGGGATGTGGCGGTTGGAGGCTCGACGGCAAGACAGCA
ATGGAGAATGAGATGCAGATGTGGTTTGAAGAATCGGAATGGCGACTCGACAGGCCCAAA
GTTCGACTGGTGTTGAGATGCGAGACCTGGGCGCTGCTTGGGCACGTGGGTGCTCCACTG
AATGCCAGTCGGACACGCTGTCCCCCGTACTCT
>RoeNoble.RL10_(single)_contig_286
TTGGTGGTGCGTTCCTCTTCGAGCGAGCGGCCGACGCCACAGCGGACGGACTCTTCGACT
ACCTGAATCGGGGGAAACGAAGTGGAAGGACATCAAGAAAAAACTAATGAATAGGACCTG
GACACACCTGCAGCGGAGAAGAGCTAGATAGTCAC
>RoeNoble.RL10_(single)_contig_287
GAGTGGGAGCCGCCGCAGATCAACAACCCGGCGTTCAAGGGCGAGTGGAAGCCGAAGCAG
ATCGACAACCCGGCCTACAAGGGAGCCTGGGTGCATCCAGAGATCGATAACCCAGAGTAC
AGCCCGGACCCCAAGCTGCACAGCTACAAGGAGATCTGCACCCTCGGCTTCGACCTGTGG
CAGGTCAAGTCCGGCACAATCTTCGACAACATCTTGGTGACTGACGACGAAGAGTATGCC
CGGCAGTACGGTGAGGAAACTTGGGGAGCCACCAAGGATGCCGAGAAGAAGATGAAGGAG
CAACAGGATGAGAAGGAGGACAAGGAGGCAGAGAAGAAGGATAAAGAGGATGAGAAGGAT
GAGGACTTTGAGGAGGAGGATGAAGAGGACAAGAAGGAAGACGAGGAGGCGCCGGCTGGC
GGCGATGCTGAGGAAGAACACAAGCATGACCACGAGGAACTTTGAGGACATCTTCAACAA
AATGGGGCGTATGGGACATTGGGTGGGGTGTGTGAACCGGCGGCTCCCTCCCTCGAAGAG
GCGGGGGAGCTGTCAATCTTTTGTACAGACATCTTTATCATTTCAGTCACTCCTTTCTCC
CATGTGAAGTTGTTGCGATGGCGATTTAATAAAAAAAAAA
>RoeNoble.RL10_(single)_contig_288
GTACGGGGGGCCTTTTCCTCCATATTTCTCCGGGGGTCAACATTAAAAATGGCAAAGGAA
AAGCCGGCAAAGGCGGCCCCTGAGGCTCCCAAGGCGGCGGAGAAGAAGGTTGCGGCGGTC
GAAGCTAAGGACAGTGGCAGGAAGACGAGAACACCAAAAGCGGTTGTACTGCGCAACCAG
CACGAGCACACCTCCCTCCTCAAGATCGAGGGGGTCAACTCGCGCCGCGAGACCGGCTTC
TACCTGGGGAAGCGTGCCGTCTTCGTCTACACCGCCAAGAACAAGACGCGGGTTCCCGGC
CACAAACACCACTACTCTAAGCTGCGTGCCATCTGGGGCAAGGTGACCCGCCCCCACGGC
AACAGCGGAGTGGTGCGGGCCAAGTTCAGGCGCAACATGCCGGCCGTGGCCATGGGGCGA
CGGGTGCGCATCATGCTCTACCCCTCCAGGATCTAGGCACCTCCCCCCTGTGTACCAT
>RoeNoble.RL10_(single)_contig_289
GTGGTGCGGGCCAAGTTCAGGCGCAACATGCCGGCCGTGGCCATGGGGCGACGGGTGCGC
ATCATGCTCTACCCCTCCAGGATCTAGGCACCTCCCCCCCTGTGTACCATA
>RoeNoble.RL10_(single)_contig_290
GTGGACGTTGTGGAAGAAGCTCTCGAACAAGTTGCGGAAGTGACAGATTTTGTCATAGAA
GTAAAAGAAAAACCGAAACCCAAAGACGAAATAGAGATTTCAGTTGCATCAAAGGAAGTC
CCTGAAGTTGAAGTTGAGCAGGTCATTGAACAGAAAATTGAGCTTGAAAGTATTGAAAAA
CCAGAAGACAAGTTAGTAGAGAAGCCCGAAGAAAAGCCAAAAAAAAAAAAAA
>RoeNoble.RL10_(single)_contig_291
ATGCGCAACTGTTGCTTTGAGTGTTTTGTATAATGCTTTT
>RoeNoble.RL10_(single)_contig_292
TTTTTCTAACCACTGCAGTAGAAGTCGGGGTGTTGTCATTTTGGGCCCGTCAGAGCGTGG
CACGTGTTGTCAGTTTGGCCCGTCAGGGGGCAGATATTTATTACACTCGAGGACGTTGAC
CCGTGCACTTTTCTACAGTTGTCTCCGGAAAGTGTGGTTTGCTCGTCCAGTCTCTGTAGT
TTCGTTCTCTCCGTTGAAACTACAATAAAGCATTCCCCTGTAAAAAAAAAAAAAAAAAAA
AA
>RoeNoble.RL10_(single)_contig_293
GGTGACCAGCTATCAGGCTGCTCCAGCAGTCGCCACTGTACAGGCCGCCCCAGTTGTTGC
CACCTACCAGGCTGCTCCAGCTGTCACTAGGGTGACTACCTACCAGGCCGCCCCAGCTTT
CGCCACTGTGCAGGCCGCTCCAGTTGTCGCCAGTTACGCCGCTGCTCCAGCCGTCACCAA
GGTGACCAGCTACCAGGCTGCTCCAGCTGTCGCCACTGTGCAGGCCGCCCCAGTTGTTGC
CGCCTACCAGGCTGCTCCAGCAGTCACCAGGGTTGCCACCACCTACCAGGCTGCTCCAGC
TGTGACTAGAGTTTACCAGTCTGCTCCTGTCGTTGCCGCCGCCCCGGCTGTCGCCACTGT
GCACGCCGCACCAGCTGTGACCAGGGTCTCCACTACCTACCA
>RoeNoble.RL10_(single)_contig_294
AAAAATCAAAAGGTTTCACAAGAACTCAACTGCTGTGCAGCTTTGTAAGGAGTGAATGTA
ATCTCTGTTATGTAAAGGAATCGAGACAGCTAAGATCGATACCGCAACTGTTGCCCACAA
ATTTCATATTGTAGGAGGATAGAAACGTGAAAATGGTAATCCGGCAATGATCGCTAAGGA
AGTGGGAGCTTGTTTGGAATCCTGCGGAGTGCTTCGGTTATGAAGAGTGATGATGCTGAT
ACTTGTTCGAGCATGCCATTGCAGGCAACAATTTTCTGTGCATACTCTTTTGTTTTGTTT
GCATTTTGGTGGTTTTGGCTCTCAGCATTGCTAACATCAGACTTTTCACGTGGGGAAATC
GACAACACTTTACTTCGTCCGCTCATTAATGATTCCTTCGAGTATGTATACTAATACAAA
ATAAGACATAAAACCGTGATAATAAACGCTCAAATATATTTTTTCTTAATTGATTAAAGT
CTTTTATCAAAAAGCATTCCCATAACAAGCACAAACTTGTTTACCTTTTATGAACAGAAT
CACTTTAAATGGTGGAACCTAGCATTTTCAGAAGATTTGTCAACAAACCTACCATGATAT
ATTATGTAGCGAAGTATTCAAAAAGCCAAATTTTTACGTACAATATTGCTGACAATATTA
TCTGTCCCTCCCACGGAATCGTCAAATGAGCACCGTTAGAACCAAGACTAACACAGATTA
CTGGCACCTATTATTGCGTGTTGTACATGCATACCAGTGTTGCTGTTACATTTTTCGTGA
AATGTGATCAAAACCATTGCCACCATTCAACTTATTCCTTTGTTTTCCTATCCTATGACA
AGGTATAATTAGTCTTTCTGGTGAATGTGCTTCCCTAAGTTAACTAATCTGCTGAAGGCA
CACACTGCTGGATGACGTCCACGTGCGAAGATGCCACATGTGCCCCTCTTTACTGGCACA
CATGTTCTACAAGAACCAAGATTCCAAACTTGGTTTCCTTTTTTTGTAGTTCCAATCATC
TGTGGCTGTTCTTAATAAACGCGGGACAAGAAAAAGAA
>RoeNoble.RL10_(single)_contig_295
CAGTCATGAAGTGCAGCGTGTGCATCCTAGGTCCTGTGCTCTACTACGACACACTACGTT
TACGCCGACCAACCAAAAGAACCCAAACGAAAGACCCCGGAAGCCCCGACTCCGACGCAG
AGTCCCTACTGCCATCTTGACGACGAACATCTGACCGCCCTAACAACATGCGTTGGCCAT
GGAATGACCGAGGCGCTGAGAACTAAACTGCAAGCTGTCACCACCAGCCTTAGCTGTGAG
AACACGGTGTGCACATTGAGGAAACTGTGTGAGCAAGAACCGTTGAGCACTGTCAGCGTC
TTCAACGATGAAGAAAAACACGAATTCCGAACTCTCGCCGCTGGATGCCACAGCCCTACT
ACTGCCCACCCTGAAGGGGCCCACCATGAGGCGTAGACGTTCCACGCAACCATTTATCTA
CAG
>RoeNoble.RL10_(single)_contig_296
AGAACTAACTGCAAGCTGTCACCACCAGCCTTAGCTGTGCGAACACGGTGTGCACATTGA
GGAACTAGTGTGAGCAAGAACCGTTGAGCACTGTCAGCGTCTTCAACGATGAAGAAAAAC
ACGAATTCCGAACTCTCGCCGCTGGATGCCACAGCCCTACCTACT
>RoeNoble.RL10_(single)_contig_297
TATCAACGCAGAGTACGGGGGGTATGGGCCGGTCTGCGTGCGATTTGAGTGTTTGAGGTC
AAATAGTCAAATCCTCTATTAAAATGCTCGGGTCCCTGGTCCGATCCGTTGCTAGAACGC
GGATGACCGTAAAACCGGTGCTGCAAACGATCAAACGAAGCAGTCATGACGGAACGTGGT
ACTATCGGACGCCTCCAAAGGTTGACAAGCTCGACGAGCAACTAGCGAACGTTCTTTTCA
CGTTCATGTGGTTTTGGGTCTTCTACCACGTGATCACAGACTACCAGCACCTTACGGGCC
ACTACATTCGTCCGGACGGCACAAAGTGGACAGACGAGGAATTGGGCATTCCACCGCTCG
ACGAGTAGGCAGAGTCGGGTAGCTGCACTAAGCCTTGTCTGAACTGGTTAGTAGTTGTGT
AAATAAACGTCCACAGGTGACTGCTCCAACGTTGTAACGTTTCAGACAGACTTACAACTT
GAGAGTCACCTCGGGAAGTAAATAAACAAAAAAAAAAAAAAAAAAAAAAAAAAAAGTACT
CTGCGTTGTTACCACTGC
>RoeNoble.RL10_(single)_contig_298
CAGCTGTTGCTTATTAAAAGTACTTGCAACAAGGTGCCTGCATTTATTTGAATAAAATTA
TGCAACAAAATGCAAAAAAAAAAAAAAAANAAAAAAAGTACTCTG
>RoeNoble.RL10_(single)_contig_299
AGCCATCTGCTTCGTTCTTGCGATTTGCGCACGCCATGGGGGAAGCAGCGGCGGAAGCAG
TGCCGTTGAATACGAACAGAACACACCTCCCGGGAGCGGAATGGTTGGAGGGCACGGTGG
GTTGCTCGACGGAAGAAGAAGATTCAGGGCCACCCAGGCCAGTCAGGACAAGCTGGTCCC
CCCTCTCCAGGCCGCTAAGTATAAAGGAGATAATCCTGTGCAGAGTCGTGGTTGGCTTTG
GAGACAATGTCAGCTGTTGCTTATTGGN
>RoeNoble.RL10_(single)_contig_300
TTTTTTTAGTAGCAATAGAAAGTTTATTACTACTACAAATCTCAACGCGTTCGTCAGTCT
AATTGCCACAGATATTTTGAGCTGCGCGATTGTCTCGAGAGAGCGGTACCCGTCGATGAA
GTCGATGTAGCGAGACACCTTCGTGTAGCGCTTTGGCGATCCAGGTTCCCTGTGACTGTT
CAGATGATTGCTGAAGACTCCCTCGAGGAACCAGACGCCGCCCACCACTCGCATCAGAGG
TCCACCTTCGTCGCTGCTGCAGGAATGGTCCTTGTCGGCGGCCGTACAAATGGTGTTGTG
CACCGCTATCTGGAAGTCGCGGCCGCAACGGAAGTTGGTGATGCTTTCAGTGCGCGCTTG
ACACAGACCGCCCGCAGATTTGTGATCCGAACCGGTCGTGTACAGGATGGTCTTATCTGG
AAGCTCGCTGCTTCCCTCTGGAAGGCAGATGGGTCGGATGACGTCGGTGAAGTTGACCTT
TGCCTCCAGTCTCAGGATACCGAAATCGTTGCCTAGCTTGAACGAGCTTTGGCTTTCACA
ATGGTGGAGCACCTTGGCAGCCACTTCGGTGTTCTCCCTGGTATCTCGCGTGTGTGATCC
CAGATGCACTCTGAGCATTCCCGGCTTTGCCTTCCTTAGGCACGTGGCGGTGGTGATCAC
GTGTTGGTCATCAATGAGGGCTCCTGCGCAGGACTGCTGTCCGTTGTGTAACTCGACGTG
CCAGGGCCAGCTTCCAGCAACTGCTTCCGGACCGCCGGAAATACCGTCTCCATCTTTCAG
CTGAGAAGAGATCTTGGACCTACCGCACCCCTGTTGGCCTGAAACAAGGCCGTTCAGGAG
AACCACGACGCAGACGAAGGTTTTCATAGCGGCGATAAGACGGGTCCCCCCGTACTCTGC
GTTGATACCACTGCTT
>RoeNoble.RL10_(single)_contig_301
AACCGCAACCGGTCAGGTTGCGGCGGTATGCCGCCTTCGGGTGGCGTTGTTGCACTCGTG
CAGACTCTCGTCCTTGGGAAACCAGGTGAAAAGTTGAACGCAAAGGCCCTCAGAAGCCAG
AGCAAAACACGTGACAAGCTGTTACACAACGGTAAAAAAAAAAAAAAAAAAAAAAAAGTA
ACTCTGCGTTG
>RoeNoble.RL10_(single)_contig_302
ACGAGGAGGAGGAAGACGACGACCCATCTGCTGCAAACTCCTGAAGGACTCCGTGTACAT
TGGGACCCCTCTAGTCGAACGGTGCACTCCGGAACTCTGTTGAGTCGAGCTGGAACGGTT
CTTTCCTGCGCCAAAGACATCTGCGGAACTTTGAGAAGGAGCGTTCAGTCCGCGTTCAAA
TCTGGCGTGAATGCCCGATTGAGAAGGCTTAGCTCGCAGTCCAGAACTAGTTTGGACTAC
AGGACATTAACCGGATTTTATTCGGTTTTCTGTGGTTCCGCCTCGTCTCTGTAATGGTGT
ATCTGTACGACGAAGTTTCTACCCAAGGAAAGGATTAAACGTCATCGAGTCTTGAGGTCA
CGAAAAAAAAAAAA
>RoeNoble.RL10_(single)_contig_303
AAGCAGTGGTATCAACGCAGAGTACGGGGGGGTCACC
>RoeNoble.RL10_(single)_contig_304
TTGAAAGTATTGAAAAACCAGAAGACAAGTTAGAACAGAAGCCTGAAGAAAAGCCAAAAG
AAAAGAAGAAGAAAAAGAAACCACTTAAGAAGGAAGAGGAGAAACCAGACATGGCTGAGA
TAGAGCTGAAGCCTACAGAACAGAAGCTCGAAGAAATAATAGAAAAAGTGGACGTTGTGG
AAGAAATTCTGGAAGAAGTTGAGGAAGTGACCGATTTTGTCATTGAAGTTAAAGGAAAAC
CAAAACCCAAAGAGGAAGTAGAGATTTCAGTTACATCAAAGGAAGTCCCCGGTTTCGAAG
TTGAGCAGGTCATTGA
>RoeNoble.RL10_(single)_contig_305
GAAAAAGAAGAAAAAGAAGACCCTTAAAAAAGAACAGGAGAAACCGGACGTGGCTGAGAT
AATGTTGAAACCGACTGAAAAGCAGGAAGAAATAACAGAAAAAGTGGACGTCATCAAAGA
AGTTCTCGAACAAGTTGAGGAAGGGACTGATTTTTCTCATTGAAGTAAAAGAGAAAGACA
AAACCGAAAGACGAAGTTGAAATATCATTGACATCAAAGGAAGTCTCCGAAGTCGAAGTT
GATCAGGTCATAGAACAACCAATCGAGATGAAAAGTATTGAAAAACCNGAAG
>RoeNoble.RL10_(single)_contig_306
AGAAAGCCAAAAGAGAAAAAGAAGAAAAAGAAACCACTTAAGTAAAGTAAGATGACAAAC
CAGATATGGCTGAGATAGAGCTGAAGCCTACAGAACAGAAGCTTGAAGAAATAATAGAAA
AAGTGGAAGCTGTGGAAGAAGTTCTCGAAGAAGTTGAGGAAGTGACTGATTTTGTCATAG
AAGTTAAAGGAAACCAAAGCCCAAAGAGGAAGTTGAGATTTCAGTTACATCAAAGGAAGT
CCCCGATTTCGAAGTTGAGCAGGTCATTGAACAGCAAATTGAGGTTGAAAGTATTGAAAA
ACCAGAAGACAAGTTAGAAGAGAAGCCCGAAGAAAAGCCAAAAAAAAAAAAGAAGAAAAA
GAAACCACTTA
>RoeNoble.RL10_(single)_contig_307
TTGGTCTACTCTACATGCTCGTTGAACCCTTTGGAAGATGAAGCTGTTGTTGCAAGCTTG
TTGTTACAGTGTGAAGGGGCAGTAGAGCTGGTAGACGTCAGTGGTCGTCTGCCTGGACTC
GTGAGCAGGCCAGGGCTCACCACGTGGAAGGTGTCAAGCAAAGACATGGCGGTGTACACC
TCATTTGACCAAGTGCCCGAGATGTACCACACACAGATCAGAGCTCAGATGTTCCCACCA
TCTCCTGAGGTGGCTGCACAGTTGAAATTGGAGCGCTGTGTCAGGATACTACCACACCAG
CAAGACACTGGAGGGTTCTTTGTTGCTGTACTCAAAAAGACTGGATCAAAATTGCCCTGG
GAATCGCAGAACAGAGCCAAGCCAACGACACTTGCTGAAGAAAATGGTGAAGAAGAAAAT
CAAACTGTCAGACAAGAAAAAATTGTAGCTCCAAGAAAGAAGCGAAGAATCCAAGGCTAC
AAGGAAGACCCCTTTGTGTTCCTAACTGAGGACGATGAGATCTGGAAGACAGTGAGGGAC
TTCTACAAGGTGGACGAGAGCTTCCCAAATACCCAGCTTCTGGGTCGATGCCAGCAGGAG
AACAAACGCACCATCTACCTTGTTTCTGAGACTGTCAAGAACATCATTGAAACCAATGGG
GACAAGTTAAAGGTCATCAACACAGGAGTGAGAGTGTTCTGTCGCTGTGAAGGGAAGGAG
GAGATGGCTTGCAACTTCAGAGTTTGCCAAGAGGGTTTGCCTACTGTCCTGCCTTTTCTT
GGGTCCAGAAAGCTGCGTATGAGTAAAGAGGACCTCTATGTCATGCTGACTGAGGAATAT
CCACTGGAGACGCAATTCAGCCCCGAGCTTCAGGCTCAACTCAAAGACCTCGAAATGGGT
TGCGTCTTGCTTGTGTGTACCTCATTCCCAGGAACTCCGGAAGAATTTGAGCTGGTCTTA
GCCGGAAGACGAGGAAAGGCTACGCTGCGGTGCTATGTAGCTAAACAGGAGAGGGTGCAC
TACCTCAGGGTCTGTGGATACGACGTTTCAGAGTATGAAAAGCGAGACAAGAAGAAAAAG
GTAGACAGCACAAAGGCTGAGGTGGCTGAGGAAGTGGCCTGTGAAGCTAAGGAGGACATC
TCAGATCCCTTGGAGGGAGGAAGTGAAAATGAGGACTCTCCTTCACAGGCAAAGGACCTG
TGCGAGTAAAAAGATGGAGGTATTCTTTCGAACTGTTGGAAGACCGTTTCATCAGACCTG
CTTGAAGAGAACTGCAATGTGTTTGACAGTTTTCTGATTGCAATGAAAGCATGTTTTAGG
GCAGTGCTGCTCTTTCATTCAACAAACAGTTAACTGCTACACTATCGGTGTTGCTTTGCA
AGATTGAAGAAAAGAAAACATAATTTCATGTTACAACTCCAGTCGACTGTAAAGATTATT
CACTACGTGAACTTGTTCATACGCGAGTTGGAGAGTTACCAAATATAACTACTAATGACA
TTATGAAAACAATAAAACAAATT
>RoeNoble.RL10_(single)_contig_308
AGTACGGGGGAAAAATGGCCGACTCGAAGGGCTCCTCGAGCGAAGACGCTGATCTGCTGG
AATGGGTGAAGATAAACGACGCCTTTCGGGCCGAAGAAGGCAATTCACCCACGCTGGTGA
GGGACAGAATGAAGAACAAGATTGTCTCCAACCCGTTTGTTCCCATCGGCATGTTGGCCA
CGGTCGGCGCTCTCGGCATGGGCCTGAACGCAATGCGGACTGGCGAGCGTCGAAAGTCCC
AGCTCATGATGAGGGCACGGGTCATCTGCCAGGGTCTGACCATCGTCGCTATTC
>RoeNoble.RL10_(single)_contig_309
AACGCAGAGTACAGGGGCCCTGCCCAAAATGGCCGACTCGAAGGGCTCCTCGAGCGAAGA
CGCTGATCTGCTGGAATGGGTGAAGATAAACGACGCCTTTCGGGCCGAGGAAGGCAATTC
ACCCACGCTGGTGAGGGACAGAATGAAGAACAAGATTGTCTCCAACCCGTTTGTTCCCAT
CGGCATGTTGGCTACGGTCGGCGCTCTCGGCATGGGCCTGAACGCAGTGCGGACTGGCGA
GCGTCGAAAGTCCCAGCTCATGATGAGGGCACGGGTCATCTGCCAGGGACTGACCATCGT
CGCTATTC
>RoeNoble.RL10_(single)_contig_310
GAAAAAACTGTGCGTGGACGGCGTTGCCTTCAACGATCCGTGCGCTGTGACAAGACCTGC
AGGATTCCGACGTGAAGTTCTGACACCGACGTCGATGGCTCACGTCGTCGTTTATTTAGT
CTTTTGCCAAGCTAGTTAACGGCCGGCATGGTGCGAGCGTATAAGTCTTCGAGGCCTACG
ATTACTTGGAGTCGATGTCCACAATGCCGGCAGGGTAAGCACAGTGGGTCAGCAGACGGT
GGGTCTGCGGAAGTGTATTTATTAATTGATTAAATACACACAGAGTCTTCGAGTCAAGGT
ATATTTTTTCTACCCTCATGACCACAAGGCGTGACAAGCAGTAACGCTTTGTCCGTTCTC
CAGTCTTGGCGGGAACACGTTACAACTTACAAGTAACGGCGTTACCAGGAACGCGTTACT
TTTTTCAGTAAGGTAGTAACCTACTCGTTACTACTTCCCAAGTCTTAAGGTAAAATTCGC
ACTTAAATTTTTATGCGTTTCTAGGCGTCAA
>RoeNoble.RL10_(single)_contig_311
GCAACCCCGCAGGATGTGTGCCTGCTACGATCAAGAATACGACCAGATCAAGGCCCCATC
GAGGCAGCTGAAGTCCTGCAACTGTCTGGCAGAGCATCACGAGAAGTCAAAGTCCACGCA
TAGTCAAGTTGGAGTCGAAATTCCCAAGTGTAATTTGACGAGTGGATATTATGAGCAAAT
GCAGTGCAACACTCAGCAGCATTGGTGCGTGGATCCAGAACACGGAACCGCACTTGGAGA
AAGGCGTCCCGGAGGCTGTGCCGAAGCTACGCGCGACCACTGCTAATCAAGAAAGCTCAA
TTCAATACAGCAAAACTGTCAAGGACTGTCACATAACAGTT
>RoeNoble.RL10_(single)_contig_312
CTTTGGAGATCCCAAGCAACCCCGCAGGATGTGTGCCTGCTACGATCAAGAATACGACCA
GATCAAGGCCCCATCGAGGCAGCTGAAGTCCTGCAACTGTCTGGCAGAGCATCACGAGAA
GTCAAAGTCCACGCATAGTCAAGTTGGAGTCGAAATTCCCAAGTGTAATTTGACGAGTGG
ATATTATGAGCAAATGCAGTGCAACACTCAGCAGCATTGGTGCGTGGATCCAGAACACGG
AACCGCACTTGGAGAAAGGCGTCCCGGAGGCTGTGCCGAAGCTACGCGCGACCACTGCTA
ATCAAGAAAGCTCAATTCAATACAGCAAAACTGTCAAGAACTGTCACATAACAGTTCCCT
CATTAAACAAAGCCATCGAGTATATCTCAAATATTAAAAGCGGTCAGTTAACAACAAAAA
AAAAAAAAAAAAAGTACTCTAGCGTTG
>RoeNoble.RL10_(single)_contig_313
ACACCGAGTGGCCAACCATGGAGCTTCCCGAGCCCTGAGTGACTGCGAGCAACGTAAGCA
GAGGGAGGAACGTAACACGAGTCCGCTGGCCATCCACATCGAATGCAACCCTGATGGAAG
CTACAAGCCGATGCAATGCTTTGGAGATCCCAAGCAACCCCGCAGGATGTGTGCCTGCTA
CGATCAAGAATACGACCAGATCAAGGCCCCATCGAGGCAGCTGAAGACCTGCAACTGTCT
GGCAGAGCATCACGAAAAGTCAAAGTCCACGCATAGTCAAGTTGGAGTCGAAATTCCCAA
GTGTAATTTGACGAGTGGATATTATGAGCAAATGCAGTGCAACACTCAGCAGCATTGGTG
CGTGGATCCAGAACACGGAACCGCACTTGGAGAAAGGC
>RoeNoble.RL10_(single)_contig_314
TCGATGACCACAATGCCGGCAGGGTAAGCACAGTGGGTCAGCAGACGGTGGGTCTGCGGA
AGTGTATTTATTAATTGATTAAATACACACAGAGTCTTCGAGTCAAGGTATATTTTTTTC
TACCCTCATGACCACAAGGCGTGACAAGCAGTAACGCTTTGTCCGTTCTCCAGTCTTGGC
>RoeNoble.RL10_(single)_contig_315
GGAGCTGAAGAAGTACATGAAGAAAGTCATGCCGTTTGCTCAAGCAGTCCGTGAGAAGGT
AGAAAAAACTGGCATCGAGGCTCTCAATGTGACGCTCGACTTCGACGAAAAACAGGTCCT
CGAGGAGAACTCGCGCTACATCCTCAACACCTTGGAGCTGGACGACCTCGAGATTAAGTT
CAGCGACGAGACTGAAGCAGAGGATAAGGTTAGGGAGGATTGTTGCCCGGGCCAGCCGCA
CGCTGTCTACGCGTCGGACTCGTTTGTCAACCTGCGTTGCATCAACCAGCAGCCTTCTTC
GGGACGGTTTGAGCTCCTAGTTCCCATCCTGGATGGCGACTCTGCAGCCAAGGTAGTTGC
AAGGTTGGGGAGGATGGATGGCACTCTCGACCTTGACAAACTGAAGGTCACGCTGATGAG
GTACGAGGATCCAGTTCTGGGCCCACGGAAGATACCGTCGTTTGGGAACACCGAGGAAGG
CAAGCTAGCCATTCCAGAGAAGGCCGTCTTCCGGATCAAGAAAGACAAGGACGGCGTCGA
GATGGAACTGGACGGGACCACAGTGGACGTTGGTGGCCAGATCTCGTATGTCGTGTCTTA
AG
>RoeNoble.RL10_(single)_contig_316
TCTGCCACCTCCCGGTCGTGCATCAGGCCACTGTCCGCTTCGGTCAGCAACAGCAGGCTC
TTTGATGAGTCGCAAGGCAAGGCCCTGGTTGCACCCGTCGGAGTGTCGGGACTGCCCCTC
CTGGGTCTTAGCTCCACCCCTCTGAGCCAGGCTGTGCGAAGCTTCCAGACTAGTGCTGTG
CA
>RoeNoble.RL10_(single)_contig_317
TTGACTCTGCGTTGATACCACTGCTT
>RoeNoble.RL10_(single)_contig_318
GCTGTGCGAAGCTTCCAGACTAGTGCTGTGCAGCGGGACATTGACTCTGCGGCCAAGTTC
ATTGGCGCTGGTGCTGCTACCGTTGGGGTGGCTGGCTCTGGAGCTTGGTATTGGAAGCGT
GTTCGGCAGTTTGATCATTGGGCTACGCCCGCAACCCATCGCTGAAGCAGCAGCTTTTCT
CCTATGCCAATCC
>RoeNoble.RL10_(single)_contig_319
CGTGGCTGTCAAACGTTTACCGGAAGCAGTGCAATCATGTCTGTCCAAAAACTGCTGTGT
GGCTTCATTCTCTTCACTGCAGCTTTCGCTTCGAACGGTGATGAGACCACCCCGAAGGTC
TTCAATCTCACGGACGCATTGGACAAGTTTTGTCAACTTTTTCATCGTGTCTACGGTGTC
GAAGTGAAGTGGACTGATATGAATTCGAATCGTACGGAAATGAAAACCATTTTCGCGACT
GAAAAATTTCAGGTAAAAGTCGAAATGGGCCCTATAACAATTAGTGAGGCAAACATAAGC
AGCACTACCCGCTCTCTTCTGTACGCAAACCTCTATAAAAATGAAGCGAATGCAAGTCAA
ACGTATACCGTCACGCATTCTACCCTTCGCAAAGAAAAATCATCTTACACGACGAAACTG
GCATTCAGCCTTGGCCTTGAGTTGGCGGGAGGATTTACAATGCAAAAAACGCTCGGACTG
AGTGGCAGCGTCTCAATTAAGACCGATAGAGAAACAGCCAAGACAGACACTAAAACGACG
CTCAAGACGTTTTCGGTCGCCACGGGTGTCACCGTTCCCCCAAACAGGACCGTTCAAGTG
GAATGGTACGCCGTCACAACTCAAAAAGATTTTGTGTGGAGCCGCAATGTGACCATCAGT
GGATACTTTGCTATGGGGCTCAAAACACAGCTGGAAAACACCAACGTGGTCATCATTCCA
GCATGTTATCTTGCCCTTGCCAACAAGGGCCTGGAAGTGGTAGGCCCCAGGCACGCGCGC
TTCGTGGCTTCTGGTGTATTCACAGCAATCACCGTGCCCGAATCTGACATCTACACAGCA
GACGTGACGGGCGCTTTAACGGACCAAATAATGATGATTCCTGCACGGCCTCGGATCCCC
AACTAAAGTTTTGGAAGCAGGCGGCCGTTTTCAATATATAAAAGTGGCGGTCCCAATTCC
GGAATGAGAACACTGGTTGAGTCAGTGTTCACCATGGCGATTGAAATAAACTGTCTAGGC
CTGTG
>RoeNoble.RL10_(single)_contig_320
AATACTACATGGACATGAATGCCATTTGCTACGAGGAACAGGCTCTGTTTTCTAATTAAA
CATTTTAGAGAATTGCTTACAACTTTTGGATTGGACAACGGTAGGTTTAGAAGGTTTGGC
ATCTGGTCCCTCCTGGGATAAGACTGAGTGTTTGGCAATAAAGGGTGTATTTTTGTGGTG
ATAAAAAAAAATAAAAAAAAAAAAAAAAAAAAAAAGTATGTTGCAGAAATCCAACAAACT
CAAGCTACAAGCAACTGCCAAGCATACCTCTCCATGGAGCAAGACCAGAAATGTCCTAAT
CTTCTGAAGAGCCTAAAGGATCATCATAAGGACCCTGTCCCAAACTTTAAGGGAAGCCCT
TCTATGCTAATGTTGGCTTCCATATATGCTGCTGCTGTGCCTCGTTTCGGGAGCCCCTTC
CCAAA
>RoeNoble.RL10_(single)_contig_321
CAGTCAGAAAGCAGAAGCGCAATCTGTCAAGATGAAAGCCATCATTTGTTTAACGTTGCT
GGTTGGGTCAGCCGTGGCCCATTACACGGGAGTGTGCGGGAACCCCAAGATCAAGCCCAG
GCTGGCGGCAGGCGATAGAATAGAGGGCGGTGAAGAGGCCGTACCCGGAAGTTGGCCATG
GCACGCGCAGCTCATCGGAGCCGACGGCCACCACGCTTGTAGTGGTGTCCTCATCTCAGA
CAAGCACGTCCTCACCGCCGCCAAGTGCCTCTGGCGCCACCAGAAGGTTGGAGACGTGAA
GGTCATGCTGGGTTCTCACACGAGGGACGGCAAGAGCCAGGGTCAAGTGACCACAACCAT
CGCCGAAGCCTGCCTGTACAAGGGTTACGACGGAGGACACGACTCGAACATCGCCATCTT
GACATTGAAAGAAAAGGTGCCGCTGGGCGACTACATCCAGCCCGCCTGCATGCCCAAATC
AGACGCCCCCGTGCCCAAGGACCTCTCGCTCTATGTCACCGGATGGGACCATGACCACGA
CCACCACGACCACCACGACCACGACCACGAGCACGGCCACGACCACGCCGGCGACGACCT
GACCTCCGGTCTAAAGCAGGCCAGGGTGAAGTCCGTCGAGAACAACGCGTGTTACAACGA
GCACGACGAGGAGGTGCCCAACAGCGTCTTCTGCACCGTGTACGACGTAGGATCGCCCTG
CAAGCACGACCTCGGAGCCCCGGTGGTCGGCAAGCTG
>RoeNoble.RL10_(single)_contig_322
GGCGCCACCAGAAGGTTGGAGACGTGAAGGTCATGCTGGGTTCTCACACGAGGGACGGCA
AGAGCCAGGGTCAAGTGACCACAACCATCGCCGAAGCCTGCCTGTACAAGGGTTACGACG
GAGGACACGACTCGAACATCGCCATCTTGACATTGAAAGAAAAGGTGCCGCTGGGCGACT
ACATCCAGCCCGCCTGCATGCCCAAATCAGACGCCCCCGTGCCCAAGGACCTCTCGCTCT
ATGTCACCGGATGGGACCATGACCACGACCACCACGACCACCACGACCACGACCACGAGC
ACGGCCACGACCACGCCGGCGACGACCTGACCTCCGGTCTGAAGCAGGCCAGGGTGAAGT
CCGTCGAGAACAACGCGTGTTACAACGAGCACGACGAGGAGGTGCCCAACAGCGTCTTCT
GCACCGTGTACGACGTAGGATCGCCCTGCAAGCACGACCTCGGAGCCCCGGTGGTCGGCA
AGCTGAACAACCTGTGGACGCTGTACGGCGTTGTGTCCGGCGGGGCCAAGGGCTGCAAGG
TGGGCGAGCACCCGATCCTCCACACCAGGGTGGCCCTCTTCACCAAGCTCATCGACGACT
ACACGCACGGCAAGAAGGGAAAGTGCGACATCAAGGTGTAGGGGACAGGTTTGCACGGAC
GCTGCTCAAACCTTCTCTTGACCTCGCGGGCTGCTGTCAAGTTTTGACACGAACCAAAAA
AAAAAAAAAAAA
>RoeNoble.RL10_(single)_contig_323
CGCAATCTGTCAAGATGAAAGCCATCATTGTTTAACGTTGCTGGTTGGGTCAGCCGTGGC
CCATTACACGGGAGTGTGCGGGAACCCCAAGATCAAGCCCAGGCTGGCGGCGGGCGATAG
AATAGAGGGCGGTGAAGAGGCCGTACCCGGAAGTTGGCCATGGCACGCGCAGCTCGAACA
TCGCCATCTTGACATTGAAAGAAAAGGTGCCGCTGGGCGACTACATCCAGCCCGCCTGCA
TGCCCAAATCAGACGCCCCCGTGCCCAAGGACCTCTCGCTCTATGTCACCGGATGGGACC
ATGACCACGACCACCACGACCACCACGACCACGACCACGAGCACGGCCACGACCACGCCG
GCGACGACCTGACCTCCGGTCTAAAGCAGGCCAGGGTGAAGTCCGTCGAGAACAACGCGT
GTTACAACGAGCACGACGAGGAGGTGCCCAACAGCGTCTTCTGCACCGTGTACGACGTAG
GATCGCCCTGCAAGCACGACCTCGGAGCCCCGGTGGTCGGCAAGCTGAACAACCTGTGGA
CGTTGTACGGCGTTGTGTCCGGCGGGGCCAAGGGCTGCAAGGTGGGCGAGCACCCGATCC
TCCACACCAGGGTGGCCCTCTTCACCAAACTCATCGACGACTACACGCACGGCAAGAAGG
GAAAGTGCGACATCAAGGTGTAGGGGACAGGTTTGCACGGACGCTGCTCACACCTTCTCT
GGACCTCGCAGGCTGCTGTCAAGTTTTGACAAGACCAAAAAAGAAGTACGGAAT
>RoeNoble.RL10_(single)_contig_324
ACGCGCAGCTCATCGGAGCCGACGGCCACCACGCTTGTAGTGGTGTCCTCATCTCAGACA
AGCACGTCCTTACCGCCGCCAAGTGCCTCTGGCGCCACCAGAAGGTTGGAGACGTGAAGG
TCATGCTGGGTTCTCACACGAGGGACGGCAAGAGCCAGGGTCAAGTGACCACAACCATCG
CCGAAGCCTGCCTGTACAAGGGTTACGACGGAGGACACGACTCGAACATCGCCATCTTGA
CATTGAAAGAAAAGGTGCCGCTGGGCGACTACATCCAGCCCGCCTGCATGCCCAAATCAG
ACGCCCCCGTGCCCAAGGACCTCTCGCTCTATGTCACCGGATGGGACCATGACCACGACC
ACCACGACCACCACGACCACGACCACGAGCACGGCCACGACCACGCCGGCGACGACCTGA
CCTCCGGTTTGAAGCAGGCCAGGGTGAAGTCCGTCGAGAACAACGCGTGTTACAACGAGC
ACGACGAGGAGGTGCCCAACAGCGTCTTCTGCACCGTGTACGACGTAGGATCGCCCTGCA
AGCACGACCTCGGAGCCCCGGTGGTCGGCAAGCTGAACAACCTGTGGACGTTGTACGGCG
TTGTGTCCGGCGGGGCCAAGGGCTGCAAGGTGGGCGAGCACCCGATCCTCCACACCAGGG
TGGCCCTCTTCACCAAACTCATCGACGACTACACGCACGGCAAGAAGGGAAAGTGCGACA
TCAAGGTGTAGGGGACAGGTTTGCACGGACGCTGCTCACACCTTCTCTGGACCTCGCAGG
CTGCTGTCAAGTTTTG
>RoeNoble.RL10_(single)_contig_325
TATCAACGCAGAGTACGGGGGTTGCTCACAGCACTGAGGTTTCAGAGCAAGGATCTACCA
GCCACGAGGACT
>RoeNoble.RL10_(single)_contig_326
CTACCAGCCATGAGGACTGTGCTGACTTGTGCACTTTTGGCGATTTTATTTCTAGGAAGC
CCGTGTTCGTCCAGCGAGGACGGTGGAGAGCAAGGGTCACGAGTTGAAACTACTACACAA
AGTCTTTACGAACGTCAGTACAGAAATCATTCTGGATTGTGCGGGGCACAGTACAGGAAT
TCCAGCTATGCGGAACCCGTTTACAACTGCACGCTTAAAGCTTTGCCCCCAATCGTAAAT
AAAACCTGGGAGGGAATTAGGCATAACATTAGCAAGACCATACCTGAGTTTGTAAGCTTG
ATGTGCAACTTCACTGTTGCTATGCCTGATAACTTCTACTTACTTTATATGGGGGACGCA
ACGTCAAACTACGACTCCGAAGAGGAGGAACAGAGCACAGGCACTACTGAAGAGTCTCCT
GCTGTGAAAGTTACAGAACAGCAAATAACAGACGCAGAGAACGCCTGCACGGCGAATATA
ACTGGTTGGACCCCTCCAACCACGCCGGAACCGACGAAGTCTCTTGAGCCTGTGGCCGTC
CCCTGAGGCGTTGTGCGCCGATCTATCACCCGGTTATT
>RoeNoble.RL10_(single)_contig_327
CACAGCCGGAGCAGCGTGGATGGTTGGACACTCTAG
>RoeNoble.RL10_(single)_contig_328
TTTTTTTTTTTTTTTTTTATTGAATAGTGCTCTTTCGGGCGCTTTTATTTAACAACCATG
TGAAAGGCAGTCTGATCGGCACTCTTGGGATGTTCCGGTTTACTTCTTCTTGCGGAGAAG
GGTGGTGTAATCACCGTAGGTGCCGAGGCCGTAACCGTAGTTCAGGCCGTAGCTTCCAAG
ACCGTGTCCGTAGCCGTAGTGGCCAACGCCGTATCCGAGGTTGCCGACTCCATAGCCGTA
GACGGGAGCGGCGTGAGCGTAGGTTGCCACGGCTGGAGCAGCGTGGTAGGTCTGGTAGCT
GGCCACAGCTGGAGCATGAGCCACAGTGGCAACGGCTGGAGCGTGGTAGGTCTGGTAGCT
AGCAACAGCTGGAGCAGCGTGGATGGTCGACACCCTGGCCACAGCTGGAGCAGCGGCGTA
AGTGGCGACGGGAGCGACGGCGTAGGAAGCCACAGCTGGGGCGGCGTGAACGGTCGCAAC
CCTAGTCACAGCTGGAGCAGCAGCGTAGGTTGCGACCGGAGCAGCGGCGTAGGTGGCAAC
CCTAGTCACAGCTGGAGCAGCAGCGTAGGTTGCGACTGGAGCAGCCGCGTAGGTGGCCAC
AGCTGGAGCAGCGTGGTAAGTGGACACGGTGCGGCTAACAGCTGGAGCAGCAACGGCATA
GCTGGCTGGGGCAGCGACACTGTAGCCGGTCAGACCAGAATAGCCAAATCCGTGTCCGAG
GCCAACAGCATGGCCGTAGCCAAGGCCGGCACCATAGCCAAGGCCGGCACCATATCCAAG
GCCGTAGCCATGGCCAGTTCCGTAGCCGACACCGTAGCCGTA
>RoeNoble.RL10_(single)_contig_329
CGACTCCATAGCCGTAGACGGGAGCGGCGTTTTGAGCGTAGGTTGCCACGGCTGGAGCAG
CGTGGTAGGTCTGGTAGCTGGCCACAGCTGGAGCATGAGCCACAGTGGCAACGGCTGGAG
CGTGGTAGGTCTGGTAGCTAGCAACAGCTGGAGCAGCGTGGATGGTGGACACCCTGGCCA
CAGCTGGAGCAGCGGCGTAAGTGGCGACGGGAGCGACGGCGTAGGAAGCCACAGCTGGGG
CGGCGTGAACGGT
>RoeNoble.RL10_(single)_contig_330
TCATTGTGAAGATCTTCGTTAGCACACACGTGCATTTCTTCGCCATTTTAGAAAAAATAG
GGAGGCTCAAGTGAGGGTGGGTGCAATTGCTAGATCAGGGGTCACAGGATATGGATGCCA
TTTGATTGCTAAATTTTGCTGGGAGTCTACAGGGCAAAGGGTCGCTTTATTTCCTAGCTC
AGGTATTAAGAGCCCATTAATGCGCTTGAATAATTTATGCAAGGTATAAATGATTACTTT
TCCATAGCCACCAGTTTTGTTCCGATAGGTTAAGTATTTGTTCAACGCGAAAAATGGTCA
ATTCCGCCATCTTGGACGTCACTGCTTGTCTGGCAACCCTGCTTTCTCCTTTCAACGTTT
GCAATTCCCAGAGCGATAAAGGATACGCCAAGGCGTTCGTTGCTTGCAATGGGAGGCGAG
AGGAGGAAAGGCGAATGGAGCAGCAGAGTTGCAACAGAATGGGCGTCTGCTCTCGTGCAA
GCAACAGTGGCACATATCCTCTCCCTCAGGCACCGCCA
>RoeNoble.RL10_(single)_contig_331
TCGGCTCGTTCCGCTGCTTGTTCGGCGGCGTCATCGGCCAGGAAGAGAAACGGGGCGCGC
TTTCCCAGGCCAAAGCCGTACATGGCTGCCGGTGGGCGCCGCTTGTCGTTCTCCTGGAGC
TGTGCTGGGGAGGCGTCTTCAGCGCGGCAGTACTGGGCAGCCAGCATGAAGAGCAGCAGC
AGGCAGGTGACCGGGCATGGCCGCATGAACCGTGACACTGTGCAGGGTGAGCGCCTCATA
TCCATGCCAAAGAGTGACGTTGTGGGACGAAGCCAATATCGAGAACCGTCAAACTGTCCA
GAGAAACTTCGCTTGTCGGCGGGCTTTGGGATCCCGGTCTGCTCTTCACACCGGGCAGAT
AGGCTCCGAACGCAGCGACAGATTTCGGGTCGGGATTCCGGCCTACGAACGAAAAAATAA
ACGCACGTTCTCCCCTTTCTTGTTTCTCGAAAAGCGCCGAGTCGAAATCTTCCTCGTAGC
CTCGCAGCTCGTCGGGAAAGGCTCTTTTGTACCCCCGTACTCTGCGTTGATACCACTGCT
T
>RoeNoble.RL10_(single)_contig_332
TTGACGAGTGGATATTATGAGCAAATGCAGTGCAACACTCAGCAGCATTGGTGCGTGGAT
CCAGAACACGGAACCGCACTTGGAGAAAGGCGTCCCGGAGGCTGTGCCGAAGCTACGCGC
GACCACTGCTAATCAAGAAAGCTCAATTCAATACAGCAAAACTGTCAAGGACTGTCACGT
AACAGTTCCCTCATTAAACAAAGCCATCGAGTATGTCTCAAATATTAAAAGTGGTCAGTT
ACCA
>RoeNoble.RL10_(single)_contig_333
CAGCACAGCGGACAGTGTCCCCGTCGTGGTTTCGACAAGATTTAAGCTTTTTCCTTGGTG
CCAATATAACTAAAGGAAAACTCCTTTATGAATCTGGCCACGTGTACTACTAGGAGGTCC
GTTTCGACGATAAGCGTGTGTAACTGTGCACTGTACTCCGCAATCAAGATTGAGCACACC
TGCAAAAAAAAAAAA
>RoeNoble.RL10_(single)_contig_334
AAGCAGTGGTATCAACGCAGAGTACGGGGGGGTTGGCGCCGGTGATTGAATCTGTCGCCC
GTCGGGTCGTTTCATCAGTGCAATCATGTCTAATAACTAATCTTCTCGAAACAAAGCGAC
CGCTCCCGTCTACGCCCCCGACGACGAGCGCCACAAGGACCCAAGTTGCTTCATTGGCCC
ATTTAAACACAATTCCATCTATCGCAGTAAATTATGGCAGCTCCCGACACTACACCCGCC
CCCGTGTCACAAGAGGACTTCGAAGAAGTCAAGAAGCGACTGAAGATGATATTCGATGCA
GACCCAGAGCAGTTCCACAATGACTACTCCATCAAGAGGTTCCTGAGGGCCTTCCACACT
GTGGACAACACCTTCCAGGCGATCCTCAAGTGCAACAAGTGGAGGGTCGAATACGGCGTC
AAATCCATCAGCAAAGACGATCCGGACATCAAGAGGAACATCGAGTGCAAGAAAGCCATG
GTGCTTCCAAACAGAGACTTCTATGGGCGGCCCGTCATCTACATCCCGGCCTGCAAACAC
AACGTCCAGGAACGAGAAATCAACGAGCTCACCAGGTTCATCGTCTACATTCTCGAGGAG
GCGTGCAAGAAGTGCTTTGAGGAGGTGGTGGACAACCTGTGCATCATCTTTGACCTGAAG
GACTTTGGCCTCAACAGCATGGACTACCCGCTCATCAAGAACCTCATCTGGCTGCTGAGC
AAGCACTACCCTGAGCGACTGGGAATTTGCCTCGTGCTCAACGCCCCCACCATCTTCTCG
GGCTGCTGGGGCGTCATCAGGGGCTGGCTGAACGAAGTGACTGCACGGAAAGTGGTGTTC
ATCGGCAGCCAAGACGACCTTGTCAAGTTTGTCCACCCCGACATACTTCCGAACCTTTAA
GAATCGGGTAAAGTGTAGGAGTTGCAAAGTGATCCGGACAACACAGTCAGCCACACGAGC
GGAGCCATCCCTTTTTCGCCACAATCAACGTCGCACAAGGCAGCAACGGCAGCTCGAGTC
TCGACGGTCGACTTCTCGACGCCTCGCAAGATCTCGGAGTCGTCTTTCCGACCGTGCGCA
ACTTTCTTCGACGAGATCCCGCCGAAAACCATCTCGCCTCAATTTTTTTTTACTTTTTCT
CGTAACGAAAGAGATGCTTGCGACATGTTTCGACAGTCTGAGGAACGAACGCGCGTGGAG
TTGTCACCCATTGGAAGATTGTGAAGCATGAAACAACGCCACACTTTTGTTTTTATTACA
CTTTCCGTAGTTCGGAAATCAGAATCTACTTACAGGCATGTCGCGTCACACATTGTTAGT
TTCCCGTTCTCTTTTTCTTTTGTACTTCAAAGACGGTAGCTGGCACGCACACGCACTCCG
ATCCGGAGGGTGGGCATTTAGCGTGCGGTTTATGCATAAGTGACTGCCCGCTTTCTGTAC
GTGCAGAACAAGAAAAAAAAAAAAAAACAAACTAGATCAAACACGACAGATTAACAGAAG
AAAAGAAAGATTAAAATATATTGGACCACCTGCAAAAAAAAAAAAAAAAAAAAAAAAAAA
AAAAAAGTACTCTGCGTTGATACCACTGC
>RoeNoble.RL10_(single)_contig_335
AAGCAGTGGTACCAACGCAGAGTACGGGGGAGCTCGCAGCTTCATAATCTCTGATGGCTT
GCTCTTGAGGGCTTCTAGTCAGAGACATTGGAAGCTTTACAGACCACGCACGTGCTGCAA
CCCTTCCGGCCTTAAGATGGGCAAGGATTGTCGTGCCTGGAAAGGGCAAGCTGGAACCAG
AAAGGAAGATACCTTCCCTCCCTTTCACGGTAGTTTTAGCTCGTCGGGCCCCACTGCTAG
TTTGGCTGACGGAGGGCAGGGGGAGGGTGGGACAGGGAAATCGGGGAAAGGCTTATTCAG
GTGGACTAGAAACTATTTGGTACATCGGCTCTGAGGCGCGCATGCTCGCGTTACTGGTAA
CAAGGTGCGATCTCGCAGTCGCAGCACATACCTGCATGGAGAAGACAGGCGTGTTTGCGT
CACCTAAAACGGCTGGCACCTATTTCGAGAAGGTGACTCGCTAATATATCCGTTTTTGAA
GCGTGTCAGAAGAGCTAAGACGAAGCAGTCCTGCTAACAAGCTTCCGACATTTGTTTTTG
GACAAAATATGGTATTCGTAGCTAGACGATAAAAAGTGGCACGGCTGCTGTTCAGACCAA
ATGGTACGCAGAAAAAAAAATGTCACCAAGAAATTAACATTGAAATAAAGTTTAAGCCAT
TGTTCTTTTTTCTCAAACGAAGTGCCTGAAACAGTTTAAATTCGGGCATATATTGAAGAT
TGAAAACTTTTTGGGTGAGAAACGTTTGAAGACACGAAAATCTTGAAATTCAAAATAGTT
TTTGTGTAGGAGAAGCAGTCACTTTGTTAATTTTCAAAATTGGTAAGAAGAAAATTTTTA
TAAAATGGCAAACCCCTCTTTCAAAATAGCTGTATAAAACTCTAAAGATTAACGAGCAAT
AATGAATTGCTGCTGCCTACTCGGACTAGGTATTCAAGAGCACGGAAAAGAGAGGAGGTT
GCGAGACCTGTGATTCCACTGTAACTTTGTAATATATGCTTTCATAATGGGTATGACTAT
TCATATACTCGTTAAGTTTATTTGCCACCATTTTTTTTTGTAAAAAACTGGCTGTATTTG
TAAAAATTTGTTGAATGTTTGCAGTTGTATAGATGATGCCCATGTTGTTTGAAATGTGGT
TAAGCTTGTTGAGGCATCTAAAAGAGCTTTCAGTGCAAATGTCTTGACTTGAGGTGTGTA
GTGGTTTTTGTGAACATTATGACAATTAAAAATTGACAATGAGAAAAACAAAAAAAAAAA
>RoeNoble.RL10_(single)_contig_336
GGCGCCCGTGGCACGTGCCACTACTTTGCCAACAAGCTGAGCTTCTGGCTGTCCACCATC
GAGCAGGACTTCCAGTTCGAGCGGCCCGTCAGTGAGACCCTCAAGGCTGGCAAGCTTCGT
AACCGCGTCAGCCGCTGCGCCGTTTGTATCAAGGACTCTAATGTGGGCCTCTAAGAGTGA
AAGCGTAGAAAAAAGAAAGGCGGGAAAAGAAAAAGAAAATTATGCGAAAGACAAGAAAGG
CGCCATTTTTTTTCTGCAACACTTAAATTAGAGAGATTTTTATTGTTGTTGTTGTTATTA
TTGTTTTCCTCCTCTTTTTTGTTTCCCCTTCTCATCGGCACAAGTGTCTTCCTGGCTTGT
CCTCTTGCGGTTTTTGTTATTCAGGAAAGCAAAGGGCGCATTTGTACATGTCTCCATCAT
AGCTCTTCTATTTGTGGGGTGCTGTTTTTTCTTACGTTGTTCTTTACAAAAAAATAAATA
AAAAAGCATTGTTTTTCATATATATTTTCGGTCGCCCATCGTACTTGTGGGGTAGAACAG
CTGTTTAGTGAATTGCTAAGTCAAGCAGAGTTTATCGTGCACGCATAAAACGGACAAACT
TAACATAAGTAGGCGAAAGCACTCATCACATTACATTTAAAAGCGCAGTTGTATTCGATA
GCTCTAGTTGTTCAATTGTTTTATTATCTGACATAGGAACGGGCATCGCTAATCGAAAAC
TTTATTTAAGGTTTACCTTTTTGTGTTCATTGAGCAAAATGCCATGCCATTTGCAATACA
GATACATATCTACATACGCGGGGGGAAAGACTTTCATGCGAACAGACACGACGCACACAA
ACACTGCTGCTTGTGCAAGGTAATCAACCAGTCCTCTTTCCCTCCTCGAGCTACGTGCTG
CATTTCTTGTAACACTGCCATTTTTATATTACGAGACCAATTTGTTTTGGCCGTGCAATC
TCATTGTGTGACGTCGAACGTGTTGTCCGCCGGAACAGCGCAGCCTAGAAATGTTTTCCT
ACGTACCATGTTTGCGGCTTGTGGGTCTGGGGAACACTGCCAATGAACTATGAACTAGTC
GCTCTGTGTAAAAATAAAATTTATGTTGCATAAAAAT
>RoeNoble.RL10_(single)_contig_337
CAGCGGTGCAAGCATGCGCTGATGAATCAAAATAGCCTTGGCGACAAGGGACAAATGGCT
TGAGATAGTTTCGGTTTTACACTGAAAAATAAAACCGAAAGTTTAGATAAAACCTAAGAT
AGACTAAACGGTTTGTTAATTTTTTACGAATATAATAAAGTAACATTATTATTATTAATA
TATTGATTTGCATAGTTTTTGTCTTAAAAAAAAAAAAAA
>RoeNoble.RL10_(single)_contig_338
CCAGCCGCGTCGTTAAAAAAATAGACTCAACAACGCCATAAATTGATAATCAACAGAAAA
CTATGGCTCGATTATCCTATAGAGCCTAAAGCCTGCGTACCTAAACCCACCGCCGCTATC
CGCAGAGCACGTCCACTAGCCAGCAAACTATAAAGTGTGACGTCATCTAAGTCAGCCATC
CCGCTTTAACACGCGCCCGAACCACCCCTTGCCAGTCGCGTAGAGGGAGTGGAGTCGTTT
GTG
>RoeNoble.RL10_(single)_contig_339
AAATGGGATGGCTGTTTCTACAATGAGAAAAAAAAAATTGTGTGAAAGCTCGATCAAATG
GAATTGCATTGTCCTTTTGTAATGCAGCCGCGTCGTTAAAAAATAGACTCAACAACGCCA
TAAATTGATAATCAGCAGAAAACTATGGCTCGATTATCCTATAGAGCCTAAAGCCTGCGT
ACTTAAACCCACCGCCGCTATCCGCAGAGCACGTCCACTAGCCAGCAAACTCTAAAGTGT
GACGTCATCTAAGTCAGCCATCCCGCTTTAACGCGCGCCCGAACCACCCCTTGCCAGTCA
CCTAGAGGGAGT
>RoeNoble.RL10_(single)_contig_340
AAATGGGATGGCTGTTTCTACAATGAGAAAAAAAAATTGTGGTAAAAGCTCAATCAAATG
GAGTTGCATTGTCCTTTTGTAATCCAGCCGCGTCGTTAAAAAATAGACTCAACAACGCCA
TAAATTGATAATCAGCAGAAAACTATGGCTCGATTATCCTATAGAGCCTAAAGCCTGCGT
ACTTAAACCCACCGCCGCTATCCGCAGAGCACGTCCACTAGCCAGCAAACTCTAAAGTGT
GACGTCATCTAAGTCAGCCATCCCGCTTTAACGCGCGCCCGAACCACCCCTTGCCAGTCA
CCTAGAGGGAGTGGAGTCCTTTGTGCTGCCAGCGCACAAACGACTGCACCCTCTCGTCTT
TTCCTTCTAGAATGACCGGAAAAAGGGGTGGAAGTCAAAGTTGAAGCCAAAGCCGAGTCG
GTCTTGACTTTCTGGCTGCGCGCCGAGCACCCTTTCGACGGCGTGGACCACACCGTTGCG
GGCCATCAGGTCTCCCTTGGAGACCCTGGCGCCTCCGAAGTAGACATTGCCCCGCAGACT
TCTCTGGGTGGGCACCGTGTTTCCGTCCAGGCTTCGGTACTCAAGACGGTTGAGGAAACC
GTTGTGTCCAATGCCGCTGGT
>RoeNoble.RL10_(single)_contig_341
CGGATGTTAGCGCTCCCCCGGCCGCCTTTTCAGCTAGGAAGACGTGACTTCATCAACTTA
AATCAACAAATAAAGAGCGTTATCAAAAATTCAGGAGAAGCTGCTGATTTATTTATCACG
AAATGTGCTGTTTGTTTTAATAAAATATATTGACATAACGTACAAAAAAAAAAAAAAAAA
AAAAAAAAAAAAAGTCTCTGCGTTGATACCACTGCTT
>RoeNoble.RL10_(single)_contig_342
AAGCAGTGGTATCAAACGCAGAGTACGTC
>RoeNoble.RL10_(single)_contig_343
CCCTCCGTCACACTTTTTTTGTACGACCTGCACGACGTCTTCGTCGTTGAGGACGTGCTC
CCTGCCCACCTTCTGCGAGTTGTGCTTGACCGAGGAACCCCACACCAAGGCACACTTGAA
CTCCTTGAGGATGGTGCGGTGAAGCTTGTTGCACAGGTCCTCGACGGTCCTCCGCTCCTG
GCTCAGGATGACAGGTGCCTCGTAGTCTGGAAGCTGGCCCTGGGGCTTGGTGTAAATGCG
TATGAGCCTCAGGTAAGACCAGGCCTTCTCCAGGAGGTCGTCGAAGTTCCACTTGTGGTG
GGCCGAGATGGGGACACAGTGCGGGATCTTGTAGATGATGTCAAGCTCCTCGATGGAGAT
CTGGTCGATCTTGTTGAGGACGTAGATGCCCCCGTACTCTGCGTTGATACCACTGACTT
>RoeNoble.RL10_(single)_contig_344
AGCGTGGATGGTCTGGTAGCTGGCGACAGCTGGAGCGTGAGCCACAGTGGCAACAGCGGG
AGCATGGTAGGTCTGGTAGCTTGCCACAGCTGGAGCGTGGGCGACGGTGGCAACAGCTGG
GGCATGGTAGGTTTGGTAGCTGGCCACAGCCGGAGCAGCGTGGATGGTGGACACTCTAGT
CACAGCTGGAGCAGCGGCGTAGGTGGCAACTGGAGCAGCGGCATAGGTAGCGACAGCTGG
AGCAGCCTGGTAGGTAGCGACTCGGGTGACAGCTGGAGCTGCCTGGTAGGTAGCGACACG
GGCGACAGCTGGCTGGTAGCTAGTGACCCTGGTGACAGCTGGGGCAGCGGCGTAGGTGGC
GACTGGGGCAGCGGCGTAAGTAGCGACAGCCGGAGCAGCCTGAATAGTAGACACCCTAGT
CACGGCTGGAGCAGCGTGGTAGGTAGCAACTGGAGCAGCTTGGTAGGTGGCGACAGCTGG
AGCAGCGTGGTAGGTGGCGACGGCTGGAGCAGCGTGGTAGGTGGACACGGTGCGGCTCAC
GGCTGGGGCAGCGACGGTGTATCCGGTCAGACCCGAGTAGCCAAAGCCGTTGCCAAAACC
CACGGCTTGGCCATAGCCGAGACCATAACCGTAGCCTAGGGAACCGTAGCCCAGTCCAGA
GTAGCCAAGGCCGGAATAGCCGACACCGGAAAGGCCGAGGCCGTGGCTAAGGCCGCCATG
GATTTGACCAGCAATGGCGCTGCTGGCCAGGGC
>RoeNoble.RL10_(single)_contig_345
CTCTTTCGGGCGCTTTTATTTAAGAACCATGTGAAAGGCAGTCTGATCGGCACTCTTGAG
ATGTTCCGGTTACTTCTTCTTGCGGAGAAGGGTGGTGTAGTCACCGTAGGTGCCGAGGCC
GTAACCGTAGTTCAGGCCGTAGCTTCCAAGACCGTGTCCGTAGCCGTAGTGGCCAACGCC
GTATCCGAGGTTGCCGACTCCATAGCCGTAGACGGGAGCGGCGTGAGCGTAGGTAGCCAC
GGCTGGAGCAGCGTGGTAGGTCTGGTAGCTGGCCACAGCTGGAGCATGAGCCACAGTGGC
AACGGCTGGAGCGTGGTAGGTCTGGTAGCTAGCAACAGCTGGAGCAGCGTGGATGGTGGA
CACCCTGGCCACAGCTGGAGCAGCGGCGTAAGTGGCGACGGGAGCGACGGCGTAGGAAGC
CACAGCT
>RoeNoble.RL10_(single)_contig_346
AAGGGTGGTGTAATCACCGTAGGTGCCGAGGCCGTAACCGTAGTTCAGGCCGTAGCTTCC
AAGACCGTGTCCGTAGCCGTAGTGGCCAACGCCGTATCCGAGGTTGCCGACTCCATAGCC
GTAGACGGGAGCGGCGTGAGCGTAGGTTGCCACGGCTGGAGCAGCGTGGTAGGTCTGGTA
GCTGGCCACAGCTGGAGCATGAGCCACAGTGGCAACGGCTGGAGCGTGGTAGGTCTGGTA
GCTAGCAACAGCTGGAGCAGCGTGGATGGTGGACACCCTGGCCACAGCTGGAGCAGCGGC
GTAAGTGGCGACGGGAGCGACGGCGTAGGAAGCCACAGCTGGGGCGGCGTGAACGGCGGC
AACCCTAGTCACAGCTGGAGCTGCAGCGTAGGTTGCGACTGGAGCAGCGGCGTAGGAAGC
CACAGCTGGGGCGGCGTGAACGGTGGCAACCCTAGTCACAGCTGGAGCAGCAGCGTAGGT
TGCGACCGGAGCAGCGGCGTAGGTGGCAACCCTAGTCACAGCTGGAGCAGCAGCGTAGGT
TGCGACTGGAGCAGCAGCGTAGGTTGCGACTGGAGCGAGCGGCGTAGGTGGCAACCCTAG
TCACAGCTGGAGCAGCAGCGTAGGTTGCGACTGGAGCAGCGGCGTAGGTGGCCACAGCTG
GAGCAGCGTGGTAAGTGGACACGGTGCGGCTAACAGCTGGAGCAGCAACGGCATAGCTGG
CTGGGGCAGCGACACTGTAGCCGGTCAGACCAGAATAGCCAAAGCCGTGCCCAAAGGCCA
ACCGCATGGCCGTAGCCAGGGCCGAGACCATAGCCAAGGCCGGAACCGTAGCCGACACCG
TAACCGTACCCAGCGCCGTGGGTTAGGCCACCGTGGAGATAGCCGGCG
>RoeNoble.RL10_(single)_contig_347
AGCCCTCAGTTTACCGAATCAGAAGTGGATGCCACTTACGAAACTGCGTCGGTCCGCATT
CATTTTGAGAGGGTAATTCAGCGGTTAAAAAAATTTGCCATTTTAACCCATACAATACCG
TACAAATTCACAGGATATATTGATGACATTCTTCATGTTGCTGCTGTAATCACAAATGTC
AAGCCTGGAAGTTTCGCAAGGAATGATGGCGACGACTGATTAGGCACAAAATTTTTTTAT
TACACTTTTCTCGATTTTTGTATGTGTTTAAGAATCTTGTTAAAAGCATGTCTTCTGAAA
CTAAAACTTGTATTTATTAAACAACAAGTCCCTCGAGAATTCTGTCAAGTACTTGGTGAA
ATAAAACTTTCCGAGCTTTAAGAAAAAAAAAAAAA
>RoeNoble.RL10_(single)_contig_348
ACACTACAGACACACACAAACACACACACACACAAATACATCCACACAAATGCATAGTCA
ACAACACTTCTAGCTTGAACAGATGAGTTTGCTGCCACAAACCCCACACAGGTATGCAAG
TGGAGACATCCAATGTCGACACTAATGCAAGCAAAATAAAAGAAGTTACTGATAACAAAT
GTAGATATTAGTATGTGGTTTCGTCTATATACATATGTACAGGTACAGCCTGAAGGAATT
CAATTCGTTTCAGTGCTGTCAAAAAAAATGCTGCCACCACCGACGGATGCCTCTTGAATG
CAGAAGCTACCTGTCACTTGAAAACAAGACAGAAATAATGCTTCCAATAACAAAACACCG
ATGTTGGACGTTGCACATTGAATTGAATGGCAAGACATTGGTGTCATCTGTTACCCAAGT
TGCACAGCAACTGTCG
>RoeNoble.RL10_(single)_contig_349
CAGTAGCGCTTTTGCTGGTCTCCTCCATGGCGACCTTAGTCATGGCGTCGGCCACTATGG
CATCGGCCTCTCAGGCGTCGGCCACTCCGGGCTGGGTTACGGTTCTCTCGGCTACGGTCA
CGGCCTCGGCTACGGTCACGGCCTCGGCTACGGCCACGCCGTCGGTTTTGGCAACGGTTT
TGGCTACTCTGGTCTGACTGGCTACAGCGTCGCTGCCCCAGCTAGCTATGCTGTGGCTGC
CCCAGCCGTTAGCCGCACTGTTGCCACCTCCTACCGGGTTGCTCCAGCTGTCGCTTCCTA
CGCCGCTGCTCCAGTTGTCGCCACCTACACCGCCGTCCCAGCTGTGACCAAGGTCGCTAC
CTACCAGACTGTACCAGCCATCTCTACGTATGCCGCTGCTCCAGCTGTCACCGACCTACG
CCGCCGCACCAGCCGTCACCAGGGTT
>RoeNoble.RL10_(single)_contig_350
GACCTATTACTTTATCCGTTCGTTTATCAGCCAACATAATTAGAGGCCACTTATTAATTC
ATCTTCTTACTTCAATTCCTTTTAATTATCCAAAAACTATTACAATTATTCTTCCTATTA
TATTATTTTTAATAATTTTGGAAACAGCAGTTGCTATAATTCAAAGCTATGTTTTCATTA
CTCTTTCATCTCTTTATACTAATGAAATTTAAAAAACAAAAAAAAAAAAAAAAAAAAAAA
AAGTACTCTGCGTTGTTACCACTG
>RoeNoble.RL10_(single)_contig_351
TCTAGTCATATTATTTTATCAATAATCATAGCCTTCCCACTTTGAATAACTCTAATATTA
AAAGGTTGAATTACATCCTTCAATAAAATAATAACTCATTTAGTACCTCTTGGATCCCCT
ATAATATTAACATTTTTTATAGTGATTATTGAAACTATTAGAAATTTAATTCGACCTATT
ACTTTATCCGTTCGTTTATCAGCCAACATAATTAGAGGCCACTTATTAATTCATCTTCTT
ACTTCAATTCCTTTTAATTATCCAAAAACTATTACAATTATTCTTCCTATTATATTATTT
TTAATAATTTTGGAAACAGCAGTTGCTATAATTCAAAGCTATGTTTTCATTACTCTTTCA
TCTCTTTATACTAATGAAATTTTAAAAACCAAAAAAAAAAAAA
>RoeNoble.RL10_(single)_contig_352
AAAGTTTATACATTTCGTTAATCTGCTTAGCCAGAACATCACTCATCGGACCAAGATTAG
CCTCAACGTTGCCCCGACACAGCAAATAACGTATAATGTTTCTGACAGACACAACAAAAA
TGCAAATATTAATGTTGGCAAGACATCAGCAGCAAAAAAAAAAAA
>RoeNoble.RL10_(single)_contig_353
TTGAGCAGCGCGGCGCTATGTGTGAGAAAAAAGTAGTGCACTTGATGCACATTGAAGTGC
AAGCGTCGTCCCGTCAGGCTCATCTGCTAACTGCACACGGCGCCTGCTTTTTACCTGTCG
GTAGAGCTGGCCACCACGTATGCTGCGTGCAGTCAGCAGAAGAGCCCAGCGGACGACGCT
CATACATATATGTGCTTTGTCCGCGCACGCTCAGTTTGCTCGTATCGCTGCGGCAACTCC
TAGACACGGTGTTGACAGGCCTGTGGGTCGACGCTTTCACAATATTAAAATTTGGAGAGC
TGTACACAATCGAAGCTTGTGCAAAGCACCATTCAACACAATGAGCTCTGCTGCAGAAAA
GATCTTAGACACACCATCATTCTAAATCTGCTAAGAACTATCCGTGTTGACTAAAGTTCT
GCCTCAAATCCACAACAACAGTATTAGCCTTCGGGAATCACCGGCATACTTTAAAAGCGA
GCACCCGTACTCTGCGT
>RoeNoble.RL10_(single)_contig_354
CGCAGAGTACGGGGAGTGGTTGGGGTGAAGAAATATATATGGTGTTAATAAATCTTTTCA
ATGCAAAAAAAAAGTAAAACTCTGCGTTGTTACC
>RoeNoble.RL10_(single)_contig_355
ACCCCGAAGGAAGACCCCAACAAGCCGGTAGCCATCACCGTGCACCACGAGGGAGCGTCC
AAAGGAGGTGCTGTCAAGAGCAAGTGAGGCGCTCTCATGTTCGTCTTTTTGTATTCACGA
CCGTTCCGTGCTTCCTCTGCGAGCATTCCAGTTCCTCGCGTTACTTGTAATCAGTTTCTT
TGATGTAATGTATGAATAAACAAGTGTATATAATCCCCCAAAAAAAAAAAAAAAAAAAAA
>RoeNoble.RL10_(single)_contig_356
GTGACTGACAAGGAGCCTCAAACAGGAACAGAAGGGACTGTAACGAAAACTACTCCGGTC
TCAGATGATCCCTGCAGTCCAAGTCCATGTGTGAATGGGGGCGTTTGCAAGCCCGGCACA
GGAAAAACATTTACGTGCGAGTGCCCAAAAGGTTTTAAAGGAAACCTGTGCGAGGAGAAG
AATATCGGTGTTTCAGTTCAAGCACCTGTGACTGCCATTTTGGGAATTGCAATGAGTTTG
CTTTTACTTCTGTAGTAAGCACTACGCTTCTGAAGGTGTGCAGTCATGACAATGAAAAGA
GCATACATCGGGATGTAATAAAGATTTATGTTTATAACAAAAAAAAAAAAAAAAAAAAAA
AAAAAAAAAAAGTCTCTGCGTTGATACCACTGCTT
>RoeNoble.RL10_(single)_contig_357
TTTTCCAAAAACAGTTGAATAAATCAAATGGAATGTATGTGTGCCAGAAAGTTGGAGATA
ACTATTTGTTCAAGTGCAGAGACGGTTTATTCAGTTATAACGAGGTTACATCGGGACGAT
TAACGCGCTGGTCCTGTGCAGACAAGCGTGAAGATATACCACCAGCATCATCAGAATCAC
CAAAACTGGTGACTGACAAGGAGCCTCAACCTGGAACAGAGGGGAATGTAACGAAAAATA
CTCCAGTCCCAGATGATCCCTGCAGTCC
>RoeNoble.RL10_(single)_contig_358
AGATTTGTGCACAGAATTTGTCCAAAAACAGTTGAATAAATCAAATGGAATGTATGTGTG
CCATAAAGTTGGAGATAACTATTTGTTCAAGTGCAGAGACGGTTTATTCAGTTATAACGA
GGTTACATCGGGACGATTAACGCGCTGGTCCTGTGCAGACAAGCGTGAAGATATACCACC
AGCATCATCAGAATCACCAAAACTGGTGACTGACAAGGAGCCTCAACCTGGAACAGAGGG
GAATGTAACGAAAA
>RoeNoble.RL10_(single)_contig_359
GAGTACGGGGGCTCTTCCGTCGTCCTCTGCCCATGCGGTGCTGCGCCATTCATCCTGTGT
GATGACTTGAGCCCCATAGTAAAATAATTTAAACTTCTTTCGTAGCCAGCTAGCACGGCA
TTGAAACATTGAGCAAACGGCACCCATGGACCGGCAAGGCGGCAGTTATTTCGGAGCCTA
CCCGTCCATAGACCCAAGCTTCCAAATCCCGAGTGGACAGAACGCCCCTGTGTCGCCGTA
TCTGAATTTCGACCCGGCGTATATCAATGCGGGTGGACCAGAATGGATCTTCCCCGAAGG
CGCATCGAGGCAGCGTGGGCGGTTTGAACTGGCCTTTTCTCAGATTGGAGGCTCCGTCAT
GGTTGGTGCTGCTTTTGGTGGAGTGTCGGGATTCTACCGAGGTCTCAAGGAGACGAGCCT
GGCCGGACACACGGGTAGCGTTCGGAGAACACAGATGCTCAACTACATTACGAAGGGGGG
CGCAGGATCTGCGAATGTTCTTGGAGTTGTAGCGGTGATGTATAGCGGATTTGGAGTTCT
CTTCTCCTTCGTGCGTGGAGCCGACGATGAGCTGAACACGCTGGCGGCCGGGACCCTCAC
GGGGCTTCTGTACAAGTCCAGTAGCGGTCTTCGCAGGTGTGCCCTGGGAGGCGGCGTAGG
TTTGGGCCTTGCTGCCCTGTATTGCCTTTGGACCAGCAAGGACCGCATGAAGCACATGTT
TCAAACGAGCCCAGCGTAACTGTGGTACGCGAGGCATCTTCTAGGCAACACTTTCACATC
AAAGCGGTTTCCCAAGGAATGAAGCAAGACATGTAGCTAAAGAAAAAGATTTGTTCCATC
AGTAAAGTGCATAGCTGTACATAGTGTTATACATTTCTCAACCATATTTCTGGTGGTATC
AATGGAAAGTTTCACATGCGTATTTGGGCATTTCCTGAGTTAACTAGGCTTCCTCTTTTT
TTTTTTCTT
>RoeNoble.RL10_(single)_contig_360
AGACTTTGACTTGCTGGGCCAGAAGATCATGTCGTGCGGCATGGACCATTCGCTCAAGCT
CTGGAAGCTGGACACGGCTGC
>RoeNoble.RL10_(single)_contig_361
GGAAGCTGGACACGGCTGCCTTTGCCCAGGCCATCCGCGACTCCCACCACTACTGCCCCA
GCAAGGCACACAGGGGG
>RoeNoble.RL10_(single)_contig_362
TTATTTAGGCTCCGGATTCAAAGGCGCACTCATTTCTTCGAAACCTTCTTGGGCTCCTCA
GACTGCTTGGCCTTGCGGAGCTTGGCCACAATCTTCTGCTCCTCAATCAGGAAAGCCCGG
ATGATCCTGCTCCTGACGCACTTGCCGCAGCGGGAGCCACCGTAGGTCCTGGTGACAGTT
TTGTGTCGCTTGCTCAGGGCCGACAGCTCCCTGGGCCTGGCTGGGGTGATGCCTCGTAGC
TTCAGTTTGCAGTCGCCGCACTTTGGTACGCTGCCGGGTTTCTTGGGGTACAGGTAAACC
AACTTGCCACCCGGAGTCTTCGAGATTTTTCTCCGGTTGGAGTTGGTGTTGTACGACAAC
CGCCGTCGGAGTGTGAGACGCTGTACCATTTTGAATACCCTATCGCCGCAGTGCAAATGG
CTGAAAAGCCCCCCGTAC
>RoeNoble.RL10_(single)_contig_363
GGCTGGAGCGGCGTGGTAGGTGGCGACAGCTGGAGCAGCGTGGTAGGTGGCGACTGCTGG
AGCGGCGTGGTAGGTGGCGACGGCCGGGGGACACGGTACGCCTCACTGCCGGAGCAGCAA
TAGT
>RoeNoble.RL10_(single)_contig_364
TCTCGGGATAGCTATGGTGGGGCAGGCCGCTATTAGGAGAGAGAGAAACAAGGCCCCTTC
CTCTCTCTTTGGTCTCCTAGAAA
>RoeNoble.RL10_(single)_contig_365
CTCCGCAACGACAGCTACACCCTCCACAAGATCCTTCCGAACAAGGTGGACCCCCTTGTG
AGCCTGATGATGGTGGAGAAGGTGCCGGATTCGACCTACGAGATGGTGGGAGGCCTGGAC
AAGCAGATCAAGGAGATCAAAGAGGTGATCGAGCTGCCGGTCAAACACCCGGAGCTGTTC
GAGGCACTCGGCATTGCACAGCCCAAGGGTGTGCTGCTGTACGGTCCTCCCGGCACGGGC
AAGACGCTGCTGGCGCGTGCGGTGGCTCACCACACGGACTGCACCTTCATCCGCGTCTCC
GGCTCGGAGCTGGTGCAGAAGTTCATCGGGGAGGGATCACGCATGGTGCGGGAGCTCTTC
GTTATGGCCAGGGAACACGCCCCGTCCATCATCTTCATGGACGAAATCGACTCGATCGGG
TCGTCACGTATCGACGCCGGTTCCGGCGGGGACAGCGAGGTTCAGCGGACCATGCTGGAG
TTGCTCAACCAGCTGGATGGCTTCGAAGCCACCAAAAACATCAAGGTGATCATGGCCACC
AACCGCATTGACATCCTGGACCCTGCCCTGCTGAGGCCCGGCAGGATTGACCGCAAGATC
GAGTTCCCGCCTCCGAATGAAGAGGCTCGTCTGGACATCCTGCGCATCCACTCGCGCAAG
ATGAACCTGACCCGCGGCATCAACCTGCGCAAGATTGCCGAGATGATGCCCGGGGCCTCC
GGCGCCGAAGTCAAGGGGGTCTGCACCGAGGCCGGCATGTACGCTCTGCGCGAGAGGCGT
GTCCACGTCACCCAGGAAGACTTCGAGATGGCAGTGGC
>RoeNoble.RL10_(single)_contig_366
ACTTCGAGATGGCAGTGGCCAAGGTCATGCAAAAGGATGCAGAAAAGAACATGTCTATCA
AGAAGTTGTGGAAGTGAGGCAGGGAACCTGTACATAAGAAGACTTGCTGTGCTGCAGGTA
ACCTCTGCCGGGGCCCTGTTGGAAGTAATGCTTCACACACTGCCTGCGTACCAGTGACTT
AAAATAAA
>RoeNoble.RL10_(single)_contig_367
ACTTCGAGATGGCAGTGGCTAAGGTCATGCAAAAGGATGCAGAAAAGAACATGTCTATCA
AGAAGTTGTGGAAGTGAGGCAGGGAACCTGTACTTAAGAAGACTTGCTGTGCTGCAGGTA
ACCTCTGCCGGGGCCCTGTTGGAAGTAATGCTTCGCACACTGCCTGCATACCAGTGGTTA
AAATAAAAGTGTGGCC
>RoeNoble.RL10_(single)_contig_368
GTTTCCGCTGTTAAGCCTCACAGGGCTCTACTTCTCTTCAACATCTGCATTTCTAATTCT
TTACCCTCTCTAACTTGAACTGTTTCCTCTCCTAAAACTCAACGGGAAAATATCATAAAT
GAGTAACGTACACGCATTTTATCAGGTGTTTTGTTTTTANAAAATTAATTCAACTCTA
>RoeNoble.RL10_(single)_contig_369
CCGTCCGTACGGCTGCCAAGCCTTCCAAGAGCAAGCGCATCTTCGGTGTGGACCATCGCC
TAGCCTACACCGCCAAGGACCTGAAGGAGATGCACGGCGACGCCGACATCCACTCCCAGA
TCCGTCTGCCCAAGGACTTCTGCGTGCCGCTGGCCCTGGAGACCAACGGAACCCTTTTCA
GCTCGCTGAAGATGTTCGAAAAGAGGAACGTCAACAAGAAGTTCATCGACGTCATGGCTC
GTCGCGTTGCCCTTTCCGAGGCCCCAGACTGCCAGATCTGCGAATGCGTCAGCGCTGAAG
ACGGTGTCGGACAGTCACTCTGCAACCGCTGCGTGTCGCCGACGTTGGGACCTGTGCGAT
CGCCGGATTTCTCTCCTTCGATGTACGAGGAGGTTGTCGAGCGGAAGGGATACAAGCGTC
CCAAGACCAAGAAGCTGCGACACCGCAAATGAACGCATTTGCCTCTGCTCTCCAACTGAC
CGAATGTTGTCTTCTTGAGACATAGCTCTTAGAATGTTTCCGTTTCCGCTGTTAAGCCTC
ACAGGGCTCTACTTCTCTTCAACATCTGCATTTCTAATTCTTTACCCTCTCCAACTTCAA
CTGTTTCCTCTCCTAAAACTCAACGGGAAAAATATCATAAATGAGTAACGTACACGCATT
TTATCAGGTGTTTTGTTTTTATAAAATTAA
>RoeNoble.RL10_(single)_contig_370
CTTAGAATGTTTCCGTTTCTGCTGTTAAGCTCACAGCGTTCTACTTCTCTTCAACATCTG
CATTTCTAATTCTTTACCCTATCCAACTTCAACTGTTTCCTCTCCTAAAACTCAACGGGA
AAAATATCATAAATGAGTAACGTACACGCATTTTATAGGGTGTTTTGTTTTTATAAAATT
AATTCAACTCTAGTTTCTGCTTTCATACGCACTTTACTTTTTTTTAAATGTTTCAGAGCG
ACGTTACTTGTATTCTGTGACATTACCA
>RoeNoble.RL10_(single)_contig_371
CAAATATTATGTTTATTCAACGATAACTGAAATTTGTTGCAAACATTTCAGGGAAACTTC
CTCTGCTGTCATGTTTTGCCATGGATATTATTTCTTCTTGCGGAGGAGGGTGGCGTAATC
GTCGTAGGTGCCGAGTCCGTAGCCATAGTTCAGACCATAAGTGCCAAGCCCGTGTCCGTA
GCCGTAGTTTCCGACACCATAGCCGAGACTACCAACTCCGAAGCCGTAGACAGGAGCAGC
GTGGCCGTAGGTGGCGAGCGCTGGAGCAGCATGGTAGGCGGCAACACCTGGTGCGGTGTG
GTAGGTG
>RoeNoble.RL10_(single)_contig_372
TCTTCTTCTAGGGCTGCCTCCGAAGAAACCAAGTCGGCTCTTGGCACAAAA
>RoeNoble.RL10_(single)_contig_373
TGCGAGCATTCCAGTTCCTCGCGTTACTTGTAATCAGTTCTTTGATGTAATGTATGAATA
AACAAGTGTATATAATACCCCAAAAAAAAAANAAAAAAAAAAAAAA
>RoeNoble.RL10_(single)_contig_374
AAGCAGTGGTATCAACGCAGAGTACGGGGGCGGGGGAGGAC
>RoeNoble.RL10_(single)_contig_375
CCGAACCGGAACGGAAACGTTAACGTTACTACTTTCCGTTCCGGGGTCCGGGTACCAACG
ACGGGCCGGAACGAACGACGACGGGACCGGGAAACGGAACGGACGGAAGGGTAGGGTTCC
GGTAACCCGAAACCAACCGAAACCCGAAACCCCAACCCGAACCCGGAAACCCGGGAACCC
GGACCCGTTACCGGGTTAACGGGAACGTACGTTACGTACCCAAACCGAAAGTAGGTTCGG
TAACCAAACCCGAAACCGGGAAAACC
>RoeNoble.RL10_(single)_contig_376
AAACAATGCAACTGTATTTTCCACAACGCCTGCACTTACGTAAACCAAACAGTACTTTGC
TTTTGCCCAAGAGCAAAAATACCCTCAAGTGTGACCGATGCACCCACCTCGCTACGCACC
ATCCGACTACGACAGCCACACCATCGCCAAACGTGAGCCACGGTACGGTGAAGTCGACGC
ACACAAAATGGTGAAGAGTTCAACCAACCGTGCGCACCCGTCGTGCGGTGATACCCTCCT
CTGCTCAACAAACTCTTCAAGATGTATTCTTCTCTTCGCAGGGTTTGGCACACACCTTCT
GCGGAAAGTGAAGTGAAACTGTGAGCCATGCAAAAACACAATTTCCTTGCCCAGATGACG
TTGCTTGTTTTTCTTCTGCCAGGCAGAGGGCATGTGGTCTCCAGTCAGATTTATGCTGAA
GAAACCATGTCGACATGAGTGGTGTGTTACTTTGTCTGCGGTTGAGAAGTGGATCTTCGA
GAAACCAGCATCTGTCGCGGTTTTGTTGATGCGCGCGCGTTGATGATCGAGTAGACGGTG
ATGGCACTATTAATTTCAACAGGCTTAGAAGACAGCTTGAGTGTTTTAATGTCTATACAG
TTGGCATTTCTTTCTGCATTCCCTGATCTCGAAGCATTGACAGGAACATCCGAGATGTTG
TGTGTTACCGAACGCTTGACTGTGAAACGTTTTGTAGCAGTTATTTTTACGTTCACTCGA
GATTATTATTCGCGCTGACTTTCAATACGTTTACTGCTCAACGTCCGTTGAACAGAGTTA
AAGTGTTACGGTAAAGATACATGAATGTATCGCGGCAACATAATATGGGTAACGATTCAA
ACGAAGTGAATTTAAATCCAAAAAACGGAACTGCACATTATGCTGATAACTGTCTTGTGC
TGTTTTTTGTAGGTCGAGGGAGTTTAATGATGCAGCTCCCGTCGCCCCATTCTGTCGCGT
TTAGGTAACCGTAGTGGCATCCTTTGTTTGCTTGAGCGGAAGGGCTGCGCTCTCAAGGCG
CGAAGATGCTGCATTCTCGGGTACCACTCGATGTTTTCTTTCTCTATCTCTATCTATTTA
ATCTATCTCCTCTCTCTCTCTCTCT
>RoeNoble.RL10_(single)_contig_377
TTCGCAGCCTTTCCCATTTTGTTGATGCGTCGCGCGCAGAACAGCACATGTCTTGTTTGA
GTTGATATACAGAAATTTATACAACGGCGGCTGAGGAGCTGGGAATCCACTTTCGGCACG
CTCGGATGGCCCCACACCTGCCGTTGCCCTTCTTGCCTCGACATTCACGTTGGGTTTCAT
TGAAATGTTGAAGAGAAGCGCATTATCCTCAGTGTGCGGCTCGGAGGTAAACGGATGAAC
TGTTATGTTCAAGCTGGATATTTCGCTTGAGCCGTTAAAGCGGTGCCGGAGGAGAGCCTG
ATACGTTCCGTTACGAAGCCCGGACGTAACGTTCACGGATA
>RoeNoble.RL10_(single)_contig_378
CAACGCAGAGTACGTTTTTTTTTTTTTTTNTTTTTTTTTTTATTTCATTATTGCTTGTTT
TATTTATTTTTTTTTCTTTTTCGCTGGACGAAAGTGGTGTGTGAATATAGTCGGAGGTTT
TTTTTGCTGAAGGGTGAAAAAAAAGTGTGCTAAGGAAAAGAAGAAAAGCGTTATTTCTTG
TAGACGATGTTTTTGTTTATATAAACAAATAAAGTTGAGGTGCAAGTGTATTTATGTTTC
CATTTTTGTGCTGTTGTAAATAAATAAAAATAGATCATCCCTATAAAAAAAAAAAAAAA
>RoeNoble.RL10_(single)_contig_379
TCTACTTATTTATTTTTTTTTTTCTTTTTCGTCTGGACGAAAGTGGTGTGTGAATATAGT
CGGAGGTTTTTTTGTCTGAAGGGCGAAAAAAAAAAGTAGTACTAAGGAAAAGAAGAAAAG
CGTTATTTCTTGTAGACGATGTTTTTGTTTATATAAACAAATAAAGTTGAGGTGCAAGTG
TATTTATGTTTCCATTTTTGTGCTGTTGTAAATAAATAAAAAGATAGATCATACCACAAA
AAAAAAAA
>RoeNoble.RL10_(single)_contig_380
CCGCTTTTACGCTGGTAGTGTGACACGAGTGGTATATTTTCTGGACTGCTAAAAGAGCTG
AACAGTCATGCAGATCTTCGTCAAA
>RoeNoble.RL10_(single)_contig_381
CATGCAGATCTTCGTCAAAACCCTCACCGGCAAGACCATCACGCTGGAGGTCGAGCCCAG
TGACACCATCGAAAACGTGAAAGCCAAGATCCAGGACAAGGAAGGGATTCCCCCGGACCA
GCAGCGTCTCATCTTCGCCGGCAAGCAACTCGAGGACGGCCGCACCCTGTCGGACTACAA
CATCCAGAAAGAGTCCACCCTTCACCTGG
>RoeNoble.RL10_(single)_contig_382
TCTTTGCGATTGGTACCAAACTTTATTCCGCGCACTGCCTGTATGGTTATTCATTTGTGA
TCCAGGGAACAAAACTATCAACATGTCTTCTAGGGTTGCCGTGGTAACGGGAGGCAACAA
AGGCATTGGTTTCTGCATTGTGAAGTTCCTTTGCCAGAAGTTCGATGGAGACGTTTACTT
GACAGCCAGAGACGAGAAACGGGGGAATGCTGCTGTAGCGGAGCTGAACAAGATGCTGCT
TCATCCGAAGTTCCATCAGCTTGACATTGATGACCTGGAAAGCATCCGTAAATTTCGTGA
CCACCTGAAGCAGAACTACGAAGGACTCGACGTGCTGGTCAACAACGCTGGAATTGCTTA
CAAACATAACTCCACGGCACCCTTTGCTGAGCAGGCTGAGGTTACCGTGAAGACAAACTT
CTTCAGCACGCTCAGCGTGTGCAAGGAGCTGTTTCCGCTGCTGCGCCCTCATGCCAGGGT
GGTAAATGTGAGCAGCATGTGCGGCATGTTGAAGGTCATCCCGGGACAAGAACTGAGGGA
AAAGCTCAACAATCCCAACATTACCTTAGAAGAGCTTGTGGAACTCATGAAAAAGTTTGT
TCAGGACTCCAAGGACGGTGTGAATGTCGAGAACGGCTGGGGACAATCTGCCTACAATGT
ATCCAAGGTCGGCGTCACTGTACTCAGCTTCATTCAGCAGCGAGAGTTTGACAAAGACTC
CCGCTCGGATCTGATCGTCAACGCGGTGCATCCGGGATACGTGGACACTGACATGACTAG
CCACAGAGGTCCTCTGACACCCGATCAAGGAGCTGATGCCCCGACCTACCTGGCCCTGCT
CCCACCCAACGTCAAATCTCCCAGGGGAGAGTTTGTCTGGAACGATCGTAAGGTTGTGCC
TTGGAACGGAGATTGAGGTCCAACTCCCGAATCAGGCCCCTTGGACCTGATGTGCACCCT
GAGCAAAGTGCAGCTGATGTTGGGCAGTCCTCCCACTTTTTGGTTGTTTCCAAGTTATTG
TCATATTTTTCATTACGTGTCACAATAAACACAATTTTTATTAGTGATCCTCAAAAAAAA
AAAAAAAAAAAAAAAAAAAAAAAAAAGTCTCTGCGTTGATACCACTGCTT
>RoeNoble.RL10_(single)_contig_383
AAACTGAATTTGTGCAATAAACACTCGGGGAGACTCGGAACTCATAAACTTTACAACCGA
GAAAAATTGCACATAGCCGTAACTGCTTCATGCAGATGGTGAGGGGGAAAAGGTTGACTA
CACATTGTTTATGTTACAGGCCATCGGGAATTTAAAAATAACTGCTCAGATTAGAGGCGC
GCAAAACCGCCTTTCAATACATTGCACGGGAAACAAACTACAAACTACTTCACAAGAAAA
CCGTGGTTATTAGGAATGTAGAGTTCCTAAGCCCATTCAAAGCTTATACATCCTGTGTAA
TACATGCAAACTGATAACCAGCTCATATACATTTATATCCCCGCTTATTTACAAAAACTT
AATCGCTCAATAATAATAATAATGTTAATAGCAATAATAGCCACAGTTTGATTATCATAA
GACCATAAACCATTAAATCGAGTTAATTAGTTTCACGCCAACAGCATTTCTGAAAAGTAA
CAAAAGAGACAAGATGTTAGAGGAACAAGAGGCGGGTTAAAAAAATGTGAACAAAATGAA
GCCTCAGGCCTCAAGTTCCCTTGAACCGAGGGTCCAAAGCCGTACTCCTGAGAAGGAACG
TTCTCGTGACAAAAACGCTTTCTAGTCAAGGCCCAAAGCATCTCGCTACATTCCACCAAC
TCTGGTGACCGTGCAAAAAAACTCCATTCGGGAGAGGGCTAAGACCACACGACCGTGCCA
CGCTTCACGAGAAGCGTAGACCAAAGCAGAAAAGCTCAGGCACATCATCCTTCGTCTGCT
TGCAAAACCAAGATGACAAGAAAGAGGCAAGTGGGAGGGAGCCCCAACGTACCCCACCGA
AACTTTTGAAACCAATGTATGAATGCACGCCTGTGTTTGGAACCCTCTCCGATAGGGAGG
GCCATCATCGACAAGGGCACAAGCTTTCGCTAATGTCAGGCTCTCGATTAGTGGGTACCC
AGTTTGCCCACTGGCTTCTTATATTTGTGCGACGGTACAATTCAGGCAAATGTGAGGTAT
GATATTTCGAGGGTACATAGAATAACAAAATATACGTACAAGAAAACTTCATCACAATTT
CACGGCTTTAAATGTTGCCATGCAACTACGGTACTTCTAAAGCGGCTAATGTTGTTAGCG
CTTCTTTGTAACTACCATAATTGAGAATCTAGCTTTTTTTGCAGAAAAAAATACATATGA
CCAAATAGATATGACCAAACACCCATCTTCCTCCTCCGTAAACCTTCTCCGGTGAAGTGA
TCACCGATAATAATGAAGGAAGCACTGTAAATAAAAAGAATGTCGGTTTTGGCAACTAGC
TCAAAGGTAGTATTCTAACTCTCCTACCTTCAAAACAAAAAAAAAAAAATAACATAAACT
TTCCAAAGTACAACAAATGCCTCCATTAAAACCCGATTCTTCAGAACAATCTGACGGGTT
ATATTTTCTTCCATCGATTGATAAAGACAGACAACTGTCAAACAGTATGACTAGACAACA
CGCACATAAAAAAATTCTCCCCTGGAATAAAGAAACCAAACCAATCGGTGCAAACAACCA
AACTCGATAAAGAACCATGAAAAAAAACAAAAAACAA
>RoeNoble.RL10_(single)_contig_384
TCCCAGGGCAGCTTTTCAATAGTGAGAAACGTACATGATACTGGAAGACGGGCATGTTTT
ACAAGGATATGGACTGCTGATTACGGCTCTTTTACTTCCCGGCGAACTACCGCTTTTATT
GCCTATAGTTCCTTGAAGTGTGCCGTGCTACTCGAAGCAGTATTTGCAGTTAAAATGTGA
GCCACGTCACTCGGAAAGGTGGTGATGCGCAAACAGGCGCCGTTTTAGCTTGCTAATACT
GCGAAAGCTGGATGTTGGTGACAGAAGGAGTTCAACAATGGTGCCACCTCGGTTTTAGTC
GCATTCATCTTATATTGTAGCGTAATTGTGTCAAATGTATATATGCAATTAAAATAAAGG
GAATACTATATTAAGTTAAAAAAAAAAAA
>RoeNoble.RL10_(single)_contig_385
CAACGTTCACACCTTCCTGGTGGACAAGATTCACGTGAAGGTCAAGAACGACAAGGCAC
>RoeNoble.RL10_(single)_contig_386
AGGGCAATGTTCACACCTTCCTGGTGGACAAGATTCACGTGAAGGTCAAGAACGACAAGG
CAC
>RoeNoble.RL10_(single)_contig_387
CATTGTGGCCTCGGATAAAAAACATCTGGGTCCGTTCGTCTAGCGTCATCGACACTACGG
GAGAGTTCGAAGCTGTCGCCGAGCGTGGCAAGCAGGGCAATGTTCACACCTTCCTGGTGG
ACAAGATTCACGTGAAGGTCAAGAACGACAAGGCACTCGCAAGAAGAAGTTCAGGCAGCT
TATTTTTTTTCGTTAGGACAAGGTTCTGACCGTGTTTGACCGCAGATACTCTACGGCGCC
TACCTCCATCTGCTCGGTGCAGATGTTTGATCAGAAACCCCACCTTTATTCCTGTTGGCG
CTTGAGGTTACGCTGCTACGATTAAATTTGGCTTAAGATCAAATAGGGTTTCACTCTGAA
TCTCGACGCCATTCACAATCGGGGAAAGTGATGGTCCCGAACTTTAGCTTAGGTTTTAGG
ACTAGCTTCATTCAATGTATTTGCCTCGTGCAATATGTTATGTGCCACTTGAAGTGGATG
CGTCCAAAGATCGCTAGATGTTATAGTACT
>RoeNoble.RL10_(single)_contig_388
TGCCTCCGCTGTGGCCACGGTCACCGACGCCAACAACTTCATGGACGCGGTGCTCCACAC
CAGAATCCCGGCACTGATCACGTCGGAGCCCATTCTTTTCCCATTCGCGACCATTCCTCC
TTTCAACTTCACGGTGGCCGGAACCAACATCCTGACGAACCGGGAACTACAAGTGAACGT
GTCCCGGGGTGAAATCCGGGGCTTCAGCACTGAGGTGAAGCGCGTGGGAGACTGCATGTC
CGCCTGTGCTCAGGGAAGGCAAGACGTCCATCAGGTGTACCCTCAACTTCACCGGAGTCA
ACGCTACTTTCGACACGCACACGCGGGGTGACAACATTGTGGCCTCGGATAAAAACATCT
GGGTCCGCGCTAGCGTCATCGACACTACGGGAGAGTTCGAAGCTGTCGCCGAGCGCGGCA
AGCAGGGCAATGTTCACTACCTTCCTGGTGGACAAGATTCATGTGAAGGTCAAGAACGAC
AAAGGCACTCAGCCTGAACGACAAACGCAAGAAGAAGTTCAGGCAGCATTTCGAGGACAA
GGTTCTGACCGTGTTGCCGCAGATATTCTACGGCGCCTACCTCCATCTGCTCGGTGCAGC
TGTGAGCTCTGTTCCTTTCCCTCATGTTTGATCAGAAAACCCCACCTTTATTTCTGTTAG
AGCTTGAGGTCACGCTGCTACGATTAAATTTGGCTTAAGATCAAATAGGGTTTCACTCTG
AATCTCGACGTCATTCACAATCGGGGAAAGTGATGGTCCCGAATTTTAGCTTAGGTTTTA
GGACTAGCTTCATTCAATGTATTTGCCTCGTGCAATATGTTATGTGCCACTTGAAGTGGA
TGCGTCCAAAGAT
>RoeNoble.RL10_(single)_contig_389
CCCACCTTTATTTCTGTTGGAGCTTGAGGTCAC
>RoeNoble.RL10_(single)_contig_390
AGGTCACGCTGCTACGATTAAATTTGGCT
>RoeNoble.RL10_(single)_contig_391
AAACGCAAGAAGAAGTTCAGGCAGCATTCGAGGACAAGGTTCTGACCGTGTTGCCGCAGA
TATTCTACGGTGCCTACCTCCATCTGCTCGGTGCAGCTGTGAAGCTCTGTTCCTTTCCCT
CATGTTTGATACAGAAAAACCCCACCTTTATTTCTGTTAGAGCTTGAGGTCACGCTTAGC
TACGATTTAAATTTGGCTTAAGATCAAATT
>RoeNoble.RL10_(single)_contig_392
TTAGTCAGACGAAGTCCTCGGCAAGTATTGACAAGGTCAAAATCGATCGAGCCGCAGACC
CTGCGGATATCACTTTGCTCGGATAGAGCTTCATTAGCAGAAAGCAGATAGCTGTTGATA
ACAGCTGCCGACCCGCTTCACAATCGACGATGGCGTTCTCTCTCGCTGGTAGTTTAGGCC
TAGCGACGACATCGGCTCTCCTCCGACGCACTTCTGCGGCGATCCGCTGCCTCGCCACAA
GCACGGAAAACATCGCAGACCTCGTCAAGGGCGACAAGGTGGTCGTATTTATGAAGGGGG
TGCCTGAGAGTCCTCGTTGCGGCTTCAGCAACGCCGTCGTCCAAGTGCTTCGGATGCACG
GCGTTCAGTACAAGGCGCACGACGTTATGGAAGACGAAAATCTACGACAAGGCATCAAGG
CTTATAGCAACTGGCCGACGATCCCACAGGTCTATATCGACGGACAGTTCGTGGGCGGCT
GCGACATTCTGCTACAGATGCATCAGAACGGCGAACTGATCGACGAACTGGCTAAAGTCG
GCATCAAGTCGCTTCTCGTCGACGCAGCGCCGGCCAGCGAGCAAGAAACGACGAAGAAGT
AGCC
>RoeNoble.RL10_(single)_contig_393
AAGCAGTGGTATCAACGCAGAGTACGGGGGGTATATAGTTGAATCTCACATAGCTGACAT
ACTTCTGAAAATGGGGTGGAATTTGATAACAAGAGGGGATCTTTATCAATGCACATCTTC
TAAATAACTGTCTAAAAAACTCACATTCTTCTTTAAACATCTTTTTTTACTGTTACACTT
CGAGCCTGAATGTCTTTTGTTAATGACTGTTATTCTCATAGGAGGTATCCCTTCAAGAGA
AATAGGTTTATTGTGTCACAAGTGTGCAAAATTTGTAAGCGTGTGTACAAGTAACTACTA
GTGTGCCCAGGGTCTGTGAACTTTTACAGCACAGTTACTTAAAATGTGTGGGATATCTAT
TGCACTTTATGTTTGTTACAAATTGTGTGCATCTGAATTCATTGTACAACGAACTAACAC
>RoeNoble.RL10_(single)_contig_394
TGGCAAATTCCCCACCCTTCTGACCCACAACGAGTCCATGATGGCCAAGCTGGACGAAGT
CAAGGCTACCATCAAGTTCCAGATGAAGAAGGTGCTCTGCCTGGCTGTGGCTGTGGGCAA
CGTGAAGATGAGCCCAGACGAGCTGGCCCAGAACATCAACCTGGCCATCAACTACCTGGT
>RoeNoble.RL10_(single)_contig_395
TTGGACGTCGGGAGTGGATCTCATACAGCTGCGCCTATTATTCCTATTGGGAAGATCGCT
TTGTAAACAGACCAGATGGCACTCCTTGCAGGCTTCGCAGGCACAGGTACGGAGTTTGCA
AGGATGGGAGTTGTGTGCCCCGAAGTTTTTCCACAACTACGGAAGAGCCGAGTTCTACCA
CTCAAACTGACCCCACGACCAAAACTAATTCAATCAACGACGAAGAAGCGGACACAGCTG
CAGCTACAGAAAAAATATTGACCCTCAGTCGCCAACCTTACTGAGGTCGGAGAGGTGTCC
ACAAGGTCATTCTCTTCAGCGAATAACAAAGTCTCCTTCCTAGAGAAAAAAAGAATAATG
AGCACTTCGTTCAAAATAGTTGAATTTCCCGTGATCGTGTGTTTTGAGCTTCACTGCTAG
AATGCCAAGCACTGTATCAAC
>RoeNoble.RL10_(single)_contig_396
ACTGTACAGGCCGCCCCAGTTGTCGCTACTT
>RoeNoble.RL10_(single)_contig_397
GCCGCCCCAGCTGTCGCCACCTACACCGCTGCTCCAGCTGTCACCAGGGTAACCAGCTAC
CAGACTGCTCCAGCTTTCGCCACTGTACAGGCCGCCCCAGTTGTCGCTACTTACGCCGCT
GCTCCAGCCGTCACCAAGGTGACCAGCTATCAGGCTGCTCCAGCAGTCGCCACTGTGCAG
GCCGCCCCAGTTGTTGCCGCCTACCAGGCTGCTCCAGCAGTCACCAGGGTTGCCACCACC
TACCAGGCTGCTCCAGCTGTGACTAGAGTTTACCAGTCTGCTCCTGTCGTTGCCGCCGCC
CCGGCTGTCGCCACTGTGCACGCCGCACCAGCTGTGACCAGGGTCTCCACTACCTACCAG
GCTGCTCCAGCCGTCGCCACTTACGCTGCTGCCCCAGCCGTCGCCACCTTCCACGCTAGT
CCAGTTGTGTCCACAGTCCATGCTGCTCCAGCTCTCGCCACCGTCGCTCACGCTTCTCCA
GTTTACGGCTTCGGCATT
>RoeNoble.RL10_(single)_contig_398
GAACGCCGCACCGAAAATGCCGCCCAAGCAGGACAGCAAGAAAAAGACCGACACCAAAGG
CACTGCCAAGAAGAAGGAGGGATCCTCTTCTGGAGGCAAGGCCAAGAAGAAGAAGTGGTC
CAAGG
>RoeNoble.RL10_(single)_contig_399
AGAAGAAGTGGTCCAAGGGAAAAGTGCGTGACAAGTTGAACAACCTGGTGCTGTTCGACA
AGGCCACGTACGACAAGCTCCTGAAGGAGGTGCCCAGCTACAAGCTCATCACACCCTCGG
TGGTCTCTGAGAGGCTTAAGGTGCGCGGCTCCCTGGCCCGCAAGGCACTCGACGAGCTGC
TTCAGAAAGGCCTGATCAAGCTGGTTGTAAAGCACCACAGCCAGGTGATCTACACGAGGA
CAACAAAAGCTGAAGATGCGTGAGGGTTGAATAAATGGGCCTAGACTTAAGTAAAAAAAA
AAAAAAAA
>RoeNoble.RL10_(single)_contig_400
TGCTTCAGAAAGGCCTGATCAAGCTGGTTGTAAAGCACCACAGCCAGGTGATCTACACGA
GGACAACAAAAGCTGAAGATGCGTGAGGGTTGAATAAATGGGCCTAGACTTACAAAAAAA
AAAAAAAAAAAAAGTAACTACTAGACGTTGATACCACTG
>RoeNoble.RL10_(single)_contig_401
AAAGGGTATCTGCCTTACCGCGACCGTGTACGGTGGTGTGCGAGAGATCCAGGAGGAATG
CCCGTCGAAGTCGAGTTGCGCCCGTAAGCCGACGAGATGCCGGGCCTTATTCTTGCCACA
CCAGAGAGGCAGACTTCCTTGGTACCTCCCCCAAGCCACGCTAGTCGAAGCGACTCGTCA
CAGTATGCACCGACTGCTACCAACTAGCTGCTAGCACTGTACCTGCTGACCTTCGTGGCA
CCGTCGAGCCGTTTGGATGCAGTTTAGAGCGCCATTTCGGCGAGCCTCGCCCGGTCGCGT
TCGTCAGTCGAGCGCCACCGAAGGCGGCGAAGATCTTAAGCCAATCAAGCGAGGGCCACA
TTCTCTTCTTTTCCTCATTGTACACCGGCTCTGCAAGTTGCGAGGCCCGAGTTCATTTGC
CGCACTCGTCGGACCCTTCCTTCTCGTAGCTACCGCAGCTTTAGTTAGTCTTTTGTCACC
CACACCGCAGTTAAGCTTTTTCCAAACGATTTCGGCGGTCGTCGAGTGGTCGGCGAAAGC
GTCTTGCGAAGCTCGTCTCTTAGCACAGATTTGCGCGCCACGAAATTTCTTTCTGCCACG
AATTTCTCTCATGGCAGAATGGACTGCGCCCCAGCGGCCAGCGTCGCGTCGTGTGGGCGC
TTGTCGTGGTGCGGAGAGGGGAAAAGAACTGTTGCGTGTGCACTCGGGTTCCGCAGAGTC
GCGCGACACGGTTGTGAAGTGAGATTCGTCGTCAACCATCTTTTCATTTACGTTTAACTG
TCTGTGAGAAAGAGCGAGAGAGCTGTTGAGGCTTTGTAAATATGTACACCAAGCTCCTTC
CCTTCTTTGCCTCTTTTACGATCTAGCGAGAAGCAGTGATGCCACGTTTCTCCCCAGTGT
AAACAGTGCCGCAGTCGTCGACATTTTCTACTCATTCCCTTCCTTCGCGGAAATATATAA
ATTAAATTTGCGGGCGCACGCACCCAAGGCTACACAGTTTTTTGACAGAGAAGAAAAACA
ACAAAAAAGAAAAAAACGCTCCAGGCCACGTCTGGGCGTGCTTTGTCAAGAAGTCTTGTG
CTTTCTTTCTCCTCTTGAACAAAGCAATTTCGTAAGAAGAGGCGAGGGAAATTGGCATAT
ATATATATAAATATA
>RoeNoble.RL10_(single)_contig_402
ACGCAGAGTACGGGAGATGAACAAGCAGCGCGTTTTCAGGAACAATTATGTGGACATCCT
GAACCCTGGGGGAGGAGCGAAGACGACCAAGGAGGCCACGTTCCCGGCTCCCGTGGCCCC
TGCGTTGCCTGAATCGGCGGTGGGCCAGATAAAAAGGAGCCTTTCTACGATGAAGTGAAA
GACAAGAGTGACACCAGTAATGCCAGCACTGCGATTTCGTTGACCACAACTGTGCCTACC
AGTACAATGCGTGATGCAGACGCAGATGCTTACGATCACTTGGAGTACAACAGGCCAAAG
ACGGAAGACAAAACCGAACTACTTCAGACTCGACAGCACGCTCTACCAAAAAGAAGACTT
AGTGCGATGGACGTCAGTGATGTTCCTCTCACTGGCACTACCGGTGGCTTGTGGGAGCAT
GTGTGGTTTCTGTCTCCTGGATTCCTGGGAGCCTCAAAACCAGAACTTTGGCTCTCATTG
CTCCAATTGTNTTCCCCCAAGATTCAGAACTATGACTTTCCTCTTTAGTGAAGTCCAGCA
GCAGAGTTCAGCAACAAGCAGACTTTCTCTCTATGCTTTGTAGTGGTTGTTCTTCCACCC
ATCAAGTCAGCGCTGGACAGTGTCATGGTCTTTTGTGATACCCTCATCTATCGTGTGTAT
ATTGTGAGATTGTTTATATTTCCGAGTAGTCACGATTTTATTTTGATCTTTATTTTGATG
TGGTATTATGATTGTCTCCGTTTGTTGAGAGATCTCCGAGTCTGAGTGGCATGTGCATGT
ATTAGTGCTGACAATTGTTAGCACAAACTGGCTGGCCAGTTGTTATGTTTTTTCTTAAGA
GCAATGCATTTTTTAATTTAATGACGTTCAAGCTGCCAGTGAAACCACCTGTTGTTCTTA
CTGAGCAAATATTCACAACTGAAGCATTCTTTCATTCTGACTGCTTTTTGGAAGAACTGA
ACAGGTAAGGAAAGGGGTAGATGATTATGTTACCTGCAGCATAAAGAAATGTGCATAGTT
TATTCTGAAAACGTGATTATTTTTGTCTGTAAATATTTATACTTACTAGTATAGTCCAGA
CATCTGAGTATATCTAAAAAAGCTGTATGATTTCTATCCACAAAACATAGTATTTAGATT
GAACTTCTTCTGAAAACAGTTTGAGTCACAATTCCACCAGGTACTGTACAAAACTGTATA
TAATTCCTCTCTGTATGGAAGTAGATAATAAAAAATATAGATCTTAAAAAAAAAAA
>RoeNoble.RL10_(single)_contig_403
AAGCAGGGTATCAACGCAGAGTACGGGGGGACCTAGAACCGGTTCCAGATGAACAAGCAG
CGCGTTTTCAGGAACAATTATGTGGACATCCTGAACCCTGGGGGAGGAGCGAAGACGACC
AAGGAGGCCACGTTCCCGGCTCCCGTGGCCCCTGCGTTGCCTGAATCGGCGGTGGGCCAG
GGCCCTCCCCCGCAGTTCTTCATACCTCAACCACCCTCCGACGGAGACGGCACCACTTCG
CAGGGCTTTGATTTCGTTTCGCCGGCAGCGCCCAGCTTGTCGGACAATAGCCTGGGGCCC
CCGGCCCCCCCTCCCGAGAGCAACGCACCCTACGGATCAGCGAAGCAGCCCGTATCGACC
CCGATGATGTTCGACCCGGCTGAGTTTGCCTCTCGGTCGTCGGACAGCGGCACAAGCCAC
CATGTCGGAGGCCTGGGACGGAGAAAA
>RoeNoble.RL10_(single)_contig_404
CGCAGAGTACGGGGGCCTTTCTTTTGCGCCGGTCGATCAGCCTTGCTGTCGTCGAACCAT
GGGTCACGAAAATATCTGGTATTCTCACCCCAGGAAGTATGGTCCGGGCTCTCGCTACTG
CCGGGTGTGCGCCAACCACCACGGCCTCATCAGGAAGTACGGGCTGAACATCTGCCGCCG
ATGCTTCAGGCAGTACGCCGCCGACATTGGATTCAAGAAGTTGGACTGAGCAGCCACCCC
AGATTCGGACCAAAAAGACCATGATGCGAGGCCTGCGTGTGCTTTGCAAATAAA
>RoeNoble.RL10_(single)_contig_405
GCAGGGCAATGTTCACACCTTCCTGGTGGACAAGATTCACGTGAAGGTCAAGAACGACAA
GGCACTCAGCCTGAACGACAAACGCAAGAAGAAGTTCAGGCAGCATTTCGAGGACAAGGT
TCTGACCGTGTTGCCGCAGATATTCTACGGCGCCTACCTCCATCTGCTCGGTGCAGCTGT
GAGCTCTGTTCCTTTCCCTCATGTTTGATCAGAAAACCCCACCTTTATTTCTGTTGGAGC
TTGAGGTCACGCTGCTACGATTAAATTTGGCTTAAGATCAAATTGGGTTTCACTCTGAAT
CTCGACGTCATTCACAATCGGGGAAAGTGATGGTCCCAAACTTTAACTTAGGTTTTAAGA
CTAGCTTCATTCAATGTATTTGCCTCCTGCAATATGTTATGTGCCACTTGAAGTGTATGC
GTCCAAAGATCGCTAGATGTTATAGTACTTTGTTTCGCAGTAGGATTCTATAAAAATCAA
TATACAGTGAAAACAAGCGCTCTAAGTTCTCTACGTTGTATGCGATG
>RoeNoble.RL10_(single)_contig_406
GTTAGAGCTTGAGGTCACGCTGCTACGATTAAATTTGGCTTAAGATCAAATTGGGTTTCA
CTCTGAATCTCGACGTCATTCACAATCGGGGAAAGTGATGGTCCCAAACTTTAACTTAGG
TTTTAAGACTAGCTTCATTCAATTTATTTGCCTCCTGCAATATGTTATGTGCCACTTGAA
GTGTATGCGTCCAAAGATCGCTAGATGTTATAGTACTTTGTTTCGCAGTAGGATTCTATA
AAAATCAATATAAAGTGAAAACAAGCGCTCTAAGTTCTCTACGTTGTATGCGATG
>RoeNoble.RL10_(single)_contig_407
TGGTCTCGAACTTTAACTTAGGTTTTAAGACTAGCTTCATTCAATGTATTTGCCTCCTGA
AATATGTTATATGCACTTGAAGTGTATGCGTGCAAAGATCGCTAGATGTTATACTACTTC
TATAAAAATCAATATAAAGTGAAAACAAGCGCTCTAAGTTCTCTACGTTGTATGCGATG
>RoeNoble.RL10_(single)_contig_408
ACGATTAAATTTGGCTTAAAATCAAATAGGGTTTCACTCTGAATCTCGACGTCATTCACA
ATCGGGGAAAGTGATGGTCCCGAACTTTAACTTAGGTTTTAAGACTAGCTTCATTCAATG
TATTTGCCTCCTGAAATATGTTATGTGCCACTTGAAGTGTATGCGTGCAAAGATCGCTAG
ATATTATAGTACTTTGTTTTGCAGTAGGATTCTGTAAAAATCAATATACAGTGAAAACAA
GCGCTCTAAGTTCTCTACGTTGTATGCGATGCGAATATTTCTTGATATGAAATAAAACTG
TCAAAATACATAAAAAAAAAAAAAAAAAAAAGTAAACTCTGCGTTGATACCA
>RoeNoble.RL10_(single)_contig_409
CTACTCTCGGGCTCGGCTACTCTGGCTACGGTGGCTACGGTGGCTACGGTGGCTACGGTG
GCTACGGTTATGGTTCCGGTTACGGCTATGGTTCCGGCTTCGGTTATGGAAACGCCGTCG
GCTTTGGTAACGGCTTTGGCTACTCTGGTCTGACCGGTTACACTATTGCTGCTCCGGCAG
TGAGGCGTACCGTGTCCACCTACCACGCCGCCCGGCCGTCGCCACCTACCACGCCGCTCC
AGCTGTCGCCACCTACCACGCCGCTCCAGCTGTCGCCACCTACCACGCCGCTCCAGCTGT
CGCCACC
>RoeNoble.RL10_(single)_contig_410
TTTCTTTCATCATGACCATCTACCTTTGCTTTGAAACATTTATTTAACGACCAAAGAAGT
GGCCACCATATCTGCCCTGCTGTTTGGGCATAAAAAGAGGAAAAGCTTTTAATCTTCTCG
GGAGCTTCCAGGGCGAATGAGACAAGTGGCAGCGATCAGGGACTCCTGGGGCTTCAGTAG
TCTGGAGTCACCTGGTTGATCTCGGCGAGTATGGTTTCCTTGAGTGCCGTAGGGAGGTTC
TGAAGTTGCCCGACTGTGACGTTGTTGGGGGCCAGGTGCACTGCGAGTGGAGGGTGAACG
GGCAATCCATCCCAAGAGCTTGGTGACAGGGTGAACACAAGTGTAGCATCCAGAGTCATG
TTGCGCTGGTTGCGGAAAAAAGACGTCCGAGGCCCGTTCAGCTAGCTCCTCGGGAGAGAC
ACCTTTGCGAAGGGCAACAGTGGCAGCAAATTGCCTAGGTTTGTGGTCCCCGAGGAGAGA
ACGGAGGAGCCTTCAAACTTTCGAAAGATGGCTATTGCCGGAGATGGATCTGCACAGGGA
AGTCCAGCAGTTGGAAGCGAGTTCCGAAGTGTAGCACGAGATAGTCTTTTGGAGTTTATG
TGAAGGTTTGAGGAGTCGTCGTGGTCTGCGAGAACGGCGGTAACAGGCCAACAGGTGAAT
GCGGCGGTCCAGTAAGTAAATGCTCGTCAAAGCGGCATCGTCCGGTACGGTTAGCCGCTT
TGTGGCAGACTTGTGGGCGGACTGGATAGCTTGTATAATGTCGGAAAAGCCAGCAAGTTC
CATGACAGAAGAAAGAGCTGCTCGGAAGTTGTCCCACTTAGTGAAGAATGTGTCGCAGCA
GGCGCGACAGTGAGATAGGGTTGCGGATAGGAAGTCGTAGCGTAAAATAATGGGGAGGTG
ATCACCGCCGAGGCGGTCGCCGGCGACATGCCATCTCCAGCGTCGAGGGTAACGAGCACA
GGTAAAGTCGGGGCAGGTGTCCTGCTGTTGGGAGGATTGTTTGATACGTGTGGGGGTGTC
TGGGATGTTGAGGAACGAAAGTTTCAGCCCTGTGAGGTCTGCAAGAAGCCGCGTGCCGTG
GGGAAGGTCAATGTCGTAGCCCCATGCGTGTGTTTGGCATTAAGATCACCGCAAACGGGA
ACGTCGTCTTTTGGATAAAGACGGGCGAAGTGCTTAAAAAAAGGGACTGTTTACCGCGGC
TGCCTTGTCCAGCGGTTTAGCGATGTGTCTGGAGCCACATAGACAGAGAAGAGAAAAACG
GGCCGTTGAGGAATTGGCGGCAACCCGTAACGCTGGTCATTGCAGAGCACCTCTCCCCCG
TACTGAGACCCCCGTACTCTGCGTTGATACCAC
>RoeNoble.RL10_(single)_contig_411
AGCCGTCGCCACCTACCACGCCGCTCCAGCTGTCGCCACCTACCACGCTTCCGTTCTTCC
AGCTGTCGCCACCTACCACGCCGCTCCAGCTGTCGCCACCGTACCACGCCGCTCCAGCCG
TGACTAGGGTTGACACCATCCATGCTGCTCCAGCTAGTAAGGAAAAACCAGCTACCAGAC
CTACCATGCTCCC
>RoeNoble.RL10_(single)_contig_412
ACTGTACAGGCCGCCCCAGTTGTCGCTACTTACGCCGCTGCTCCAGCCGTCACCAAGGTG
ACCAGCTATCAGACTTCTCCAGCAGTCGCCAC
>RoeNoble.RL10_(single)_contig_413
ATAGAAATAACTTTCCTACAAAACAAGATTGTATGACATGCCAAACAGCCATGCCAACTA
CGCCAACTACGCCAACTACGCCAACTACGCCAGCTACGACAGCTGAGACGACTCCCCCGT
TTGAGTGCTGAACAGGCCTTCGTCTACGCCACTGGGCTCCGCAAGACTTGTGAAAGTGCT
TCAATTCCGAAATAAATACACGTTGATTACCA
>RoeNoble.RL10_(single)_contig_414
CATCGTCTGGACCTACCTTCAACTATTCAGAGACAAATCCTGAACTTCAGAAATATCAAG
ACGCTTGGAAATTTGTTACAAGCAATGAAAGTTTTATAATGAAGTACAGAAACTTCAACA
CCAACCCGAAGGGAGAAAACACAACGATGTGCGTAAGTGCGACCATGATTGAAATGAACG
AGACAACTCATTGTGTGCTCCATAATATCACCTATTTGAATACGACAAGTAACAAGACGA
TGACATTCAACAA
>RoeNoble.RL10_(single)_contig_415
CACCGTCCATGCTGCTCCAGCTGTCGCCACTTATGCCGCTGCTCCAGTTGCCGCCTATGC
CGCTGCTCCAGCTGTTACCAAGGTCGCTACCTACCAGACTGCTCCAGCTTTCGCCAGCTA
TGCTGACTG
>RoeNoble.RL10_(single)_contig_416
AAGCAGTGGTATCAACGCAGAGTACGGGGGACTAGTTCTTTCTGTCGAGTAGTTTGACTA
CAGTACACCCCAACCGCAGTACACCATGAACGCTCTTCTCGGCCTTCTCGCTCTCGTTTC
TGCCGCGTCAGCCGGCTTCGTCGGAGGCTACGGCGGCTATGGCGGTGGACTCGCCCTCGG
CGGCTACGGTGGATACGGTCATGGTGTTGCTACTCGCCGCCTCCCCGCGCCGGTGTTGCC
GTGGCTCCCGCTCTCGTCTCCTCTTCCTACGGTTCCAGCGTGAACCACGGCGTCTCCACC
TCCTACGCACCGTCGGTCTCGGCTACGGACGGTGGATACGGCGGTGGCTATGGCGGTGGC
CACGGTGCTGGCTATGGTCTTGGTTTCGGAGGTCTGCGTTATGCCGCCCCGCGTCGTTGC
CGCTCCCGTCGCCGTGGCCCGCCGGTCGCTGTGGCTGTCGCTCGCCCGGTCGCCGTCGCC
GTGGCTCGTCCGGCTGTTGTGGCTGCTCCGGTCGCCGTCGCTCGTCCGGCTGTTGTGGCT
GTAGCTGCTCCTGCTGTCGCCTACGGCGGCGGATTCGGCTATGGCGGCGGCTACGGTGGT
GGCTACGGAGGCGGCCTCGGCTACGGCGTCGGTCTCGGTCACGGAGTCGCTCTCGGTGGA
GTTGCTGTCGGCCACGGTGTCGGCTACGGCGTCGCTCTCGGCCACGGAGGTTATGGCGGC
TATGGCGGCTACGGCGGCTACGGCTACAAGGGCTAGAGTATCGAGCTCCCGAAACCATCA
CTCATAAGACTTGCACGAAGACGACGCCCTGT
>RoeNoble.RL10_(single)_contig_417
CTCGGTCACGGAGTCGCTCTTACCTACAGCACCGGGCTCGGCTACGGAGCCGGTCTCGGT
TACGGAGCTGGCCTTGGCTACGGAGCAGGCCTTGGTTACGGAGCAGGCTATGGTTATGGA
GCAGGCCTCGCCCACGCTGTTGGCCTTAACCACGGCGTCGCTTACTCCGGTGTGACTGGC
TTTGGCTACGCCCCAGCAGCTAGCTACGCTGTCGCGGCTCCAGCCGTTGCTCGCACCGTG
TCCACCTCCTACCATGCTGCCCCAGCTGTTGCTGCCGTTGCTCATGCTCCGGCCGTGGCC
ACTTACGCTGCTGCACCAGCCGTC
>RoeNoble.RL10_(single)_contig_418
ACAAGGGAGAACTTCGACACCGCCATCGTCTAGACCTAGCTTCAACTATTCAGAGACAAA
TCCTGAACTTCAGAAATATCAAGACGCTTGGAAATTTGTTACAAGCAATGAAAGTTTTAT
AATGAAGTACAGAAACTTCAACACCAACCCGACGGGAGAAAACACGACGATGTGCGTAAG
TGCGACCATGATTGAAATGAACGAGACAACTCATTGTGTGCTCCATAATATCACCTTTTT
TGAATACGACAAGTAAC
>RoeNoble.RL10_(single)_contig_419
GAACGAGACAACTCATTATGTGCTCCATAATATCACCTATTTGAATACGACAAGTAACAA
GACGATTCCATTCACCAAATCTTATTATGTCATCAGCTCAGAGTGTTACACCACGAGAAA
CGTTCTAAACGGAACAGTGACTGGCACGAACACAAGTGAGCTGTATCCATTTGCATTCGC
TGACAAAAATTGTGCCGTCATACG
>RoeNoble.RL10_(single)_contig_420
AACACCAACCCGACGGGAGAAAACACGACGATGTGCGTAAGTGCGATCATGATGGAAATG
AACGTGACAAGTCATTATGTGCTCCATAATATCACCTATTTGAATACGACAAGTAAAAAG
ATGATGACATTCAACAAAACTTATTATGTCGTCAGCTCAGAGGGTTACACCATCAAAAAC
GTTCTAAACGGCACAGTCGCTCGCACGAACGAAAGTGAGTTGTATCCGTTTGCATTCGCT
GACAACACCATGTAGTCAGTCATACGGAAGG
>RoeNoble.RL10_(single)_contig_421
ACAACTCCGAAGGGTGCAACGCCACCATGCGGAAAATGCACGAAGGAGAGAAAGAGGAGC
TACAACCTATCCCCGCGTGCAGCGTAAACTGGCGCGGCCTAGCGGCCAAAGTGTGAGACG
GGGGAAGGGAAATAAATGCATGTCTTTGGAGTTGCGATGTGGAGGCTTGGTGAAGGGTGA
CTAGATCTCAACAAATGCTGACACTCTTTTAAGTTTCTTAGAAAACGTCACAGGAGGATT
TTTTTTTTAAAACCAGTCACTGACGAAATGAGAACGGCTGGGAGGAACACTGTCAGTAAC
TATACTAGGCCGGAGCACACGACCTGGTCGTGTGCCCAATAGACCGGAGTTAGACAGAGA
CTCCGCGCGGAAAACCCCGAAGGGGCTCAGAGCGCGATCATGCGAGGTTTCACGGTTGGG
GACTGTTACAAGTTATCCTCACAAACGTGGCCATATACACTGGTTATTACCGCAACGGCC
CTCAGTTTCTGCCAG
>RoeNoble.RL10_(single)_contig_422
GCCTTAGCTGTGCGAACACGGTGTGCACATTGAGGGAAAACTGTGTGAGCAAGAAACCGT
TGAGCACTGTCAGCGTCTTCAACGATGAAGAAAAAACACGAATTCCGAACTCTCGCCGCT
GGGATGCCACAGCCCTACTACTGCCCACCCTGAAGGGGCCCACCATGAGGCGTAGACGTT
CCACGTAACCATTTATCTACAAGAAAATGGAATAATTTACCATTTCAAATAAACGAGGCT
GCAACCTGAAACAT
>RoeNoble.RL10_(single)_contig_423
ACCCAAACGTCACTTCCGCGAACTCGAGCACGCGTTCCTGCTCTCCAAAGTTGCCATCAG
GAGATCTCAGGGCCGCATTCTCAAAACTTTCTCCGATTTTTTT
>RoeNoble.RL10_(single)_contig_424
GCAGTGGTAACAACGCAGAGTACTTTTTTTTTTTTTTTTTTTTTTGGAAAATGCAACGAA
ACATAAATGACTCTTTATTACAACTGAAGTAAACTACAAAATGACGAACACAAATATACT
CTCTGTACAGGATGACTCAGAGGGCGTTGATCTCACCCAGGAACATGATGGTGTTGGTTC
TAGAGTTCCTGATGAGGAAGATGAACGGATGATCTACATACACCTTTGGCAACGGGGGCG
GCGTCACAAACGCGGCCGTTCTTAGCTGGATGACAAAACCCGTAACGGCAGCGGCTTCGC
TGCCTTCTTCATTGACCTCCAGCACAGCCTTGTGTAGGACATCGGACACGTAGAGGTTTC
GCGAACCGCTGATACCTGAAAGATCGGCGTCGGCCGAGAAAATCTTTGTGATGCCCATGG
CTTCGAGCGTGGGCTTGAGAGTGTATTTGGTGTCCAGCTTAAACTTTGGAAGTTTCAGCT
TCATGTCCTTGGGGTACATGTTCTGGAGGGCAAGGTTAAGCGTCTGCGACGTCAGAACCG
ACTTGAGCGAAGCCAATCCGGTTTTTTCTCTGGGCAAAATGATGGTCATGCTGAAGTCAT
TGCCGACGTAAGGCAGGTCTACGAGGTCAGCGTTGAGGATGGCGTTGTAGGTGTGGTTAA
GAGTTGACTTGAGCCGCATCATGGGTACCTGGACCTTCTCGACACCGCCATTGTAGAACG
ACCTCGGCTTCGTCTTCGTCTTGTCGAACTCGTACAGCCACGTCCCCTTGTAGTAGATGG
CGTTGAGGAGGATTAACCGAGTCGAGAAGTCCGGTGGTTCGTCGAACAGACTCTGTACCT
TCCCATGTGTCCTGTTGCTAACCCAAGCGTTGATCTTCTGTATGGCCTCTTGACCGCGTT
TCTGGAAGTCGGCTTCGATGTACTCGGCACCAAAGGAACTCGTGAGTGCGTCGGTGTACT
CAGGAAGGATACCGTACCCCTCTTGGGCCACGGCTGCGTTGGCGATGTTGAGCGTGTAGT
CGTGCGGCAGGTCGTTGGTCGACTGGAGCTGTTCCTTGAACAAGGCGAGGACCTTGCCCT
CGTTGAGTTCATCCGCAGCGTAACCGAAGTTCAGCGTCAACTGTTCCAGGGTGTCCCCGC
GGGCGCCGGCGTAGGCCATGCCCATGGCTGTGGACACGCTGAACGGGGAGAAGAACACGT
TGGTCTTGTCGTTGCTGGGAAGCTGCTTGAGAAGATTGAGCCCCAGGTAGTTGTTGGCTC
GTGCCAGCTTCCACTTGTCTTGGCTGATGTCGTCTTGCGCTAACGACGCGGTAATAGCGG
CGAAGAGCCATAGCAGGCGGGTCATGGTGAGGTAATTGGTCTGTCTCGTCTCCCTCGGAA
CCGTCGTCGGCTGCTCGTCCCCTGCTCGACTGGCTTGTGCGCTCCGCCCCTCCGTACTCT
GCGTTGATACCACTGCTT
>RoeNoble.RL10_(single)_contig_425
CGGGAGCTGATCAAGTCCCCCTACCAGGAGTTTCACAGACTACCTGATGCACGCCCACCG
CCCCGTGGGCACGGCCCGCACCATGGAGAGGCCGCCCCAGTGAGGACGGAAGCAATAAAA
GGGCCTCGGGAACAAAAAAAAAAAAAAA
>RoeNoble.RL10_(single)_contig_426
AAGCAGTGGTATCAACGCAGAGTACGGGGGGATTTACAATGAAAATTTTGTTGTTTTTAG
ATTCTTCGGTCGCAATCTTCTCACACTGCGCACACTTGCGCATATTTGAAGGGCCTGTAT
TTATAAACCCCGACATGACTATCAATCATCGCGATAATCACAACCCTATATTGTTTGTGC
CTCCAACTGTCTACAGGAAGTTACATAACCTAGAAACAATTGAGAAGGAAAGGTTACACG
ACACCTTGATACCAAATAAAAATGCCAAAAAAAAAGACAAATAATTTTCGAAAGAGATTA
AAAATAAGTTTATAGTATATATCACAACAACGTGTACGAAATGTTATGTGATACTGAACC
GGCAATAAAAATACCAACAAAAAAAAAAAAA
>RoeNoble.RL10_(single)_contig_427
GAGCTGTTGTGACTTTGTATTCGACCTCTTGTGTTCGCGTGGCTATAAGCAAATAACGTA
TGATTCAGAGCGCTGCAAGACTAAAGACACTGAAGCGACTGTTGTGGCTCGAGGTTCAAC
AACGGACGCAGAATTGAGTGCTAAATAAATAGGAAATAAACATTTATTCTTTCGTACCCC
CAAAAAAAAAAAACAAAAAAAAAAAAAAAAAAAAAAACGTAACTCTGCGTTG
>RoeNoble.RL10_(single)_contig_428
AACGCAGAGTACGGGGGGCTTTTTTGGTTTTCACCACAAATGGTGATACACCATGGCCAT
TAAGCCACTGAAGACCGTTCCAGTCGTCAAAAAGCGGGTGAAGAAGTTCATCCGCCACCA
GAGTGATCGCTATGTGAAGCTGAGGCCAAACTGGCGCAAGCCGAAGGGTATCGACAACCG
GGTGCGTCGCCGCTTCAAGGGCCAGTACCTCATGCCCAACATTGGTTACGGGAGCAACAA
GAAGACCAAGCACATCCTGCCCAACGGCTTCAGGAAGGTGGTTGTACATAACATGAGGGA
ACTTGAGATGCTGATGATGATGAACCGGCGGTACTGCGCCGAGATTGCCCACGGCGTGTC
ATCCAAGAAGCGCAAGATTCTCGTCGAGCGGGCACAGCAGTTGTCAGTCAGAGTCACCAA
CGCCAACGCTAGGCTCCGCTCGGAGGAGAACGAATAAACCAGTGTCTGTCGTCAAACAAA
AA
>RoeNoble.RL10_(single)_contig_429
ACCTCATGCCAACATTGGTTACGGGAGCAACAAGAAGACCAAGCACATCCTGCCCAACGG
CTTCAGGAAGGTGGTTGTACATAACATGAGGGAACTGGAGATGCTGATGATGATGAACCG
GCGGTACTGCGCAGAGATTGCCCACGGCGTGTCATCCAAGAAGCGCAAGATTCTCGTAGA
GCGAGCACAGCAGTTGTCAGTCAGAGTCACCAACGCCAACGCTAGGCTCCGCTCGGAGGA
GAACGAATAAACCAGTGTCTGTCGTCAACAAAAAAAAAAAAAAAAAAAAAAAAAAAA
>RoeNoble.RL10_(single)_contig_430
CTGGAGATGCTGATGATGAACCGGCGGTACTGCGCCGAGATTGCCCACGGCGTGTCATCC
AAGAAGCGCAAGATTCTCGTCGAGCGGGCACAGCAGTTGTCAGTCAGAGTCACCAACGCC
AACGCTAGGCTCCGCTCGGAGGAGAACGAATAAACCAGTGTCTGTACGTACAAAAAAAAA
AAAAAAAAAAAAA
>RoeNoble.RL10_(single)_contig_431
AGGGAACTTGAGATGCTGATGATGATGAACCGGCGGTACTGCGCCGAGATTGCCCACGGC
GTGTCATCCAAGAAGCGCAAGATTCTCGTCGAGCGGGCACAGCAGTTGTCAGTCAGAGTC
ACCAACGCCAACGCTAGGCTCCGCTCGGAGGAGAACGAATAAACCAGTGTCTGTCGTCAA
CTTAAAAAAAAAAAAAAAAAA
>RoeNoble.RL10_(single)_contig_432
GAAAAAAACAAAAAAAAAAAAAAAAAAAAAAAAACGTAACTACTAGCGTTGATACCACTG
CTT
>RoeNoble.RL10_(single)_contig_433
GCATCCTTCCTCGACAGCCGCGACGTACAACAGGCAGAGTAGCGCGAAGGCTTCCCACGG
TGAAAGCACAATTGCGGAGCCTAGGACAGTCACCATATCCTCTGTTGCGGTTTGCAGAGT
GCAGCTTTTGAAGTTTTCTGGAATAACT
>RoeNoble.RL10_(single)_contig_434
AAAGCCGCTGTTGAGTTCTTCTGGATTCAAGATGCCCGTAGGCCATCTCCGGAAGCATTG
CACGGAGCTCAAATGCAATAATTAATTTCTGGCTCAAAATTATGCTTTTGGGTAGTCATC
AGGACATGCGATTAATAAAGTATCTAATCTTGTTATGACAAAAAAA
>RoeNoble.RL10_(single)_contig_435
ATGGCCGTAGGTCGCGAGAGCTGGAGCACCATGGTAGGTGGCTACGGCTGGAGCGGTGTG
GTAGGTGACGGTGCGGGCGACGGGGGCGGCAGCGAGAATTGGAGCAGCAGCCACGGTGGC
GACTGGGGCAGCCGCAACGGCGGCAACGGCTGGAGCGACTTCATAGGTTGCGACCCTAGT
CACAACTGGGGCGGCAGCAACCAGAGGAGCAGCTGCTACCGTAGCAAC
>RoeNoble.RL10_(single)_contig_436
GAGTACGGGGGAGTAACGCAACAGTCAAGTGGGGAGGGGCGGTGCTGATTTTTTTGTCTG
CCGTTGATGGCGTGTTCGGCTGGCGGATTCTCCATCAAATTTGCGGCTTCCAAAGACACT
TCCTCGACTATGTCGACCGCGTGGGCCGCCGCGCTGCTCGTCGTTTTCTCCTGCGCTGCA
ACAATAACTGTGCAAGGAAAAGCTATTGAGAATCACTTGGACATCTGCAGCGGAGTGGTG
TGCAGGCCCGGTAGGACCTGCCAGATACTCGACAACGGGCTTCCATCCTGCCAGTGTGTT
CACCACTGTCCCGCTACAACAAAGCCCGTTTGTGGTAGCAATGGAGTTTCGTACGAAAAC
CACTGCTTGCTGCACAGAGATGCCTGCCTTCGGCAAGTCCACATATCCATCAAGCACAAG
GGGCTCTGCAAGAGGTCAAAGGTGAGGCCACCTCACCACAAGCATTCACAGAAGCCAGTT
GTTTGCCTCCAACATGAGAGAGACAGTCTCCGCAGGAAATTTGTCGAGTTGCTGGAGGAT
AAGGTGACATCAGGTAGGCACTACACATCAGTGGTGGCAAGCACCTTCAGGAACTGCGAC
CGGGATGCGGACGACGTTCTGGACACCCATGAGCTGCTGAGTTGCATTAGACGAAACCAC
ACGGCCTTCCACACATGGCTTGGACACAGGGGGGAATCGGTCGGGACACTCTGCATTGAT
GCCATGGTCGAGGTTGCCGACAGAAACTCTGACTGGGTATTAACAATGAAAGAGTTCCAG
GCTTTCATGGCACCCAACTATCGTGCACCAGTGAAGGAGTGCCATTTGGACGGCAAGCGC
TACAAAGATGGCGAAGAAATTGTCATTCTCTGCAGTATCTGTGTGTGCACTGGTGGAGAT
TGGACCTGCGCTGGAAATATCTGTGAAACCAAGGCCCACAAAAAGGAAAGAAAGGCCATC
ATCATCATGGCAAGAATGAGAACAGCATTCCCCACCAGAAGTGGGAACAGCTTCTCAAGG
ACTTGAACAGTTAATGATGTGTTGTGCAATTCGAATGTGGCTGCAACCTCGCTAGAGAAC
ATAGTCGACCAGCTGTAGTGCTCTAGTATTAACCAAGAAGCAGTATTCTGCCGTCATATG
TACAGGCAGATTTGTTACGGCATTTTTCAGCTTTTTTTTTTATACAAAATGTAGTTCTTG
TTTAGATAAGCCATGTTTTGCTGGCTAATACTCAGTATTGTTCCTGAAACTTTGTTGATT
AAAGATGTTGCCTTTTGCCAAAAAAAAAAAAAAAAAAAAAAAAAAAAAAGTACTCTGCGT
TGATACCACTGCT
>RoeNoble.RL10_(single)_contig_437
GGAGATTAGTATGTGACTTTCAACAGTATTTTACTCCATCGAGTACTCTTTCACTGAATG
CACTTTCCAAATTCATGGTATTGCGACTGTGCCTTTCATTGTAGTGCACACAATGCGCGG
TGTCAAGCATAATTTTCTATTTATATCATTTCTACTCTGACCGCTCCTCTCCCAATCGCC
CTGAATTTTATGCCAACCTAGCCCTCTCTTTTTTCTACCGTGCTGTGACTTTTCATTCCT
CCATTATGCTCAGTCCCCTCCTGGCGAACCTGGCTGGCTTCTCATCATAAGTGGACCAGC
TCGGTCATGTGTGGCAGGCGCAGCACATTTTGAGCACTTAACTTGTGTTCGATAGTAAAA
GTGTTTTTCTCTTTTGCTCTCCTTCCAATGACGACGATCCGCCGTACTCTGCGTTGATAC
CACTGCTTAGAGAC
>RoeNoble.RL10_(single)_contig_438
TAACGTCTAGTAGTTACGGGGGTATCGTCAACGTCTGCTATTCAAGATGAAGGCAACCAT
TGCAGTCCTTTGCTTCCTCGCTGTAGTATCGCTTGCTTGGGGAGGAATCCACGGAGGATC
CAATCCAGCCCAACTGCCAGGCCTGGAAGGAGGGAACGCCGGACCACCCTCCAGTGGAGG
AGGTGTGGCTGGACCCCCCCCACGGAGCCAGGGAGGTATACCAGGCAGGAGCCCCAACCG
GAAGATAGAGGAGGCTTGGCTGGCTTTCGAGACAACGCCTGCTCCTGCGTCTAGAAGAAT
GTTTCAGACAAGATGTCTTAATTTCTTCGAATAAAGTCTCGATGCTACGGTAA
>RoeNoble.RL10_(single)_contig_439
AGAGTACGGGGGGACATCGTCAACGTCTGCTATTCAAGATAGAAGGCAACCATTGCAGTC
CTTTGCTTCCTCGCTGTAGTATCGCTTGCTTGGGGAGGAATCCACGGAGGTTCCGATCCA
TCCAGACTGCCAGGCATGGAAGGAGGGAACGCCGGAACCACCCTCCAGTGGAGGAGGTGT
GGCTGGACCCCCCCAGCAGCCAGGGAGGTATACCAGGCAGGAGCCCCCAGTCCGGAAGAT
AGAGGAGACTTGGCTGGCTTTCGAGACAACGCCTGCTCCTGCGTCTAGAAGAATGTTTCA
GACAATTTGTCTTAATTTCTTCGAATAAAGTCTCGATGCTATGGTAGTAAAAAAAAAAAA
>RoeNoble.RL10_(single)_contig_440
GTCCTTTGCTTCCTCGCTGTAGTAGCGTGCTCTCGCGCACAGTTGTCCGGCGCAAATTCA
ATCAGCGGAGGGTCCAACCCACATACTCTGCCAGGCATGGAAGGAGGGAACGCCGGACCA
CCCTCCAGTGGAGGAGGTGTGGCTGGACCCCCCCACGGAGCCAGGCAGGTATTCGTGGCA
GGAGCCCCAGCCTGAGGATAAAGGAGACTTGGCTGGCTCTCGAGACAACGCCTGCTCCTG
CGTCTAGAAGAATG
>RoeNoble.RL10_(single)_contig_441
GAGTTAAAGATGGCGTCTGCTGGCTTCAAGCAGGAGATGCCTCCTGAGGGAGGTTATTCT
CCCTTTAATGTTAAGCGTGTTCCGGCAAGAACCTTATTATCAGGCTACAAGATATTCGCC
GGCTATGGACTCATCTCTGCATTCTCTATGTATATGTACGCGCAGGGGTACAGCAGGATG
AAGCGTCTGGAGTTGGAGCAGTACGACGGTGACATAGCCCTCGAGCCCCTCCTGAGGGCC
GAAAAAGATCGATTGTACCTGAAGCAGCTCAAGAAGAACTTTGAGGAGGAGAAGAGAGTG
ATGAAGAATGTCCCCGGCTGGAAGGTGGGGACATACTACGGGGAGCCCCTCTACAAGACC
ATGTCACCCAACTACCACGT
>RoeNoble.RL10_(single)_contig_442
CCCTCTACAAGACCGAAGTGTTCACCCAACTACCACGTGGATCCCNCCCAGTGGAGGAGT
ACTATGCACACACTGACCCCAAGAAGAGCGACTATTGCCTGGTTCTACT
>RoeNoble.RL10_(single)_contig_443
AGGCTCTGACGGAAGCCGTGCCCGGAGACAACGTGGGCTTCAACGTCAAGAACGTGTCTG
TGAAGGAGTTGCGTCGTGGCTACGTGTGTGGAGACTCCAAGGACTCTCCACCCAAGTCTA
CGGAGGAGTTCACCGCCCAGGTGATTGTGCTGAACCACCCCGGCCAGATCTCCAACGGCT
ACACGCCTGTTCTGGACTGCCACACGGCTCACATTGCCTGCAAGTTCCGTGAGATCAAGG
AGAAGTGCGACCGTCGTTCTGGCAAGAAGCTGGAAGACAACCCAAAGTTCATCAAGTCTG
GAGATGCTGCCATCATCGACCTGGTGCCCTCCAAGCCGATGTGCGTGGAGACCTTCACCG
ACTTCCCACCCTTGGGTCGCTTTGCCGTGCGTGACATGAGGCAGACGGTGGCTGTGGGCG
TCATCAAGTCCGTGAAGCCCAAGGAGGCATCTGGTGGCAAGGTCACCAAGGCTGCTGAGA
AGGCCCAGAAGAAGAAATAACTATGGCTACTTGGCAGGGCCACTCCAGAGCAGCAGCCAC
GGCAGCAGGGCTGCTGGCCCCCGGCCGGGACAAGGCTCCTGGCACACTTTCGTTTGGTTA
CTCTGTTTCTCAACCTTTGGTTGCTGTGTCAGTGTCACCGCAAAGAGTTCAGGAGGAAAA
AAGTCTGTGCCCCTTA
>RoeNoble.RL10_(single)_contig_444
TCCAGAGCAGCAGCCACGGCAGCAGGGCTGCTGGCCCCCGGCCGGGACAAGGCTCCTGGC
ACACTTTCGTTTGGTTACTCTGTTTCTCAACCTTTGGTTGCTGTGTCAGTGTCACCGCAA
AGAGTTCAGGAGGAAAAAAGTACTGTGCCCCTTACCTGTTGAGATGTTGTCATTGGGTGT
TTCTATTTTAAAGCGACACAAATAAAAGCCAAGCTGTATCGCCCTTCGAAAAAAAAAAA
>RoeNoble.RL10_(single)_contig_445
TCCAGAGCAGCAGCCACGGCAGCAGGGCTGCTGGCCCCCGGCCGGGACAAGGCTCCTGGC
ACACTTTCGTTTGGTTACTCTGTTTCTCAACCTTTGGTTGCTGTGTCAGTGTCACCGCAA
AGAGTTCAGGAGGAAAAAAAGTCTGTGCCCCTTACCTGTTGAGATGTTGTCATTGGGTGT
TTCTATTTTAAAGCGACACAAATAAAAGCCAAGCTGTATCGCCCAAAAAAAAAAAAAAAA
AGTAAACTCTGCGTTGTTACCA
>RoeNoble.RL10_(single)_contig_446
TCCAGAGCAGCAGCCACGGCAGCAGGGCTGCTGGCCCCCGGCCCGGGACAAGGCTCCTGG
CACACTTTCGTTTGGTTACTCTGTTTCTCAACCTTTGGTTGCTGTGTCAGTGTCACCGCA
AAGAGTTCAGGAGGAAAAAAATACTGTGCCCCTTACCTGTTGAGATGTTGTCATTGGGTG
TTTCTATTTTAAAGCGACACAAATAAAAGACCAAGCTGTATCGCCCTTACAAAAAAAAAA
AA
>RoeNoble.RL10_(single)_contig_447
CAACCTTTGGTTGCTGTGTCAGTGTCACCGCAAAGAGTTCAGGAGGAAAAAAAGTACTGT
GCCCCTTACCTGTTGAGATGTTGTCATTGGGTGTTTCTATTTTAAAGTCGACACAAATAA
AAAGACCAAGCTGTATCGCCCTTCGAAAAAAAAAAA
>RoeNoble.RL10_(single)_contig_448
GGGGGGCCTTTCGCCGTTCGGTAGATCGTCAACATGACGAAAGGTACCTCCAGTTTCGGA
AAACGGAGGAACAAGACCCACACGCTGTGCCGGCGGTGTGGCCGCAGCAGCTACCACATC
CAAAAGTCGAAATGTGCCCAGTGCGGTTACCCCAACAGCAAGCTGAGGCACTTCAACTGG
AGTGTCAAGGCTAAGAGGAGGAAGACCACTGGCACTGGCAGGCTGCGTCACCTCAGGAAG
GTCTGGAGGCGTTTCAGGAACGGATTCCGCGAGGGAGGCCTTCAGAAGTCTCAGAAGCAT
GCAGGAGCTGCTGCGTCCGTGGCTGCCCCCAAATGATCATGTACAAAGATCGTACACCCA
ATAAAACCTGAGTCCCCCAACAAAAAAAAAAAA
>RoeNoble.RL10_(single)_contig_449
GGCCTTCAGAAGTCTCAGAAGCATGCAGGAGCTGCTGCGTCCGTGGCTGCCCCCAAATGA
TCATGTACAAAGATCGTACACCCAATAAAAACCTGAGTCCCCCACAAAAAAAAAAAAAAA
NAAAA
>RoeNoble.RL10_(single)_contig_450
TTCTTCTTCTCCTTCTCTGCGACGTCTTGGATTAGCCGAGAAAACTCGTCATCCGTGATT
CCTGATTACCGGGAATCGGGTTGGTTTCTATTTTCGTTCGTTGTTTTTGTTACCCGTTTT
TCTCGGCGGCAGCGACACATCCACCGTCCACCTACGACTCGCGCAAGTTGTGTTCGCTGT
CGGCCGTACACTATGCTCAGCCTCCGCCCACCGTGGACCGCAATGCGCGCCACGTGCCCT
CTCAGCCAATCCGGCGTCGATGGAGCGTCACGTGACAACGTAGCCCCCGCGTCACTGTGC
TTCTCCCCCGTACTCTGCGTTGATACCACTGCTT
>RoeNoble.RL10_(single)_contig_451
CCGTGCCAAGCGTGCGGTTGCAATGCAGGCCAGCAGCGCACTGGCGTGAAAGATGGTTCG
TCGGATGTGTATGTCGAGAGCTGTATTCGATCGGTGTTACTTTTTTTTTACTTTTTT
>RoeNoble.RL10_(single)_contig_452
AAATGATGTAAAGCTGGCCAACTTCTATTTGAAACTGCAGCCAAGAGTATGTCTGCATGA
GATATTCAATGCTAACTCCTTCCATGCTGCCCACGGTTAACAAAGAAATCTTGGCCTTGC
TATATTTTCCGCCACAAGATTGCTTGGACCAAGAA
>RoeNoble.RL10_(single)_contig_453
GTTGACCAGTTTAAAGAACACGACAGTTACTAGCACTACTGCTTATGTTCAGTGGCTATT
ATTGTGTACTGCCACTGAATATGCTGTGCCATATTTCTTTAAAT
>RoeNoble.RL10_(single)_contig_454
AAGGTGCTTTTCTGCATGAAGAGGACCGTCACCACGCACCAGCGGATGTACTTTGACCTG
TCACGATGTGGGAACTACCTGCTGTCTGGTAACACCAATGGCATTGTGACGGCATGGGAC
CTGAGGGCCCAACCCATCGAACTGGACGACTGCGAGCCACTCATGAGGCCTGGCCTCTTT
TTTCAAGGCACACA
>RoeNoble.RL10_(single)_contig_455
TCCTTGGGTTTTTATTGGTATGCTGGGTTCACGAGGCCAGTGCCTCCACAGATTCACCAT
GAGCAACAGGTGAGAACAGTGGAGAAGGCAGCTGCTCCAGTAGGTCGATGGAAAGGTGTT
CCAGGACAGCTCTATCAGACCCCACAAGAAAAGCTTTGTGATGGGTGCCAAATTGGTGGA
CCACAACAGGTATGGCAAGGAATGGTAGTACCACACATAGAACTGGTAGTGCAGCGACCT
GCTGAACACCATCCCTAGGAAGTTGCACGTAAACAGGGGCAGCAGAATCTGATCTGGAAA
CATGACCAGCACTTTCCCCTTGTTTGTGTTCCATGGTGTTAGCTTCAGGTACTTGATCCA
CTTGGGCAGGAAGCAGGCAATGGCGACTAGGTGCAGGGCCAGGAGTGCTAGGTGGAACCG
GCGGTCCACAAAGACCTCCTCTGGCAGGAAGCGCCAGTTGACCGTCCACTCAAAGAGGAA
GATGCGGCCCAGGTCAAAAGCTCCCTTCAGGTACGAGACCGGGTGGCTCAGCAGGAAGGG
GAGGCCCAGCCCCACCTGTATGAGCCCACAGGTTGCGATGAGCAGAAAGGTCTTGAAGAG
ACCTTGCGTGGACAGCAACGCAACAAAGAGGGCCGGGGCAAACAGCAGGATGTTCATCTT
GACTGATACAGCCAAGCTGTAGAGGACGCAGCCCACCAGCCACCGGCACCGGACGAAGAA
CACCAGGGCTGCGTAGAGCAGGGCCATGGCAACAGGGTCGTTGAACAGGCGCAGCACGTA
AATGGAGTGGATGCGGTACGAGGTACAGCACATGAGCACCAGCACGTAAGGCGGAACCTT
TCGTGTCTTGTTGTAGAGGCTGAACACAAGGCACAGGGTGAACAGGTAGAGGCCAGAAAA
GATGTACTGGGCCAGCTTAATGTTGACTCCTTGGCCTGTCACATAGTAGAGAGCAGCAAA
GATGTACACAAACCCTGCTGGATACACGAGAGGCCCAGTGTCGCCTTTCAGCTCCGCATA
ATTGAATGTTCCATTAAGTACGCCTTTCGACTTCTTGCATGTAGGCTTTCCAGTCAATCT
CTGTGTAAGGCACTTTGTCAATGACTACAATGTTGAGCACGAACTCCATGATGAGAAGGA
AAGGAATTGCCAAGTAGAGAACGTTTGGGTCGTTGATGAACTTCTGGGGGCTGAAGTTGC
GGAGGTCGTTCATGATATTGGTGTAAGTCGCTCGCAGATGTTTCGAAAAGAAGAGACCCT
TCTTCGGATGGTGGCTTCGTCTCACGTTGTTGCGTGGCGGCGCCATGCTGTTGTGGCAGT
GGGGCACGTCTAATATCGCTAACTTCCCAATAGTCGACGAGTTGCAACGCTCAGCTACAA
AAATACGCGACGTTACGAAAGACTACAATGCACGGCGCCATGTTCCCCCCGTACTCTGCG
TTGATACCACTGCTT
>RoeNoble.RL10_(single)_contig_456
ATTCTAACGTCTAGTAGTTTACTTTTTTTTTTTTTTTTTTTTTTTTTTTTTTTTTGTTTT
TTTTTTTTTTTTTATTTTTTTGTTTTTTGTTTT
>RoeNoble.RL10_(single)_contig_457
GTCATTGTTAGAAACTCGTGAGAATACACTACTCGTCGCATGCTCAGTGGTTCGGAAGTT
CAAAGCTATGCCTTTTCGACCTAAATAACTGTGCCATTGGTATAAAATAATAAATGAATA
AACATAACAATAAATGCAAAAATAAAAAGCTGGAGAGAAAAAAGAACTATCAAGAACCTG
CCGGAAGTGTTGTATTCTTGCATATTCAGAGGTCCAGAACTACGAAACAAGTTTCTCCTA
CCAAAATGTGCACAGACTAAAAGAAACATGTACCCAAAAAAAAAAAAAA
>RoeNoble.RL10_(single)_contig_458
CACGAACACACTGTTTTACGAGACTCATCCAGTTCGAAACGGCCAGGGGCGAGCAGGAGG
TTGAGGCTCAGAGAAACCTTGAAGCGACCTGGCAAACTAGCTCGCCACCCCTTGCACGCT
GGTAGTAATCCGATCCGGTGAAGTTTATAATTGTACTGGAGGTTTATTTTCTGGGACGGA
GGAATCGCCTCGCAAAAAGCACAAAAGCCGACACAACTCGAGGTCGAGGAGCGTTCTACC
AGACAAGTGGCGTCGGAAGAGGAAAAACGGGGGAAGAGCAGAGTACGGGGGCTTCAGCTT
CTTTTTCTCCCTTGCAGGTATTTCGGACTGTTAAAGAAAACAATACGGGGAAAGAGGGCG
TGGTCGAGCTTATTTTAATCTGAAATTATTTATGCATATGTATAGCTACTGTCGCTCTTC
ACTGCATAAAAGGTTGCGTAGATGGTCATTGTTAGAAACTCGTTGTCAGAAGGCACTGCT
CGTCACATGCTTAGTGGTTCGGAAGTTCAAAGCTGTCTTTTCGACCTAAACACCTGTGCC
GATAGTAACAAAAAAAAAAAGATAAATAGCGGGAATAAAAAGCAGGAGAAAAAAAACTAA
TCAAGAACTCGCCGGAAATGTTCCATTCTTGCATATTCAGAGGTTCAGAACTTCGAAACA
AGTTTCTTTTACCAAAATGTGTACAGGCTAAAAGAAACACGTCCCAGGAACGTGAAGCAA
AAAAAAAAAGTTTTCTTTTAATGACGTGTTGAACTTGAACACTACTAGAAATCTTCTGCA
ATGAGTTAATTTATTCCTTAACGCGAAAAAACAATAAATATATTATTTTGTATTCTGCAG
ATGGCAATGATATGTACTGTCTGTGGTGCTAATTTAAATGCGATACCTCAAACAACTTAG
ACGAAAATAAATATCAAGTTTAGGTCATAATTGCATACAGATACATGTTTGGACATTTCT
TCGAAACTCACGTTGAATAACAATAATCACATCTTAAGACGGCACTTACCTAGACTATAC
ATAGATCATTCTTAAAAAAGTATAACATATCTACCATAAATAGCTCCGGCTGCAGCGTGC
TTCAAATCTGGCACAAACGATAATCGTCAAAAACCCGTCGTCCGTCCTCGCCCCTTCGGG
GATTTATTTCTTTAAACCTAAGCATGCCAGAACATTGAAATAAATGACATTGTCTTTCGT
AAGGAACGCAGCACCGCGTGTAAAAATTACGAAAAAAAAAAACAAAAAA
>RoeNoble.RL10_(single)_contig_459
AAGCAGTGGTAACAACGCAGAGTTACTTTTTTTTTTTTTTTTTTTCTCGGGGAACGAACT
TAATTTAATGAAACATTCACACAAAGAACTCTGGCACACAATACCTCCCCCAAAGAGGGA
TAGGCAAAGGAATGGCTGTACAGGGTAATGAGAATGTGAGTTGACCAGTCCTGCTGGGAT
TTTCTTTTCTTCTTTTGTTCCGGGTTGACGTTTTCAATCCACTTCCTCCATGCGGGAAGC
ATCCTCCTCATCGCCTTCAAGGGGCGGCATGTCCTCGCCGGCAGGCGCGGCAGCGGTGTT
GTCTCCGGCTCCCGCAACCTCATCCTCGTCAATTCCAAGACCAAGCTTGATCATCCGGTA
GATCCTGTCCGCGTGGAGCTGGGGATCCTCCAAGGCAAACCCGGAGCAGAGGAGCGCAGT
CTCAAAGAGCAGCATGACCAGGTCCTTCACCGCCTTGTCGTTGCGGTCCGCATCCGCCTT
CTGCCGCAGGGTCTCCATGACTGGGTGGTCTGGGTTCACCTCCAGGTGCTTCTTTGCCGC
CATGTAGCCCATGGTGCTAGAGTCCCGCAGTGCCTGGGCCTTCATGATCCTCTCCATGTT
GGCGGTCCAGCCGTACTGAGACGTGACGATGCAGCAGGGAGACTTGACCAGACGGTTAGA
CACGATGACCTTCTCCACCTTCTTGTCCAAGATGTCCTTCATGAGCTTGCAGAGGTTCTC
AAACTTGTTCTTGTTCAACTCCTGCCGCTTCTTCTCCGCCTCGTCTTCGGGAAGCTCAAG
TCCCTCCTTGGTCACAGAGACTAGGGTCTTACCGTCGTACTCCTTCAGCTGCTGAA
>RoeNoble.RL10_(single)_contig_460
GTGGTATCAACGCAGAGTACGGGGGACTGTGACGAAGGTGACGACAAGCAGCAGCGCACC
GATGGTCTTTAACTCCGGCTACGCCTGTAACGTGCATGGAGCCCTCAAGATTCTTGAAAC
GGTCTTCGGATCGATATGCCTTGGCCTGATGCTGTACTACACGAGCTACAAGGGAACCAA
CTCCTTTGGCATGTTCGGGCATGAGATGTACTTCATCCTGACGGCGTTCGGGTGCTTGCT
CTGCACCTTCTTACTGCTGGTCTCGTCCTGCTGGTCGTTCACATCTTCGTCGCTGCTCTC
CCGAACGTCCTTCGAGATCCTGTTCCACCTGGTGGCGTGTGCGCTGTACCTGGCGGCTGG
CATCACCCTCCTCACAAAAACCCTGGACACCCACTCGCGCTACAAGGGAGAGGTCTACGA
TGCCAAGATAGCCGCTGCTGTGTTCGGCATCATGAACGGGGCCTTGTACCTCCTCGGTGC
TGTGTTCTCCTTCCGCATCTTCAGACAGGGATGAAGCTTTCATGGCCATCGTGGTGTCAT
AACCGCACGCCCTGCCTTGTCGCTTAATGTAAAATCACTACACACGCTTGTTCATCAATA
CTCATGTTGGCGCCACTGCCACTGTAGCTTGCTGTAGCTCTCTTCATGTCCCTGTAGCAC
AAAGGGTAAGACGTGGTGTGCTGTTGCTCACCCGGAGCTTCTTGTTCTGTATGTGCGGAA
GCATTTCTTCTTTTGTCGTGGTGCCTCGTAGAAGTTCGTATTCGAGAAGTTGTATACCTG
GTCACTGTCTGACGGGACTCTACGTAGCTACACGTGCAGAACGTGTAGCGGAGGCTGTGC
CTTGATGAAACCAATGCTTAATGGGCCATAAGAAATTGTCGGAGGCAGCCCGATCTGCCC
TGGCGGACATTTTGCCAACCCAATTTATCAGCTGGTTCTATACTGCCAGGATTTCAATCA
ACCCCACCAACGTGTTGTGAAAGCCATTTTTGGTTATGTTACAGTACGTCGTTACACAGG
CTTCAAAGTACAAGTTCCTTTTGTTGTTACAATCTTGAGCAATAGAATCGTATTTATTGA
CAACGCCAGTAGGAATCCTATATGCAAGCTAGTTGTTGTATTTTCTCTGTTGTGCCTAAT
AAATCTTGACCAAAAAAAAAAAAAAAAAAAAAGTAACTCTGCGTTGTTACCACTGCTTCC
CCGTACTCTGCGTTGATACCACTGCTT
>RoeNoble.RL10_(single)_contig_461
TTCAGGAAGCAATTATAATGGCCAGTACTGCATAGGTCTTGAGGCAGAAGCTCCAAGCAG
GATTCCAAGGCCTTTCCATTCAGGCATTGATTCCACTCAAGCACACTTGTATAGAGGTTT
GGGTCGCACAAGTGGGAACGGAGTGAAGCAAAATCACTTTTCAGATATTGGAGCTTTTGC
TTTAGTTCGTCCGAGCATCCTCCAATCTCCATGTATTTTGTGCAAGAATCGACAGACTCC
GAAACCTTGCAATCTTTAGCGAGCCGTTGTTCCTCTCTACCCTTTGGAAATGTGATCTGG
TCCACGGCCCCCTTGAAACATCCCCAATAT
>RoeNoble.RL10_(single)_contig_462
GGGTTCTATATGCCATGCAGGTGAAGTTACAGAGAGCAATACTTGCAAATAA
>RoeNoble.RL10_(single)_contig_463
GAAGAAGAAGCTAAGGCTCCAAAGAAGAGGGATGCTAAACCGCCTTTGAGAAAGAATGTG
GATCTCCTTCTTGACCTTGATGACATTGCAACCGTCTCCAGCACTCCACTCCAGCCATTC
TCGGCTCTCACCATGACATCCGTTTTGATTGCCGCACCCAAGCCAAGTGGGCCCAAGTTC
GCGGTTGTGCCAGTGCCAGCTTATGTATCTCACGAGCGAAAGGAGCTGTTAAACAAACTT
TCGGGTAGCGGGCTCAGCGTGAGCTATCGCTTTAGCCGCTCGCCAAACATATTTTCCCCG
AGAATGACATCCATCGAACTCGTGCTAACAAACCATGGCGACAAAGAGCTTCAGGAGCTG
TACGTCCCTGACCGGAAGTCTGGACAGGTTGAGATTAAGGGCTTCCCACGCAGTGGAACT
CCGTTGGGTCCTGGATCGTCAATCGTGGGAACAGTTGGAATTGACTTCAACGAGAGCACA
CAGCAGGCAACCCTGGAGGTGCGTCTGGGAGACGACCTGTGCTATCCGGTCGCCCTCAAG
CCACCAGTAGGGAGATCCTGCAGCCGGTACGCATCTCCAAGACCGAGTTTCTGGCTCAGC
AAGGAAAAATGAGGGGCATGAACGAAAGCTCTTGTCCCCTCGATGTAGAGGATGGTGGCA
AGGCAACGAAGCAGATCTATGCGGCTGCCAACTTGTTGCTCCTGGATGAAGCGGAACCAG
GGGTCCTCCGGTTTGCGGGACAGACATTGGCATCGGCCAGCTTGGTCCTCGTCAGCATCC
AGCTGTCGGATGGCACGTGCAAAGGCTCGCTGACTGTAAACTGTGAGAAGATGGTGATTG
GTTCCATGCTGCTCAAGGAACTCAAAGAAGCCCTGTCTTGATTTGGTTTATAGGTCCATG
GCCGCATGTGGAGGGAGGGTTCTCATTGATACGTCCACAGTAGTCGCCTGGTTGTCAGTG
CGACGCCGCAGTTGATTGATGCAAGCTCTGAAAGTTATGGACTCGTTACTATTCTAAGAT
GCACTGTTAAGGGTATAGTATGCACTATTAAACTGCTTGCCATCCGACCATTCCTTTTGG
GAACTGTTGCTCTGAAGACTTTGGGGCATTGTTTTCAAGAAAAGACATTGGAGAAGGTTT
TTTACGGGTGCCTATTTTCTTGTGAGGTGTATAATTCTCCCGTACCTTTACTTTTTTAGG
TTATTGG
>RoeNoble.RL10_(single)_contig_464
AATCTACGGAGGGTCCAACCCACAAGCTCTGCCAGGCATGGAAGGAGGGAACGCCGGACC
ACCCTCCAGTGGAGGAGGTGTGGCTGGACCCCCCCACGCAGCCAGGGAGGTATACCAGGC
AGGAGCCCCATCCGGAAGATAGAGGAGACTTGGCTGGCTTTCGAGACAACGCCTGCTCCT
GCGTCTAGAAGAATGTTTCAGACAATTTGTCTTAATTTCTTCGAATAAAGTCTCGATGCT
ATGGTAGTAAAAAAAAAAAAAA
>RoeNoble.RL10_(single)_contig_465
GTATCGCTTGCTTGGGGAGCAATCCACGGAGGTTCCGATCCATCCAGTACTGCCAGGCAT
GGAAGGAGGGAACGCCGGACCACCCTCCAGTGGAGGAGGTGTGGCTGGACCCCCCCACGC
AGCCAGGGAGGTATACCAGGCAGGAGCCCCAACCGGAAGATAGAGGAGACTTGGCTGGCT
CTCGAGACAACGCCTGCTCCTGCGTCTAGAAGAATGTTTCAGACAAGTTGTCTTAATTTC
TTCGAATAAAGTCTCGATGCTATGGTAGTAAAAAAAAAAAAAA
>RoeNoble.RL10_(single)_contig_466
AGAGGAGGCTTGGCTGGCTTTCGAGACAACGCCTGCTCCTGCGTCTAGAAGAATGTTTCA
GACAAGATGTCTTAATTTCTTCGAATAAAGTCTCGATGCTACGGTGACAAAAAAAAAAAA
AA
>RoeNoble.RL10_(single)_contig_467
CGGAGGGTCCAACCCAGCTTCTCTGCCAGGCTTGGAAGGAGGGAACGCAGGACCCCCCTC
CAGTGGAGGAGGTGTGGCTGGACCCCCCCACGCAGCCAGGGAGGTATACCAGGCAGGAGC
CCCAACCGGAAGATAGAGGAGACTTGGCTGGCTTTCGAGACAACGCCTGCTCCTGCGTCT
AGAAGAATGTTTCAGACAAGTTGTCTTAATTTCTTCGAATAAAGTCTCGATGCTATGGTA
CAAAAAAAAAAAAAAAAAAAAAGTACTCTGCGTTGTTACCACTGC
>RoeNoble.RL10_(single)_contig_468
AGTCCGGGGCGTACTTGTTCAGCAGGTAGTAGCAGATGGCAGTGCTTTCGTAAAGCACAA
AGCCGTCGTCGTCAATTGTAGGCACCTTGTGGAACGGGTTCATCTTGAGGAACTCCGGAG
TGCGGTTCTCGCCTTTGGCCAGGTTCACGTTCTTGACGTTCAGCTCGACGCCGATGTGCT
TGGCCAGCATGCGCACGAGGCCGCAGGGCGGGCTGCCATAGAGGTTGTACAGGTCCACGG
GCATCTTGGACTTCGAAGCGTACGTACGGTGCGGCGTGCGACGAGCGAACAACT
>RoeNoble.RL10_(single)_contig_469
TTTTTTTTTTGGCAGGCGGCATCACTCTATCATCTTGCAAGTTTATTGGACAGGAGCGCT
TTGGGAGGGGAGGGAAAACAGTTATACAGTGGTGCCGCGGCCTCTCGATCCGTCCCGCCG
ACGCTCGATCACCGCGTTGCATTCCGTCGTATACGGCGTTTTACAGTTAGTTGGTGCGCA
GTTGATAGTCTCCGTTTTGCGTGATGTAGCGGACCCAGGGGAGTGCTTGGTACCCGCTCT
TCTCTATGATCTTGAGGTACCGCACCTGAATGCCCGAAGTGGTGAAGTAGGGGATCTCGA
ACTTGACTTGGATGGGTGCCCGGCCCTCCGTCTCTTCGCTCTCCACGCTGGGAAGGCCAA
AGTGCGCCCTCATGAGGTACTCCCTGCCACCCGGAAACGACTTGATACTCCAGACCACCG
CACTCTGCTCGGGAGCGTACTTGACGTTGCCGACCGTCGTCTTGAACTTGGGAGTGTCGG
CGTCTGTCGGTACGGGAATGACTATCTCCACGTTGTTTGCTGTCGAACGTCGCTTGAACT
GGCTCTTTGCCTTGACCATGTACTCCACTCTGCTGTGGGCGTGGCGCTCGATGACCGACT
CTATCCAGATGAGCGGCTTGACGTGAGTGTTGAGCCGGTAGGACATGAGCTCAAACTCCC
CGTCGGGCGGAATGAAGGAGATGGTGCGGTCGTTCTCGAAGCGTGACAACCGCACACACT
GGTGGAACTTGACGTCCTCCAGCTCCACGGACTTGCTCTTCCCACGTCCGGTGCTCTCGA
AGAGCACCTTGTCGTTGAGGCCCAGCCGCAGCTCCGGCATGCCCGACAGGTACACGCGCA
TCTTGATGCAGCCCACGATCTCGCTGCGCAGCACGTTGCCGTTGGCATTGGCCAGCAGGT
TCACCGACTCGATGACGTCCAGGAACACCTCGTTCTTCCGGTACTTGATGCCCTCCGAGC
GCCACGACACCGCGTTGGTCACCGCCATCGGCAGCTTGGGCTGGATCTCCATCTTGTGAC
TCTCCTGCGTTATGTACTCCTGGAGGATTTTGCTGTCGGTGGTCTGGGGATAGCCAAAGT
CCATCAGTTCGTCTAGCAGCTCGTAGATGATGACGAAATTGTCGCGGATGCTTTCTTCTT
CGAGTTCCTTGAAGTACTCGCTGAACACAGTCACTATCTTGTGTAGGAATGCAAAGATCA
GGGCCACATTGGCATTCTTCTTTGATGTGGACACCAGGTAAAGGTTGTTGTGCTTGATGT
ACATGAAGGCGATGTCCGCGTGACGCATTATGGGTGTCACGCAGCCTTCTTCCTCCTTCT
CCATGAGCAACGTCATGAACTTGTCGATGGACGACATGTCGATGTCGCCCCGGTAGTTCC
GCGATATTAGCACCCTGCCCTTCAGGTCCAGTATGTAGATTGCTGAAGCAGACATGGTGC
TGTGATAGCGTTACGCGTCCCGGCGAAATCGACTCGTGGAAATTATAGTAAAAGTGACGC
AGGTCCCGGCGCCACTTTGGGTGTTACCTGGCGATACCACGGGGACAGCCGATTTATCTT
ATTTTTTCTCCAGTTCCAAGGCGAAAGGTGTACAGCAGGCCAGTGCAAATGACTACTGTA
GCCCTGCCCAAATCCCCCCGTACTCTGCGTTGATACCACTGCTT
>RoeNoble.RL10_(single)_contig_470
GAAGTTCTTTATTCTCTTCCTACTTGCTGGATTATGTTTCGGCGATACAAGTGCCGGTGA
GACCGCTTCTGGGAACGGTCAAGGTGAAGGTGAAGGTGAATCATCTGGAGCAGCCGGCAA
TGCTGAAGTTGGGGACACCTCCGCTGGTCAAGATAACACCGGAGAAAAATCGAGAGAATC
GGGTGATGATGGTAAAAGCAAGGAAGGGAAGAAAGCAACTGCCGGTCACACATTGCCACA
CTTTATCGGTAGTGAGAAGAACAAAAAAGACTACGTGACAAAGTTGGTAGACTTGTGTAT
CACAAAACACAGTATCAACAAAATAAACGAGAACAATATATCTTTTTCAACCTGCACGTT
CTCTTGTCTGAGTAGCACGCCGTTTGTAACTTCGGTAAATGAACGGATACCAGAAGGCAT
GATTTGCAACGATAAAGATACTAAATGCCCCGTCGAAGGACCCTGTCCACCTCTCCCCGT
GCCAAACTGTTGAAAATGGGTTCTGTAAAACATAATACAGCCCAGCTCTCTCCTTATAAG
GCTTTGGAAGAAACTTAAGTTCTAATAAAAAGTGTGCTTAATGACG
>RoeNoble.RL10_(single)_contig_471
GCAGTGGTAACAACGCAGAGTACTTTTTTTTTTTTTTNTTTTTTTTTTTGTAGCAGACGC
CTAATTTATTACAAAAGGACGAGGTTTGAAATTAGACGACGCCGCATAATCGTAAAAGAA
CAGTAGTAAGAGAGAGAGAGAGAAGAAAA
>RoeNoble.RL10_(single)_contig_472
GTCCCCATGCCAGACGTGTATTCCTGCGTTGTTTTGAAGGGAACCAGACAAAAAACTGCC
TTCTCGTCGAAACGCCGGGACTGGGGCCGTACCAAAAGAGACGAGAAATGTTTGAAGGTC
AGTTTTCATGTGCTCAGTTCGTCCGAGAATCTGGATATGTGCCGTGAAAAGGGACAAGCA
GACGCCGTCGGACAACGATTGCTTGGGCGGGAAGCACTTTGAGTTGAATTCACGGATACT
TGTGCTCATCAGATTTA
>RoeNoble.RL10_(single)_contig_473
TTCTGTCGTAGGGTCTCCATGACTGGGTGGTCTGGGTTCACCTCCAGGTGCTTCTTTGCC
GCCATGTAGCCCATGGTGCTAGAGTCCCGCAGTGCTTGGGCCTTCATGATCCTTTCCATG
TTGGCGGTCCAGCCGTACTGAGACGTGACGATGCAGCAGGGAGACTTGACCAGACGGTTA
GACACGATGACCTTCTCCACCTTCTTGTCCAAGATGTCCTTCATGAGCTTGCAGAGGTTC
TCAAACTTGTTCTTGTTCAACTCCTGCCGCTTCTTCTCCGCCTCGTCTTCGGGAAGCTCA
AGTCCCTCCTTGGTCACAGAGACTAGGGTCTTACCGTCGTACTCCTTGAGCTGCTTGAA
>RoeNoble.RL10_(single)_contig_474
TACTCCTTGAGCTGCTGAACGCAGTACTCGTCGATCGGCTCGATCATGTAGATCACCTCC
AGGCCGCGCTCTCGGACACGCTCCACGAAGGCGGAGTTGGCCACCTGGTCCTTGGACTCC
CCGGTGATGAAGTAGATGTGCTTCTGGTTCTCCTTCATGCGGGACACATAGTCCTTGAGG
GAGCAAGTTTCGTCGCCCGAGGCAGACGTGTAGTAGCGGAGGAACTCTGCGAAGCTTCTT
GCGGTTCTGGGAGTCTTCGTGGATGCCCAACTTGATGTTTTTGCTGAACTGCTCGTAGAA
CTTCTTATACATCTCCTTGTCCTCGCTGACGCTGTCGAACAGCTCCAGACACTTCTTGAC
CAGGTTCTTGCGGATCACCTTCAGGATCTTGTTCTGCTGGAGCATCTCGCGGGAGATGTT
CAACGGGAGGTCCTCAGAGTCTACGACGCCCTTGACGAAGTTGAGGTACTCGGGAATCAG
GTCCTCGCAGTTATCCATGATGAAGACCCGACGCACGTAGAGCTTGATGTTGTTCTTCTG
CTTGCGGTTCTCGAACAGGTCGAACGGGGCGCGCTTGGGCACGAACAGCAGGGCGCGGAA
CTCGAGTTGGCCTTCAACCGAGAAGTGCTTGACGGCAAGATGGTCCTCCCAGTCGTTCGT
CAGGGACTTGTAGAACTCGCCGTACTCCT
>RoeNoble.RL10_(single)_contig_475
ATGTTTTTGCTGAACTGCTCGTAGAACTTCTTATACATCTCCTTGTCCTCGCTGACGCTG
TCGAACAGCTCCAGACACTTCTTGACCAGGTTCTTGCGGATCACCTTCAGGATCTTGTTC
TGCTGGAGCATCTCGCGGGAGATGTTCAACGGGAGGTCCTCAGAGTCTACGACGCCCTTG
A
>RoeNoble.RL10_(single)_contig_476
AATTCGCGACGGCTGAGGAATGCTGGAAAAACTGCACAAGTTTGGACAGCTTAGAAAATC
CTACGCGAAAATGTCTTAGACCAGCGGTGAAGCAGACCAAGGGAATCCACGTGAGGTATT
TCTACAACATGACGTCGAACACATGTGAACGTTCGAGGTACTGGCTAAAGGATGATTCGA
AGAATAGGTTTGTGACTCTGGAAGAGTGCGAGAGCACTTGCAAACCTGTGTACGGGTCCT
CAAGACGTTCGTAAGGCTACGACTATGATATGGAATCAAATAAACTGTCACCGAGATCAA
AACAAAAAAAAAAAAAAAAAAAAAAAAAAAA
>RoeNoble.RL10_(single)_contig_477
AAGATGTATGCAGAGGCAACTTCCGCATGTACAGGTTTAATCCTGACAAAATGCGATGCG
AATGGTTTTCTTACGGAGGCTGCGGTTCCAAGGAGGGGCTGTTCGAAACGCTCGAAGCAT
GCCACGCCAAATGTCAGAAATTCGAACAAGATCCATGTGTCTTGCCCATCGACGAAGGCC
ACACCTGTAAGTCGGGGACAGCGATGCCGATGTACGGCTTTAATCCGGCGAGCCAGAAGT
GCGAAGAGTTCGAATACAAGGGCTGCGGCGGCAACGGAAACAACTTCCTCGAGAGGCACG
AATGCTGGTCGACTTGTGCAAAGCACGTGAAGGATCCGTGCAACTTCCCCATCAACGGAG
GCCGCCCTTGCGGAAACAAGAACAGCCAGACCGTCTTCGGTTACAACGGAGCCACCAAAC
GCTGCGAGCAGTTTGGTCACCACGGTTGCGGCGGCTACCCCAACAAATTCCCGACGGCTG
AGGAATGCTGGAAGAACTGCACAAGTTTGGACAGCTTAGAAAATCCTACGCGAAAATGTC
TTAGACCAGCGGTGAAGCAGACCAAGGGAATCCACGTGAGGTATTTCTACAACATGACGT
CGAACACATGTGAACGTTCGAGGTACTGGCTAAAGGATGATTCGAAGAATAGGTTTGTGA
CTCTGGAAGAGTGCGAGAGCACTTGCAAACCTGTGTACGGGTCCTCAAGACGTTCGTAAG
GCTACGACTATGATATGGAATCAAATAAACTGTCACCGAGATCAAAACAAAAAAAAAAAA
AAAAAAAAAAAAAAAAC
>RoeNoble.RL10_(single)_contig_478
ATTATTTTTATTATTTGTATTTAAATGGGATTATAATCAAATTTTAATTGAGTATGGATT
AGTTTTTATATTATGTGTTTCAAGATTAAGAGTCTATATTATTTTAATAGGAGGATGGTC
TTCTAATTCTAAGTATTCTTTATTAGGAGCTTATCGAGGTGTAGCTCAGGTAATTTCTTA
TGAAGTAAGATTTTCTTTACTTTTAATTAGCATTGTTTTTTTTTCTGGTAGTTATAATAT
TGAAAATGTAAGAAAATTTCAAGATTATTGAATAATAAGAGTTGGGTTTTTAAATTTATT
TTTTGTGTGAATAGTTTCTTGTTTTGCTGAGACTAATCGAAGTCCTTTTGATTTATCTGA
GGGAGAATCAGAATTAGTATCGGGTTTTAATGTTGAGTACGGATCATGAAATTTTGCATT
ATTATTTATAGCAGAATATGGAAATATTATTTTATTTAGATTAGTAACATCATATTTATT
TTTTGGCTGTGGGGGGATTTTAATAATTAATATATTAATTGTAATGATAATTTTTATCTT
AATTCGAGGAACTTTAGTTCGGTATCGTTATGATAAATTGATAATGTTAGCATGAAAAGT
TATTTTACCATTCAGAATTATAATAATTTTTTTTATGTTTTTTAATAAAATTATTATAAA
AATTAGAATTTAAAAAAAAGTAATGAAAAATTAAAATATATTAATAAAATGAAAATTTAA
TTATAGTAATTCGGCAAATTAATTTAATTGACTGTTTATCAAAAACATTTCATCTTGAAA
AGTAATAAGATGTATAATCTGCTCAATGATTTTTTAAATTGCTGTGGTATTTTGACTATA
CAAAGGTATTGAAATAAGATTTTAAATGAGTGCTAAGAGAATGATTAAACAATTAAAAGC
TTTCTTTAATTAAAAAATTAAATTTAATTTTTTTAGTGCAAAAGCAAAAATAAAATTTAG
GGACAAGAAGACCCTATGAATTTTTATTGTTAATAATTAAAATTTAAGTTATTAATAATT
TAATTGGGGCGAAAAAAAAAAAAAAAAAAAAGTAAAACTCTGCGTTGTTACCACTGCTTA
G
>RoeNoble.RL10_(single)_contig_479
CCCCCTGCCAGGATAAAGGAGACTTGGCTGGCTGTCGAGGCAACGCCTG
>RoeNoble.RL10_(single)_contig_480
CTCCTCGCTGTAGTATCGCTTGCTTGGGGAGGAATACCACGGAGGTTCCGATCCATCCAG
ACTGCCAGGCATGGAAGGAGGGAACGCCGGACCGACCCTCCCAGTGGAGGAGGTGTGGCT
GGACCCCCCCACCGCAGCCAGGGAGGTATACCAGGCAGGAGCCCCATCCGGAAGATAGAG
GAGACTTGGCTGGCTTTCGAGACAACGCCTGCTCCTGCGTCTAGAAGAATGTTTCAGACA
ATTTGTCTTAATTTCTTCGAATAAAGTCTCGATGCTATGGTGCAAAAAAAAAAANAAA
>RoeNoble.RL10_(single)_contig_481
AAGCAGTGGTATCAACGCAGAGTTACGGGGTTCGAGCTGCCAGAAGAGGAGCTCCTGACG
AGCAGCGCGTCAATCCTGAAATGTGGGACACGTTCGATGTGCTTTCGCGCGTGCGCTACT
GGCTGCTCCACGAAGATCTCGAGCAGGCTCTCCGGTACGCCACGCAACTGCGCGGCGAGC
CTCGCCAAGTAGCACGCGACTGGATCCGCGAAGTGCGGCTGCATCTGGAAGCGAAACAGG
CGGCAACAGCACTCATGGCTTTTGCTGCTGCCACCATCGCCGAAGATGTGCAGTAACGCT
TGTGATGCACATGTGCGCCTCCCTGCTGCGAGGTTTGAGCTGCGGGGTGTGCTGGGAGGT
TTGCCTACCTGCCGCCCTCCGGTCTTTAGTGGTGGTCGCTGTTCGGAAAAGGCTTGCCTC
AGTTTGGCTGGCAGGCTGCTGTCAGCAGAGCAGTGATTCCTTGAGGGCCGTGCTGGTTTG
GAGCGTGCTGAACTTCGGTTTCTGTATATGTGCGTAGGGCTGTGGTGGCACCTGTGAAAA
GGATGTTGTGGCCGGCGTTGTATGACTGCTAGTTAGTTGCCTCGAGTTAAGGAAGTAAAA
TGTTTAGTTACTGGGATTCCTCGTTGCCCAACTTGTGGTATAGTTTGTTGGTTTATTGTG
AAATGTGTGATCTAACGAGGTAGAAGGTTACACTTTATCTCTGGGAGGACGCTTCTAACT
GCCATAAATGAGCTTGCGTCTCGGGGACGTTACATTGCCAGACAGACGTGACAGCCAAAC
TGCAGCAAGCATCTTTCATGTCAGGACCAAACTTTCTGGAAGTTAGGCGCATTGCTCAGA
AAGCATCCTCATATGCCACATCGGCTGCTGAGTAGGTTGAACCATTTTCTCTTTAGAAGG
GAGCACACAATTTACTAATTGGTCTCTAGACCCACCATCAATTTGGCAGGCCAAATTATT
GGAACATGGAATATTTTGGAACTTTCTCTGGCTTCTAAGCAAAAAGCTAGTGCACTTTTT
TTATATTTTTT
>RoeNoble.RL10_(single)_contig_482
AAGCAGTGGTATCAACGCAGAGTACTTTTTTTTTTTTTTTTTTTTTTTCCTTGGTGACTC
TTATTAGAAGACATAAATATGTACATCCTAGATCTTTGTTTGTCCCTTGTCTTTGCATTG
GTGACCAGATCATGACCCTTCTTGGCCCACTTTGTAGGCATACTCCAGGGCGCTTGAGAC
TGTCCGCATGTCTGCCTCTATGCTCTTGGCCC
>RoeNoble.RL10_(single)_contig_483
CACCGCTTCGGGTATGAGATTTCGGGACTTCTAAGCGCAAGAATCTCCTGCAAAAAGCAA
TGCTGAAGAAATCAGTGCTTTCGGCCGTCCTGAGCTGCCTGGCCCTGGCTTTGGCCCATG
CGACACCACAACCAGAGGACTGCACAAAGCTTCCAGCCGACTGGACGAAAAGGATGGATA
ACATGCTTGCGTACCTCCCAGAAGG
>RoeNoble.RL10_(single)_contig_484
TAGTCGTTCTTTTGCAACGACACAAATTCACCGTCCCTTTCTCGTTTCTTCCCTTTCTCT
CTCTCTAAAAGAAGGAGGGACGGTCTCGTTAATGTGGAAGGCGGAAAGGAAGGTTTCGTT
GAGAGACAGAGAGACAAGAGGATGACCAAGCAGAAAGGAGCAGGAATGGTTATACTCCGT
TTGTTCTTACGATGAACTGCAGAGGACCCCACGAGCCATCAGAGCCAATGTAATGTCGTG
CGAGTGACTTTGGGAAGGGCCACACCACCGTGCGGAGCGCCCAGTCACGTGACACATCCG
AAAGCTGGATTGACTGGGGTGGATCGCAGCGTTCACTGCGGTCCATATACGATGCAACGC
ACCTATTTGGGAATGAACCAACGCACGACATTAC
>RoeNoble.RL10_(single)_contig_485
AGGTATGTAGATCCCTCCCTGGGCTGATCCTTGTAGTTTCGCTTGAAGCCATTGCGAGTG
CTCACAAATTCGTGGTGAAGCATGTCTCCAAACTCGTTCATGGCCATGCTGTAGGGCACC
TCCCCCCTGGCATACTTCTCGTTGTGCTTGGCAATCTTGTGCCTGTTCTCCATGTAGATC
TTTAGCCTGAACACTTCTTCAGTTTCAGACAAATAAGACTTGCCATGCTTTGCCTTGAAA
GCCGACCATTCAGCGCCAAGAACTTCCTGGTAGCTGACCGCAGCGGCGGCAGCAGCGACG
AGACACAGCACGAGGCACCGCAGCATGACTTGCACAATTGGTTAACACTCCAACAAAAGA
CTCCAACGAACTCCCGAAGCGAACT
>RoeNoble.RL10_(single)_contig_486
CGCAGAGTACGGGAGAGAATAGCTAATGAACATTTGGAACTAGTACGCGAAATAAAGTTC
AAAGTGTTATTTCAAATCCACATATTCAATCGGTTTAGTGTCTAACATTACATATAGTAT
TTCTCCAACTTTATAGATCTATTGCTGGTTGGAAACAAAAAAAAAATATCTAAGGATGCA
GAGTCTTAAGCTTTCATCCCCTCGAAGGTTGACGAGATTAAACGATTGATTAAGTCAGGG
TAGTGACCTCTAGTAGGACGACTTTCAGTTGTTGTCCAAGTATAAGAGAACAAAAGAAAA
AGACTCATT
>RoeNoble.RL10_(single)_contig_487
TACGAGAATCCTCGTAACGTCGGTTCGTTAAATAAAAACGACGAAAATGTTGGAACTGGT
CTTGTCGGAGCTCCGGCCTGCGGCGACGTCATGAAACTCCAGATTAAAGTGGACGAGTAC
GGAAAGATTGTGGACGCAAAGTTCAAGACTTTCGGCTGTGGCTCTGCAATTGCATCTAGC
TCTCTCGCCACAGAATGGATCAAGGGCAAGAATGTGAATGAGGCCATGACCATAAAGAAC
ACAGACATTGCAAAAGAGCTGAGCCTTCCTCCTGTCAAGCTGCACTGCTCAATGCTTGCT
GAGGACGCCATCAAAGCAGCGCTGAACGATTACAAGAAAAAGAAGATGCAGCAGGCTCAG
CCAGGAGGCGGCAATGGTTGACCGCCAAGCCTGATCTTCCGGAAGTGTGCATACTGCTTT
GCTGTAGCGGACCCTGTAAAAGAATGGGAGAGAATAAAGTTGTTCCTTAGAAAGGAGAAA
AAAAAGGCTTACAATATGCACACCCTATGTTACTTAACCCTTTCCCTACCATGGACGACC
TGGGTTCGTCCACACTGTTTGTACCGCTCCTCCCGAAGACGAGCTGGGCTCGTCCACATT
GATTCGGGCTCCAATACGCTACCATAAACGAACTGGGCTAGTCCACGTGTTTCTAGTGAC
CTTTGCCGTGGATAGATGGCGCTTCACGGAAAATAAAAAACTGGTAAATTTACTAAAAAA
AAANAAAAAAGTAAAACTCTGCGTTGTTACC
>RoeNoble.RL10_(single)_contig_488
TAAGTCTAGTTGGTTATTCTAACGTCAGAGTTACGGGGGGGTTATCGAAACACGATCGAA
TGTCGAAGCCATGTCGGTGTACCGTTATTTTCGCCGTCATCTGCTGCTGCTGTCATTCCC
GGCGTTGTACGCGTTCTCCAGTGACAGCGACGTTCCCTCAAGTTGCCCCGCTCGTCTAGC
GTCCGACAGACCGTTTTCCCACCTCGACATGGCCACGGGAGACAAGTGGAAGGACGCCTG
CTCCATTCACGACTTCGTGGCCGAAGATATCCGCGGCCAAGAGGTTCCCCTCAGCAAGTA
CGCCGGCCACGTCGTGCTGATCGTGAACGTGGCATCGCAGTGCGGCTTCACGGACTCTAA
CTACAAGCAGCTGCAGGAACTGCACGACAAGTACGCCTCGCACAACCCGCCGCTAAGCAT
CCTCGGGTTCCCTTGCAACCAGTTCGGGAGTCAGGAGCCCGGCAGCAACGAGGAGGTGGC
GAAGTTTTGTAGCGCCAAGTACAACGTCAAGTTTGATCTCTTCGGGAAAGT
>RoeNoble.RL10_(single)_contig_489
ACCAAGTTTCTGGTGAACAAGGCAGGGCAACCGGTCGCCAGATATGCGCCGACCACGGAA
CCGAATGCCATTGAATCAGACATCAAGAAGCTCTTGGGAGGGGCCTCGCAACTCTAGCAG
CGATAAACCTTTTCAAAAAGTGCCTAGCGCTGTTCCCCCTCGGAAAACAGCAGCGCCAGT
GTTGAAGAAATCTTGTGCAGGGCGTTTTCGCCTGGTACGGCAGATGAAGCATGTGCAGTG
TTATTGCTTACAACCGCGATTCTATCATGCTGATGTATTTTTTCTCTTTCAA
>RoeNoble.RL10_(single)_contig_490
TAGGTAAGAAAAAAAAAAAAAAAAAAAAAAAAAAAAAAAAGTACTCTGCGTTGTTACCAC
TGC
>RoeNoble.RL10_(single)_contig_491
GTAGGCGTACGTCCAGGGCGCTTGAGACAGTCCGCATGTCTGCCTCTATGCTCTTGGCCC
AGTTTTCTATGTCCCCCAGCTCCTTCAAGGCGTGATTGAAGTTGTCCACAAGGTGGAGCC
AGTTGGTGGTTTGCTTCGCAAAGTTGGCGGCATTTGAATGCAGCTGCTTGACCTCTGCAT
CGAGCTTCTTTTGATTCAGGTAGGCTTGGGCAACCCCAACGTTTAGATGATCGACCATGG
CGGTTGTGAGAGCATTGGACGCAGCTATGGCTTCTTTTT
>RoeNoble.RL10_(single)_contig_492
CAGGACAAGCTGGTCCCCCCTCTCCAGGCCGCTAAATATACAGGAGATAATCCTGTGCAG
AGTCGTGGTTGGCTTTGGAGACAGTGCCAGCTGTTGCTTATTGGAAAATACTTGCAACAA
GGTGCCTGCATTTCTTTGAATAAAGTTATGC
>RoeNoble.RL10_(single)_contig_493
TTCCGGCCTTGGCTATGCTTCCGGCCTTGGCTACGGCCATGCGGTTGGCCTTGGACACGG
CTTTGGCTATTCTGGTCTGACCGGCTACAGTATCGCTGCCCCAGCCAGCTACGCCGTTGC
AGCTCCAGCCGTGAGCCGCACGGTGTCCACTTACCACGCTGCCCCAGCTGTGGCCACCTA
CGCCGCCGCTCCAGTTGCCACCTATGCTGCTGCTCCAGCTGTCACTAGGGTTTCTACCGT
TCATGCCGCCCCAGCTGTCGCCACATACGCCGCCGCTCCAGTTGCCACCTACGCCGCTGC
TCCAGCTGTGACTAGGGTTGCCACCATTCAGGCTGCCCCAGCCGTAGCCACCTATGCCGC
TGCTCCAGTCG
>RoeNoble.RL10_(single)_contig_494
GCTGCCCCAGCTGTGGCCACCTACGCCGCCGCTCCAGTTGCCACCTATGCTGCTGCTCCA
GCCGTCACTAGGGTTTCTACCGTTCATGCCGCCCCAGCTGTCGCCACCTACGCCGCTGCT
CCAGCTGTTACTAGGGTTGCCACCATTCAGGCTGCCCCAGCTGTAGCCACCTATGCCGCT
GCTCCAGCTGTGACTAGGGTGTCCACTGTTCGCGCTGTCCCAGCCGTGGCCACCTACGCC
GCTGCTCCAGTCGCCACCTACGTCGCTGCTCCAGCTGTGACTAGGG
>RoeNoble.RL10_(single)_contig_495
ACCTATGCCGCTGCCCCAGCTGTGACCAGGGTGTCCACCATCCACGCTGCTCCAGCTGTG
GCTAGCTACCAGACCTACCACGCTCCACGCCGTTGCCACTGTGGCTCATGCTCCAGCTGT
GGCCAGCTACCAGACCTACCACGCTGCTCCAGCCGTGGCAACCTACGCTCACGCCGCTCC
CGTCTACGGCTATGGAGTCGGCAACCTCGGATACGGCGTTGGCCACTACGGCTACGGACA
CGGTCTTGGAAGCTACGGCCTGAACTACG
>RoeNoble.RL10_(single)_contig_496
AAGCAGTGGTATCAACGCAGAGTCGGGGATGTATTGTGTTAAATAGCTTTTTCTACATTG
TGGAAAAAAATATTTCTTCATTCAAAAAGACTGAGACCCTTTAATAGAACTAATGTGGTG
AACAGCAGGCAAGGTGGATCACAAATAGAAGCGCAGCTGTTCGACGAGAAATGTGCATGG
ATTAAATCGAGCAACCCCG
>RoeNoble.RL10_(single)_contig_497
CGATTTAACTTGTAATTGTACAGGGAGTTTCTGAGGAGCGAGAACCGTGTTGTTCGGCGT
GGGTAAATAAACTATCCATCGCGGAAAGCTCAAACTCTGTGAGCGTGGGACGCTAGCGGT
TGGTATGGAACGCGAGGGTTTGGCAGCACGGCGTTACCTGGATCAAAAGATAATTGAGGA
AAACGAAATTTCTGTATAAACCGACGTCCACCTAAGCGTGATGGCGTCAAAACAAGAAAT
GTCACTGGGAGCATGCAACATCTATTTCAACAAAAAAAAAAAAAAA
>RoeNoble.RL10_(single)_contig_498
TCCATGTGTCTTGCCCATCGACGAAGGCCACACCTGTAAGTCGGGGACAGCGATGCCGAT
GTACGGCTTTAATCCGGCAAGCCAGAAGTGCGAAGAGTTCGAATACAAAGGCTGCGGGGG
CAACGGAAACAACTTCATCGAGAACCACGAATGCTGGTCGACTTGTGCAAAGTACGTGAA
GGATCCGTGCAACTTCCCCATCAACGGAGGCCGCCCTTGCGGAAACAAGAACAGCCAGAC
CGTCTTCGGTTACAACGGAGCCACCAAACGCTGCGAGCAGTTTGGTCACCACGGTTGCGG
CGGCTACCCCAACAAGTTCCCGACGGCTGAGGAATGCTGGAAAAACTGCACAAGTTTGGA
CAGCTTAGAAAATCCTACGCGAAAATGTCTTAGACCAGCGGTGAAGCAGACCAAGGGAAC
CCACGCGAGGTATTTCTACAACATGACGTCGAACACATGTGAACGTTCGAGGTACTGGCT
GAAGGATGATTCGAAGAATAGGTTTGTGACTCTGGAAGAGTGCGAGAGCACTTGCAAACC
TGTGTACGGGTCCTCAAGACGTTCGTAAGGATACGACTATGATATGGA
>RoeNoble.RL10_(single)_contig_499
CAACTACGTGAACTGCACCATTCTTCGAATCCCAATGCCAGGACAAGGACAGAAACATTG
TGACCTGTGGATGGCGAATA
>RoeNoble.RL10_(single)_contig_500
TCTTCTACATCGGTTTCCGAAAACCCTTCCCAAAGACTGTACATTTCCGCAACGAATAAA
GCTTTCACGTCATCAAACCAAGAAAAAANAAAA
>RoeNoble.RL10_(single)_contig_501
AACCTGTGTACGGGTCCTCAAGAGGTTCGTAAGGCTACGACTATGATATGGAACCAAATA
AACTGTCA
>RoeNoble.RL10_(single)_contig_502
TACGACTAAGCAGTGGTATCAACGCAGAGTACGGGGGGAGAACTTTTCGCAGAGACGTAC
GACTTCGGTACTGCAGCGTGTCTGCGATAAGTTCCCACTACCGTCCTCCCGCCCCCACGG
CACGACTACCTTGGGGTGATGTCGGCGTCCGGTGGAAGGGAGTGAGTTTTGGTGGTGACC
GCGTCCTCGCTGCGCATCCTTGTGATATTGTACAGCTTACTTCATTGTAAATACCATCGT
CACTCAGCCTAGTCAGCTCTGTATATACTCATCTACGCAGAAATTAAACAAAAGAGAAAT
AAGCGATAACCGTGTGTCGTATTCTGGAATTTTCCATTACAACCGCCATTGCGGTAGGCT
TAGCTCTGCCCATTTCTTTCAAGATGGCGTCCTCTTTGACGTTAGGCCTAACCGGGGGTT
GCGTCATCACTTTTTAGGGTTGGCTTGCCGTTATTTGGGAATTTAAATGTGCGTTTTGTT
CTGGTTTTGTCTTGAATATTTCATCGCTACGGCTTCGTTCATTTCAAATTTTGTCTCGAT
ACATCTTTGACCGGAATTCGTTTTTTTTTCTTTGTAGCGTTTGGAGTCTACGTCGCGCCG
TTTCTGCCTTTATGCTCTTTCCCCCCATCTCTCTAGGTCGATGAATTTAGTAGTTCTTTT
TTGCGGAATACGTCGTCCTATGCGGAATTTTCGATGCGAAATATATCGTGGTATCGTCTC
ATCCG
>RoeNoble.RL10_(single)_contig_503
CGTGGTATCGTCTCATCCGGCCAACGGGAAACAATGGAAATTGCAACTACGCACTACCGC
CGTGTTCTATGTACAGTCTGCGACGTGTCGTCGGTGCATTCCCAAGTTGGGCTAAGTATC
ACAAATCGAAGTATCAACTTTTAATTCACCTAGTAGTATCTTCACGACAAAAAAAAAAAA
AAATTCAATAATTTTTATTTATTTTTTGTCTTTTCATAAGTTTAAGCAATGTCTAAAGAC
TGCAATGTTCAG
>RoeNoble.RL10_(single)_contig_504
GCACTACCGCCGTGTTCTATGTACAGTCTGCGACGTGTCGTCGGTG
>RoeNoble.RL10_(single)_contig_505
GACGCCTGCCTGGTGATCGACGGGGGCCTCTCGTTCGTCTTCAACGACGGTGCTACGGCG
GTCTTCGAGATATTCGAGGAGGACGCCCTGCGAACGGTGCAATTTGTTGACTGACCCTCC
CGCGGAGGCGGGTAGGCGTTTGGAGCCTCTAACCCAGTTTTGCGTGTACATAAACTGTTG
CTCTTTTCTCGGCGGCAGGGGGCCGTGCGGCACCGCGCACGTGCAACCTCTCGCCGTTAG
CCGGTAAAACTTTATCGAGGAAATAAAAACTATTTTTTGTAAACAAAAAAAAAAAAA
>RoeNoble.RL10_(single)_contig_506
TAGCTGTCGTTGCGGAGTGCAACCCTGCTGTTAGGCGTCACGTTGGCAATGTCAATGTTC
TTGTCAATGTCAACCACAAACTTGCCTTCGGGGTGAACCTTCACTAGCACTTTTTTCTTG
TCCATGGGCTTCACCACTTCACCGACGTACGAGCCCTGCTCCTGAAGCAACTGCAGCTCT
TCACGAAGCATCCTCACTTTCGCATTAAGCTCATTTCTCTGCGCTTGCAGTCGCCTCAGA
TTTTGGGTTTTGTCCGACACCACGAGCTGTAACTCCTCTATTTTTGTTATGTAGTACTGC
TTCAGACCGTCCCCTTTGGGCGAGTCGTCGACTTCCATTTTTGCGGGAGACAAGTTCGCG
GCCTTAGCTACGCTCACGGCCGCCA
>RoeNoble.RL10_(single)_contig_507
TGTAGCTGTCGTTGCGGAGGGCAACCCTGCTGTTAGGCGTCACGTTGGCAATGTCAATGT
TCTTGTCAATGTCAACCACAAACTTGCCTTCGGGGTGAACCTTCACTAGCACTTTTTTCT
TGTCCATGGGCTTCACCACTTCACCGACGTACGAGCCCTGCTCCTGAAGCAACTGCAGCT
CTTCACGAAGCATCCTCACTTTCGCATTAAGCTCATTTCTCTGCGCTTGCAGTCGCCTCA
GATTTTGGGTTTTGTCCGACACCACGAGCTGTAACTCCTCTATTTTTGTTATGTAGTACT
GCTTCAGACCGTCCCCTTTGGGCGAGTCGTCGACTTCCATTTTTGCGGGAGACAAGTTCG
CGGCCCTCGCTACGCTCACGGCCGCCA
>RoeNoble.RL10_(single)_contig_508
TCCTAGCTTGGAAAGTCATGCCATGGCTACCAACTGGCTAGATGCCGCAAGTAGAGGCAC
TGGGGTACTGTTGCCGGTCAGGGTTTGGTTGCTTTGGGGGACGGCGTTTGCCAGACGGGA
CTGTGCATCTGGGGACGGCTTGTGGCGTAGCCTGGAGCACGACAGGGAGCTAGCCGCTGG
CTGGCGGACCCATACCCAGGGTCTTTAAAATCAACTGGGGAGGTGTTTTGCTTTGGCAGC
ACCATTACTAAGAGCAGTTTGGTTGGCGTCCGAAGAGGACGTCTTGGTTCTCTGCACGAA
CCGCTGAAGCACATTCCTCGGCCAAAGTTTCACCGTGTGTGTCCTTGGGAGACCAGCAGC
ACTGCGACGAGG
>RoeNoble.RL10_(single)_contig_509
AAATTGCGGAGGCCGGTCCACAGCACGTCTGCCCCTATCCTCCCGCTTGTACTAATCCAG
GTCCACCGGACACGACCCACATCGTGACGGCGAACTCTCGATACAACCCGACTACGAGAA
GGTGTGAGAGGATCA
>RoeNoble.RL10_(single)_contig_510
AGTGACCGGACCGCACGACTGTCAGCAGTTCGCAAGCTTGAAGAAGTGCAAGGAGGCCTG
CGAGAACACCAAAGAGTGAACGGCACGCGCGGATCGGTTCTTGGAAAGCTCGCACGTGGA
CGTCATCGACGACTCCGTGTGACCTAATGGTGCGAATAAAGCTCTTCTGAACGTGAAAAA
AAAAAAAAAAAANACAAAAAA
>RoeNoble.RL10_(single)_contig_511
CAAAAAGCTCGATTTCGCGGACAGATAAGTCGCATGGTTGAGGCATGCGAGTTAGCTGAA
AAGTTACTCTGTGGAACAATTCTATAGTCATTGCCGCTTTCCTTAGATGATCAAAACTAG
ATTAGTATATTACCGTCTCTCCGGAGCCCATAGTTTCGGTTTTGAACGAAATCTCCGAAA
CGAAAGTTTGACACGAAAAAAAAAAAAAAAAAA
>RoeNoble.RL10_(single)_contig_512
AGGGTGTCCACCACCTACGAGGCTGCTCCAGCCGTCGCCACTTACGCTGCTGCCCCAGCC
GTCGCGACCTTCCACGCTACTCCAGTTGTGTCCACAGTCCATGCTGCTCCAGCTCTCGCC
ACCGTCGCTCACGCTTCTCCAGTTTACGGCTTCGGCATTGGCTCCCTCGGCTACGGTGCT
GGCCACTACGGCTTCGGACATGGTCTCGGCAGCTACGGTCTCAACTACGGTTACGGTCTT
GGCGACTTCAACGACTACTCCCTCCTCCTCCGCAGAAGGAAGTAACCTCGGACCTTGAAA
CCTAAAGGAATCAACAATAAATAAAATATCCCCATTTCGTAAGAAAAAAAAAAAAAAAAA
AAAAAAAAAAAAAGTACTCTGCGTTGAT
>RoeNoble.RL10_(single)_contig_513
AGCCGTCGCCACTTACGCTGCTGCCCCAGCCGTCGCCACCTTCCACGCTAGTCCAGTTGT
GTCCACAGTCCATGACTGCTCCAGCTCTCGCCACCGTCGCTCACGCTTCTCCAGTTTACG
GCTTCGGCATTGGCTCCCTCGGCTACGGTGCTGGCCACTACGGCTTCGGACATGGTC
>RoeNoble.RL10_(single)_contig_514
AGTACGGGGGGCCTTTTCTATTCAATGGCGGTGTGACGTCGGTTCAAAATTTCGGGTCAT
GCAGATCTTTGTGAAAACTCTCACGGGCAAGACCATCACTCTTGAGGTCGAGCCCAGTGA
TACCATCGAAAATGTCAAGGCCAAGATCCAAGACAAGGAGGGCATCCCCCCCGACCAGCA
GCGTCTGATCTTTGCGGGCAAGCAGCTGGAGGATGGGCGCACCCTGTCGGACTACAACAT
CCAGAAGGAGTCGACCCT
>RoeNoble.RL10_(single)_contig_515
AAGCAGTGGTATCAACGCAGAGTACGGGGGGTCCTTTTCTATTCAATGGCGGTGTGACGT
CGGTTCAAAATTTCGGGTCATGCAGATCTTCGTGAAAACTCTCACGGGCAAGACCATCAC
TCTTGAGGTCGAGCCCAGTGATACCATCGAAAATGTCAAGGC
>RoeNoble.RL10_(single)_contig_516
TTTTCTATTCAATGGCGGTGTGACGTCGGTTCAAAATTTCGGGTCATGCAGATCTTTGTG
AAAACTCTCACGGGCAAGACCATCACTCTTGAGGTCGAGCCCAGTGATACCATCGAAAAC
GTCAAGGCCAAGATCCAAGACAAGGAGGGCATCCCCCCCGACCAGCAGCGTCTGATCTTT
GCGGGCAAGCAGCTGGAGGATGGGCGCACCCTGTCGGACTACAACATCCAGAAGGAGTCG
ACCCT
>RoeNoble.RL10_(single)_contig_517
TCCCCCCCGACCAGCAGCGTCTGATCTTTGCGGGCAAGCAGCTGGAGGACGGGCGCACCC
TGTCGGACTACAACATCCAGAAGGAGTCGACCCTCCACCTGGTGCTGCGCTTGCGTGGCG
GCGCCAAGAAGCGCAAGAAGAAGAACTACACCACTCCCAAGAAGAACAAGCACAAGAAGA
AGAAGGTCAAGCTGGCCGTGCTCAAGTTCTACAAGGTGGACGAAAATGGCAAGATCACTC
GCCTAAGGCGAGAGTGCCCCAGCGACGACTGCGGAGCCGGTGTGTTCATGGCCGCCCACT
TCGACCGGCAGTACTGCGGAAAGTGCTGCCTCACCTACGTGTACAACAAGCCCGACGAGA
AGTGATGGCGCGTCCGCTGGT
>RoeNoble.RL10_(single)_contig_518
ATCCCCCCCGACCAGCAGCGTCTCGATCTTTGCGGGCAAGCAGCTGGAGGACGGTCGTAC
CCTGTCGGACTACAACATCCAGAAAGAGTCGGACCCTCCACCTGGTGCTGCGCTTGCGTG
GCGGCGCC
>RoeNoble.RL10_(single)_contig_519
AGGATTAAACCTGTACATGCGGAAGTTGCCTCTGCATACATCCTCCGGCTCTGGGGCGGC
GCAGTCTCCCAGCACGGGATCTCTGCACAGTTTCTTACAAAATTTTTCGTTTTTGAATAC
GTTCTTCTTCCACATGATGTCCCCGCACAGCGGAGTTGTACGCGGCTCGCAGTTCTTTAG
AGTCTCGTTGTAGAACCAAAGTGTGGCGCTCTTTTCGCAGCCTTGCTCGAAGGGCGGATG
CTGGTCGTAGCAGCGTGCCGGGCTTTTCTTGTTGTCTTCCGAAGAAACAGCCGCTCCCAG
CAAGGCCAACAGAACGAGGAACTTGAGTGCCATGGTGACTCAAGAAAGGACGTGGTACAC
CCTTTGTCGCCTGGTGAACTCCCCCCGTACTCTGCGTTGATACCACTG
>RoeNoble.RL10_(single)_contig_520
AGTTGTCGCCAGTTACGCCGCTGCTCCAGCCGTCACCAAGGTGACCAGCTACCAGGCTGC
TCCAGCTGTCGCCACTGTGCAGGCCGCCCCAGTTGTTGCCGCCTACCAGGCTGCTCCAGC
GATCACTAGGGTGACTTCCTACCAGGCCGCTCCAGCTGTCGCCACTTACTCCGCTGCCCC
AGCTGTGACCAAGGTCGCTACCACCTACCAGGCCGCTCCATCGGTGGCCAGCTACCAGAC
CTACCAGGCTGCTCCAGCTATCGCCACTTACTCCGCTGCTCCAGCTGTGACCAAGGTCGC
TACAACCTACCAGTCTGCCCCAGCTGTGACTACAGTTCACTCCGCTCCATCTGTGGCCAG
CTACGAGACCTACCAGGCCGCTCCAGCCATCTCCACTTACCACGAAGCGCCAGCTGTCGC
CAAGGTTGCCACCACTTACCAGGCAGCTCCAGCCGTTGCCTCCTACTCTGTTGCCCCAAT
TGCCACTTACTCTGCTGCTCCGGCGGTCACCAAGGTAGCCACTACCTACCAGGCTGCTCC
ATCCGTGACTACTGTGCACGCTGCTCCAGCTGTGACCAGCTACCAGACCTACGAGGCTGC
TCCAGCGGTCGCTAGCTACGAGAGCTACCACGCTGCTCCAGCAGTCACCACTGTGGCCAG
CGGACCAGCCTACGGCTATGGAGTCAGCTCTCTCGGCTATGGCACTGGCGACTTCGGCTA
CGGTTATGGTCTCGGCAGCTACGGTCT
>RoeNoble.RL10_(single)_contig_521
AGGCACCTGCCTCAAACCAGAGCTGTTCCGTGCTCTTGACTGAGCGGCAGAAAACCGCCG
AGTTGCAACACATTGCAGGAACATTGACGGATTACCCTTGTCGTTGATAAAGGCGGATCC
GTTGCTAGCTCACTGAACCTTGTTTTTCGAGCCATTCACTTCAGGGGAAGTCCTCTTGAC
ATTGTAGGCTTTCGCGTAGAATCGCATGAACATGGCGAAGAAGAAGGCAGCTTGAGCAAG
GACGATGACCGAATGAATCTTTGGGTAGCCGCAGTTCACGAAGAGGGGAATCATTATGTG
AACGATCATGATGACAAACTGCACAAGCTGAAACTGAGTGAGGTAGCGCTTCCACCAGAG
GTACGGGCGGACGGCGGGACCCAGAAGCGACAGGAAGTAGTAGGAGTACATGACGACGTG
GACGAAGCTGTTGAGAATGATACCCAGAGCGACCTGACCGTCTGGACCGAAGGACAGACC
GTACCATCCGTTGAAGACCACCAGGACGTGATGGACAACGTGGAGGAAGGACACGTGGGA
ATCTTTCTTGCGGAGCACGAAGAAGATGGTGTCCAGGAAGTCAGCGATTCTCACCCAGAA
ATACCACCAACAAAGTTCCAGATACTCCTTGGAGACCCTGTCGCTGGTGTCGTAGTCGAT
GCCCTGGCAGACGATGTCGTAGCCCCCGCCAAAGTAAGACAGTCTCATGTAGTTCTTTAC
GAAGTACGCGTTGAGGAATACCATGGAGAAGTTGTAGATAAGGATGACGGGCTTGAGGTT
CTCGTACGGCTTGCGGTCCTTCATGAAGCGGGGTCCTCCAATCTTGACGACGTACACGTA
ACTGGAGAGCAGCATGACCAGGAACCACAGGTTACCGGCGATGAACCAGTCGATGGTCCG
TGGGTCGCGTCGGAGAAAGACATCGGTGGCGTTGGCGGTGAAGGAATTCATCTCGCGGTT
AACGAACTAAAGGTAAAGGAAAACCGAAAAAACTAAAAAACTAAAAAACTAAAAAAACGA
AAAAAAAGAAAAAAAACAAAAAAAAAACGAAAAAAAACGAAAAAAA
>RoeNoble.RL10_(single)_contig_522
GGCGTAAGTGGCGATGGCTGGGCAGCCGTGGTAGGTCTGGTAGGTGGCGACAGC
>RoeNoble.RL10_(single)_contig_523
CCCCGTCGCCCGCACCGTCACCTACCATACCGCTCCAGCCGTAGCCACCTACCATGCTGC
TCCAGCTCTCGCGACCTACGGCCACGCCGCTCCCGTGTACGGCTTCGGGGTCGGCAGTCT
GGGCTATGGTGTCGGCAACTACGGCTACGGTCACGGGCTTGGCACCTATGGTCTTAACTA
CGGCTACGGACTCGGCACCTACGGCGACTATGCCACCCTCCTCCGCAAGAAGAAATAAAA
TTGATGGCAACATATGCCAGCGGAGGAAGTTTAGCCGAGTCC
>RoeNoble.RL10_(single)_contig_524
GTGACCAGGGTCTCCACTACCTACCAGGCTGCTCCAGCCGTCGCCACTTACGCTGCTGCC
CCAGCCGTCGCCACCTTCCACGCTAGTCCAGTTGTGTCCACAGTCCATGCTGCTCCAGCT
CTCGCCACCGTCGCTCACGCTTCTCCAGTTTACGGCTTCGGCATTGGCTCCCTCGGCTAC
GGTGCTGGCCACTACGGCTTCGGACACGGTCTCGGCAGCTACGGTCTCAACTACGGTTAC
GGTCTTGGCGACTTCAACGACTACTCCCTCCTCCTCCGCAGAAGGAAGTAACCTCGGACC
TTGAAACCTAAAGGAATCAACAATAAATAAAATATCCCCATTTCGTAACAAAAAAAAAAA
AAAAAAAAAAGTAACTCTG
>RoeNoble.RL10_(single)_contig_525
CAGAAGGAAGTAACCTCGGACCTTGAAACCTAAAGGAATCAACAATAAATAAAATATCCC
CATTTCGTAGAAAAAAAAACAAAAAAAAA
>RoeNoble.RL10_(single)_contig_526
AAAAAAAAAAAAGTAAAAAAGGTAAAAAATAAAAACAAAAACGAAAACAAAAGAAAAGTT
AAAACTTTTTTTTTTTTTTTTTTTTTTTTAAATTTTTTTTTTTTTAAAGTTTTAAAGTAA
ACTAACTTTAAGTTAA
>RoeNoble.RL10_(single)_contig_527
GGGTCGTGCACATATTGCAAAA
>RoeNoble.RL10_(single)_contig_528
CCCGAAGTTACAGAGTGCAGGGAAGTTGGACGAGAAAATTCGAATGGAGGTTGCATTAAA
ATATATACATATATACCTGAAAGAGTTGTCTAAAAATGCGGATCACAAATAGGACACCAA
TGAAATTCTTGATAGCAGTAATGTCATAAAAAGAAAAAAGTGATTCTGTAAAAGGAAAAA
TAAAAAGGTGGTACAAACTCTTGTCATATAAAAAAA
>RoeNoble.RL10_(single)_contig_529
GCGGCATAAGTGGCGACAGCTGGGGCAGCGTGGACGGTGGACACCCTAGTCACGGCTGGA
GCAGCAGCGTAGGTGGCAACTGGGGCAGCAGCATAGCTGGCGAAAGCTGGAGC
>RoeNoble.RL10_(single)_contig_530
CGGCGTGGTAAGTCTGGTAGCTGGCGACAGCTGGAGCAGCGTGGACGGTGGATACCCTAG
TCACGGCTGGAGCAGCAGCGTAGGTGGCAACTGGGGCAGCAGCATAGCTGGCGAAAGCTG
GAGCAGTCTGGTAGGTAGCGACCTTGGTGACAGCTGGAGCAGCGGCATAGGTGGCAACTG
GAGCAGCGGCATAAGTGGCGACAGCTGGAGCAGCGTGGACGGTGGACACCCTAGTCACGG
CTGGAGCAGCAGCGTAGGTGGCAACTGGGGCAGCAGCATAGCTGGCGAAAGCTGGAGCAG
TCTGGTAGGTAGCGACCTTGGT
>RoeNoble.RL10_(single)_contig_531
GTCACGGCTGGAGCAGCAGCGTTTAGGTTGGCAACTGGGGCAGCAGCATAGCTGGCGAAA
GCTGGAGCAGTCTGGTAGGTAGCGACCTTTGGTAACAGCTGGAGCAGCGGCATAGGCGGC
>RoeNoble.RL10_(single)_contig_532
TGGCCGTGCTCAAGTTCGTACAAGGTGGACGAAAATGGCAAGATCACTCGCCTAAGGCGA
GAGTGCCCCAGCGACGACTGCGGAGCCGGTGTGTTCATGGCCGCCCACTTCGACCGGCAG
TACTGCGGAAAGTGCTGCCTCACCTACGTGTACAACAAGCCCGACGAGAAGTGATGGCGC
GTCCGCTGGTCAAAATAAACCGGGGAAGA
>RoeNoble.RL10_(single)_contig_533
GCAGAGTTACGGGGGACAGCATCGTCTGCTGGCAAAGCTATCGATTTGGTTGTTTGCTGT
TGCTTTCCTTGCGTGTTGTGTCGTAAATTTAGCTAACCAACACTGCGGCACCATCACGGC
ACTGCGCATGAGCAAGAAGAACTACTGCCACATTCGTTTCGACACGGAAGAAGCCGTCGA
CAACGCCATCGCCTTTTCCGGGTACCGCATGAAGATCCGCGACCAGGAGGAGCCCAGCAA
CACTGGGCGCCTGCACGTGGACTTTGCCAAGGCACACAGGGG
>RoeNoble.RL10_(single)_contig_534
AAGCAGTGGTAACAACGCAGAGACTTTTTTTTTTTTTTTTTTTTTTTTTTTTTTTTTTTG
TTTCCAGACTTTATTTCTGCATCACATGGAGATAATCTCCTGGGCCTTGGTCTCCAGCAG
TTTCTCCATGGAGGCCACGTCTGCATTCCAGGCGTCCAGGCGCTTCTTCATGCACCCAAT
CTGTTCTTTGGAGAGGACCCTGGGCTGGACCCAGTTCATGTGCACCTTCGAGTCCACCTG
GTCGATGGTCCCCTTCACCAGGCCGAGGCTCAGGGCCTTCATCACCAGCAGCTCCACCTC
GTTCAGGGGCAGCTGCGTCTCCTCGGCGATGTCCTTGAAGGTGAGGACACGGTGGTTACC
CGGCCGCCGGAAGGTCATCTCCATCAGGCACAGCAGGCACATCTTCTGGCGCAGGGACAG
CTCCCGGGCCGCCAGGTCGGGCTGCTGTGCCCAGGAGGACCTGAGTAACTCGTAGCGTGC
CAGGCTTCCGCTGTTGAAGGCGTAGAGGAGCTCCACCACCCACTGCTGCTCGCTGTTCTG
CAGGCACTCCAGGATTGGGTGGGCCAGCAGTTCTCCAAAGTTGTAGACCCCCTCTCCCAG
GAGAGCGGCCAGGCAGAGGGCAAAGGCTCTCGACGCCTGCTCTTCCCGTGGGATCTTGTC
GAGGGGCGTGCAGCCGAGGAAGCGCAGCGCGTCCTGGTAGTAGCCCTTGTGGTTGCCCAT
CACCTGGTGGTAGTCGCTGCACAGCTGGTAGTAGCGCCCGTGCACCTCCGTCACACCTTC
CAGGGACTCCGTCAGCGCCTCTGTCTCCTCCAGCACCTTCTTGACGCTGTCCAAGTCCTG
CGCAGCCAGCTTGTGCTGTCCGTAGGTGACGTTGCACAGCACCACGGCTTCCGTGTTGCC
CTTCACCTTCTCCTTGGTCTTGGTGATGAACTCTAGGCGCTCGTTCACATCTTTAATTTG
ATGTGCAATCTGTATCACAATTTCCACGAAGGACAAGGGATTCATTTTGTTCTCAAATTC
TGCAATGAAATTCTCATACAGCTTGAGCAAGGCATCCCCCTTCTGCATGAGCGGCGACCG
GACAAACTTGAGCAGCTTCAGCGTCAGCTGGTGCCAGAGGCGCTTGTTGTAGAGCTCTTC
GAATTCGGCCCACTCCTTGGACAACTCCGGCGTGCTGGCCGCCTGCTGAGCGGTCAGATA
CGCACCCACGTCTCTCGTCATATTCTCTAACTCTCGATAAATCAAGGCAGGCAAAAAAAG
CTCACTACTTGCGAGCGTTTTGGCAAGTCACGCTCAGACAC
>RoeNoble.RL10_(single)_contig_535
AGAGTACGGGGGAAGAGAGTTCCGAAGGACGTCACCGAGAATCTGCCGCAGCCAGTTTTT
TTACTGTCGTTACCATTTGACCGGCGATCACCCCTTATACCAAAAGATCTCACGCGTTAA
ATACTTCAAGCGACAACAATGACAGCCATGCTGGTTACCCTTGCGGCGGCCTTACTGACA
CTTGGCGGAGTCATCAATGCTGCTCACACGCATAATACCGCTGCAGCATACCCGGAGCTA
AGGCCAGAGCTCGGAAAATACCAGGAGGTAT
>RoeNoble.RL10_(single)_contig_536
CCCCAGCCGTCGACCACCTTCCACGCTAGTCCAGTTGTGTCCACAGCCCATGCTGCTCCA
GCGTACTCGCCACCGTCGCTCACGCTTCTCCAGTTTACGGCTTCGGCATTGGCTCCCTCG
GCTACGGTGCTGGCCACTACGGCTTCGGACACGGTCTCGGCAGCTACGGTCTCAACTACG
GTTACGGTCTTGGCGACTTCAACGACTACTCCCTCCTCCTCCGCAGAAGGAAGTAACCTC
GGACCTTGAAACCTAAAGGAATCAACAATAAATAAAATATCCCATTTCGTAGAAAAAAAA
A
>RoeNoble.RL10_(single)_contig_537
CCCAACGCTCTTCGATTACCCGGAGGACTACATCGTCACGTAGCAGTCGACCCCGTTACA
TAGTCGCAGGAATAAACGCACTAGAGATCGGTGAGCGTTGTTCCTGCTTTTCTATCATAC
AGCCACCTTTCAACGACGCGCAATAAATGGATGCACCTTGACCAAAAAAAAAAAAAAAAA
AAAAAAAAAAAAAAAAGTACTCTGCGTTGATACCACTGCTT
>RoeNoble.RL10_(single)_contig_538
TACGGGGGCCTTTCGCCGTGTGTTGTTCGGGTCGGCAACATGCCTCTCGCCAGAGATCTA
CTCAACCCTTCCCCGGAAGACGAGCGCAGGAAGTGCAAGTTGAAGAGGTTGGTGCAGCAG
CCGAAGTCTTTCTTCATGGACGTCAAGTGTCCAGGCTGCTACAAAATCACAACAGTCTTT
AGTCATGCCCAGACAGTCGTGCTGTGCGT
>RoeNoble.RL10_(single)_contig_539
AGACAGTCGTGCTGTGCGTCGGCTGCTCCACGGTTTTGTGCCAGCCAACAGGAGGCAGGG
CTAGGCTAACTGAAGGCTGCTCTTTCAGGAAAAAGCAGCACTGATGGGAACAGTCTGGCT
>RoeNoble.RL10_(single)_contig_540
AAAAGCAGCACTGATGGGAACAGTCTGGCTGTAAAAAAGAAGAAATAAATGGTCCTGTAC
CATGT
>RoeNoble.RL10_(single)_contig_541
ATAAGACTAAGACTCAATGTCACTTCACACATGAGTATTAGATCAATAACCTTAATAACA
GAAAGTAGACTTGGTAAACAGTTTT
>RoeNoble.RL10_(single)_contig_542
ATCAACGCAGAGTCGGGAGGAGACGGGTTTGCATTACGAAAGCAAATGATACAGACTTTG
ACATTATGTTCTGAAGTTTGAGAGCTTGAAATAAGATGAAGTGAAA
>RoeNoble.RL10_(single)_contig_543
TGGACGCAGAATGGCGAGCCGACTGCTGCAGCTGAGCGAGCGCACTCTCAAGCTGGCACC
CGTCGTGGCGCGGATCCAGCCTACGGCAGCCTTCCACGGGCGGGCGCGCATTGGCAAGCG
CGAAGTGGTTGGCTACGGCATGAATGGAGAATATGTGTACATTGATCAGCCCGAGTTCCC
CATGCCGGCCATCCGCTACAAGGAGCCCACAGCCGAGATCGAGAAGCTGCGTGAGAAGGA
GAAGGGTGACTGGAAGAACCTGTCCCTCGAGGAGAAGAAAGCCTTGTACCGGTTCAGCTT
CTGCCAAACGTATGCCGAGATGAAGGCCTCTCGCAACGAGTGGAAGCCCATCGTTGCCGG
AGTTCTGACCACCCTTGGCGTGACACTGTGGGTCTGGATCTTCCTCAAGAAGTTTGTGTA
TGGTCCACTGCCGGAGTCATGCTCGCCGCAAGCGAAGGAGGCGCAGCTGAAGAGAATGAT
TGACTTGAGAGTGAACCCCATTGATGGCGTCGCATCCAAGTGGGACTACGAGAACAACCG
GTGGAAATGAGGGGTCGTCTGAGGGCCTTCAACGTCAGCGCGCCTGCAGTCGCTAGTCGG
CAGTTAAAGTAGGCACATAGATCTTGTCTTGTTCTGCAATAAAATCACTTTTTTTTCTTT
TT
>RoeNoble.RL10_(single)_contig_544
GGGGGGAGGCTCAAGCATAGACCAGCGCATCGTCAAGGTGACGATCATCAAGTGGGCACA
ATGAATATTTTGATTGTTTGCATTGTGATAATCAACGTAGTAATATCCCAAGGTAATGTG
AAGGAAGCTGGAAAAACCGATTACGAAATTCAAGAACAATCACTTCTAATATTTGACCAT
CAAGAGTGCCAATACCTCGGCTACAGAATGCAGAACGGAGAAGTAAGAAATCTGTCAAAA
CCCTGTGTCAAATGGACTTGCCTCGCCAATCAGACCCAGCTGCTAGTTCAAGGGTGCTGA
GCCTGAGCCCCTCGGAGCTGCCTTCTTGGGGACCCTGGTTCAAGTTGCAGCCTGAGGTCT
GCCACCTTATGAAGTTCATGTGGTTGTCTGACGTTCTTCTTGTTGAACGAGAAAGTGACA
AAATCTTAAATAAAGCATTTAAGAAAATAAAAAAAAAAAAAAAAAA
>RoeNoble.RL10_(single)_contig_545
GGGGGTAGGCTCAAGCGTATACCAGCGCATCGTCAAGGTGACGATCATCAAGTGGGCACA
ATGAATATTTTGACTGTTTGCATTGTGATAGCCAACGTAGTAATATCCCAAGGTAATGTG
AAGGAAGCTGGAAAACCAATTACAAAATTCAAGAACAATCACTTCTAGTATTTGACCGTC
AAGAGTGCCAATACCTCGGCTACAGAATGCAGAACGGAGAAGTAAGAAATCTGTCAAATC
CCTGTGTCAAATGGACCTTGCCTCGCCAATCAGACCCAGCTGCTAGTTCAAGGGTGCTGA
GCCTGAGCCCCTCGGAGCCTGCCTTCTTGGGGACCCTGGTTCAAGTTGCAGCCTGAGGTC
TGCCACCTTATGAAGTTCA
>RoeNoble.RL10_(single)_contig_546
CGCAGAGTACGGGGGTCCTTTCGCCGTTCGGTAGATCGTCAACATGACGAAAGGTACCTC
CAGTTTCGGAAAACGGAGGAACAAGACCCACACGCTGTGCCGGCGGTGTGGCCGCAGCAG
CTACCACATCCAAAAGTCGAAATGTGCCCAGTGCGGTTACCCCAACAGCAAGCTGAGGCA
CTTCAACTGGAGTGTCAAGGCTAAGAGGAGGAAGACCACTGGCACTGGCAGGCTGCGTCA
CCTCAGGAAGGTCTGGAGGCGTTTCAGGAATGGATTCCGCGAGGGAGGCCTTCAGAAGTC
TCAGAAGCATGCAGGAGCTGCTGCGTCCGTGGCTGCCCCCAAATGATCATGTACA
>RoeNoble.RL10_(single)_contig_547
GGTATCAACGCAGAGTTGAGGCTTTCAGGTTTCATATAAATCTTCAGAATAAAAAAGGAA
TATTATTTTATGTAGTAATATGGAATCTTATCCTTGGTTTCCTTCGAGTGAGCCTTTACT
ATAAATACCACTGCTT
>RoeNoble.RL10_(single)_contig_548
ATCATCGACCTAACGTGCACGAACCGCTACTACGACCGCGATTTTATCCTACGGAACGGC
ATCTACCACGCCAAAATCGTTTGCGCGGGGCAGCAGATACCGCACGCCGGCGTCGTGGGT
GAGTTTTTCGAAACCGTCGACCGCTTCCTGATGGATCCCCGCAATAACGGCAAGCTTATC
GGCGTTCATTGCACCCACGGTGTCAACAGGACCGGATATCTCGTGTGCCGATACATGATC
GAAAAGCTTGGTGTGCCGCCCGACGATGCCATCAGGGAGTTTGAATGTGCGCGTGGACAC
CGCTTCGATAGGGATGAATACGTTCGAGATCTGCGAGTGCCCAGAAATTTGCCGTGGACG
AGTCATACGGAGCAGAGCGCGGGTTACGCTTACGGGACGCATTGGACCGACGCTGGCCAG
AACCTGATGCCCCCCGTAGCACCGCTTACGGCGATGCCAGCCACGTACGAAGCTCCCCTG
CCACCTCTACAACCCATACCGCCCATTTATGGGTCGGCGGTAGACTACAGATACTGGCAA
GGATGTACCCCGAAATTGGAATGAATTTGTAAAAA
>RoeNoble.RL10_(single)_contig_549
TGGACAAGAAGACCCAGTTCTGGCGCTACTTCGCAGGCAACCTGGCCTCCGGAGGCGCCG
CAGGAGCCACCTCCCTCTGCTTCGTGTACCCTCTCGACTTCGCCCGAACGCGCCTCGCTG
CCGACACCGGCAAGGGCGCGGCACAGCGGGAGTTCTCCGGCCTGGGCAACTGCCTCACAA
AGATCTTCAAATCGGACGGACTGGTCGGCCTGTACCGGGGCTTCGGCGTGTCGGTCCAGG
GCATCATCATCTACCGGGCGGCCTACTTCGGCTTCTTCGACACGGCCAAGGGCATGCTGC
CTGACCCCAAGAACACGCCACTGGTCATCTCCTGGATGATCGCGCAGTCGGTCACGACGG
TGGCGGGCATCATCTCGTACCCATTCGACACGGTGCGGAGGCGCATGATGATGCAGAGCG
GCCGCGCGGTGGAGGAGAGGCAGTACAAGAACACGATCCATTGCTGGGGCAAGATCATGA
AGACGGAAGGAGGGGCGGCCTTCTTCAAGGGCGCCTTCTCCAACATCCTCCGCGGCACGG
GTGGGGCCTTCGTGCTGGTCCTCTACGACGAGATCAAGAGCTTCATCTTTTAGGTGGGCA
CCCGTGGTGCCGGGAAACTCATTTGTTCCGCGGAATTGGCCGCTAGCGTCTAGGCTTTAG
AGGAAAGTCTTTCTTCGGCGAAACTCCAGTTGCTAGTCGTGCGAGCAGCGAATTGTTAGG
TAGCTTTACTGCAAACCTACATCTGGATTTTTTCTTTCTTTAATTCTGCCTTTTTTGGAG
CAGAAAGGGAACAATAAAAGTGACAAGTGATTTAGGAAAAAAGTTTTTGAAGTTGTCGCG
CGTCATGAGCGGATACAAATAGTGAGGAGGTTCCCGGTGCAATGCGGCCATAGGAACAGT
TGTTAAGAAGAAGGTCGACAAAAAGGGTTGAGCGCCCCTAGCAACAGCCCGTCGCAAAGT
GTACCAGTTGTGGTTCCTCGGAGAGTAGGCACGTAGGGAGATGGAACCACCTTGCAAGCT
CTATCGGCGAAACCAACCGTCCAAGCGACAAGATATTGAAATAAAACGTGCAAAGGCACT
TCGAACATGCAAAAAAAAAAAANAAA
>RoeNoble.RL10_(single)_contig_550
ACTACGGCTACGGACACGGTCTCGGCAGCTACGGCCTGAACTACGGTTATGGCCTTGGCA
CCTACGGCGACTACACCACCCTTCTCCGCAAGAAGAAGTAAATGGCACGTCTCAAGAGAG
CCCGTTGGACTGCCATCCACATTCGTCTTAAATAAAAGATACCGAAGGTGGCAAAAAAAA
AGAAAAAAAAAAAAAAAAAAAAAAGTAC
>RoeNoble.RL10_(single)_contig_551
CGGCTACGGCGTTGGCTCCCTCGGCTACGGCGCTGGTCATTACGGCTTCGGACACGGTCT
TGGCAGCTACGGTCTAAACTACGGTTACGGTCTTGGTGACTTCAACGACTACTCCCTCCT
CCTCCGCAAGAAGAAGTAATGTGGGAGCTTTGAAAC
>RoeNoble.RL10_(single)_contig_552
CGGTTACGGTCTGGGCACCTACGGTGACTATACCACCCTTCTCCGCAAGAAGAAGTAAAC
AGGAGACATTTTGAAGACAGCT
>RoeNoble.RL10_(single)_contig_553
ACTACGGCTACGGACACGGTCTTGGCAGCTACGGCCTGAACTACGGTTACGGTCTGGGCA
CCTACGGTGACTATACCACCCTTCTCCGCAAGAAGAAGTAAACAGGAGACATTTGAAGAC
AGCTCATTTCACTGCCATCCCTACGGATTTTGAATAAAGAGCTCCCCGAGGGC
>RoeNoble.RL10_(single)_contig_554
GGCTACGGCGCCGGCAGCTATGGCTATGGTCACGGCCTGGGAAGCTACGGCCTGAACTAC
GGTTACGGCCTCGGCACCTACGGCGATTACGCCACCCTCCTCCGCAAGAAGAAGTAAACA
CATTCAAGGAACCATCTGTTGCCAGAAGACTTGCTGGGTTATCAAATTCATGTGTCATCT
AAGTGTACAATAAACATTTCGAGATGAAAAAAAAAAAAAAAAA
>RoeNoble.RL10_(single)_contig_555
TTTTTTTTTTTTTTTTTTTTTTTGAATAGTGCTCTTTCGGGCGCTTTTATTTAACAACCA
TGTGAAAGGCAGTCTGATCGGCACTCTTGGGATGTTCCGGTTTACTTCTTCTTGCGGAGA
AGGGTGGTGTAATCACCGTAGGTGCCGAGGCCGTAACCGTAGTTCAGGCCGTAGCTTCCA
AGACCGTGTCCGTAGCCGTAGTGGCCAACGCCGTATCCGAGGTTGCCGACTCCATAGCCG
TAGACGGGAGCGGCGTGAGCGTAGGTTGCCACGGCTGGAGCAGCGTGGTAGGTCTGGTAG
CTGGCCACAGCTGGAGCAGCGTGGACTGTGGAAACCCTAGTCACGGCTGG
>RoeNoble.RL10_(single)_contig_556
ATGTTGAGCAACCTTGAGGGTGTACGAAAGGCACTGTACCTTTACTGCTGTTTCACAACT
CAATTCAGCGCCAAGACGCAGCGTTTTAAATTTTATTCAGAGATGTGAAAAATACTTGAC
TTAGATTCGCATCAACTTCGATTTCAATTTGATATTTATATGAACCTCTGTTGAACTGCT
GCAGGGCAGTGCCACGGTAATCTGCTCGGAGACACTAAACTTTTTTTTT
>RoeNoble.RL10_(single)_contig_557
TGTGGCTGCTGTCGTTGAGCAGCAGCGGGGCCCTCAGCAGGGGACCGATGCTGTTGTCTT
CGGCCACGGCGGCGGAGGAGGACGCATCTGTGGCCACGCTGTCCACGCCGGGGTTGTCGT
CCCAGTCAATCTTGAAGCGGGTCACCCGAGGGTTCGTGGCCAGGATGTTGCGCTGCAACC
TGTCGAAGTGCGGGGAGGAGGGCGGGTTCTCCTTCAGGTCGGGGTCGGCGTACTCATTGT
TCACGTAGTACCCCACCCGGATGAACTCTCGGCCCCGGTAGGAGCAGGTGAGCAGCACCA
CCGTCACCCCCACCGCGTCCTGCACGGGGATCTTGCTCGGGTCCGGCGGGTCCGCCTGGA
AGACGAACATGTGCCTGCCTTCCGGCACCGGCCCCACGTACACCGTATCCAGGATCTGGT
CGTAGTCCTCGCTCTCCGCGGAGCCCACGTAGATCCCCCGTACTC
>RoeNoble.RL10_(single)_contig_558
ATGGAACCACCTTGCAAGCTCTATCGGCGAAACCAACCGTCCAAGCGACAAGATATTGAA
ATAAACGTGCAAAGTCTTCGAACAT
>RoeNoble.RL10_(single)_contig_559
AAGCAGTGGTATCAACGCAGAGTTACGGGGGGTTTTTTTAGGTAGCTCTTATCGGATAAC
GTCGCCATCTCATTGGCTGCCAAGCGATGATGAGATGCGCGCAACTCGCCCCACCCTTCG
TTTCTCAAATTGTCGGTGACGATAGGTGAAAAGACAGCAAGGTGTCAAAGATTGTTCGAA
GCCGACACGGCCGCGAAGAAGGAGCGAATAAGCGCTTACGGTGGCCCTAATATATTGAAT
CTGTACACGCCATTTTATTCATTTACTATTTATTGGCCCATAGGGTATCTTCGTTTTCAA
AGAACACTGGAGAGTGTATAGCTGTGCCTGTTCCGTATTCTTTTTTTTAATAAGCTGGGG
ATATTTAGGGCTTTATTTTCACGCGGAAGAAAGCACCGTGCGGTGTGGTGTGGTGCAAGG
TTCTATTTATACGACATACCTTCCGACTAGGAAGAGTTTAGGGAGCCCAAAATAATATAT
CTTTATTTCACCTTACAGGTCACGCGTAATAGCATGCCATTCCGTATTACGTCAGGAAGA
TAGCAGCCGATAAACCATTCTTCATAAGTTCACGCCATCTGGTAACTGCTGCATCAATTA
TCCGAGTTCACCATTGTTTGGGAACGCTCTCTGACCACGTATAGACGTTAGCAAGCAGCC
GCGCTTTTCGAGAGCTACTTTAGCTACCCTGGATGGAAAACGCTTTGTTTGGGCGCCAGT
CTGGAAACCCTGGGTACGCCTCAGCAATGCTTGACTACCAGACGATCTACCCACACCAAG
AGCAAGATGGCGGCGCCCAGAGGCCGTACTTGCGAAAAGTCTATTGGATACGAGGGCTAC
GTCAGAGTTCGGCGAGGATTCGTCGTATCCAATCACACACTTCGTTCCCAAGAAATGGCG
GCCGCCAATGTTGCTTGATGGAGTTTTGAAAAGGGACGGCAACTTGTCCTAAACACAATG
TAGCAGTGGTGACGTCTTCATGAATGTGTCGTCTAAATGTTCTGAAGGATTTTTTTCTGT
TAAAACAAGGCTGAAAAAAAATTATGGTGATCATAAGCTTTCTTAAATGAATTCAAGCTC
AACAAAACTGTAGTTGTACTTAGCCTGAGCAAGCTTAGTATAAAACTAACGTCATCATAT
GTTCGCTATAGGCAAAGCTCGGCGTGGTGACTGGGGGTGAAGGCTTTACCACAAGTACAT
TTAATTTGTTTCCAATACTCTCATTAACACGGGTTAAGTTTGTGCATGACCGGGATTATT
GGAGCAATGTAAATCTATAGCAAGAGGCCACGTGATCGAGGAGAAAATTCCAACGCTTTG
AGTTACCTGCAAAGCGAGAATTTGACG
>RoeNoble.RL10_(single)_contig_560
AAAACAACCTGCGGGACTGGCTGCGGGTCGTGGCCACAACCAAGGACGCCTTTGAGCTGC
GCTACTTCCAGATCAACAACGAGGAGGAGGAAGACGAAGAGGACAATGACTAGACCTTTC
TTCCTCACTCCCGCCTCTCGCCCATCCATTGGAATAAAAAGGCAAAAACCCTACACAAAA
AAAAAAAAAAAAAAAAAAAAGTACTACTGCGTTGATACCACTGCTT
>RoeNoble.RL10_(single)_contig_561
TCAGGGGTTCCGCATACTGCTACGGAACCTAACTTTATACCAAAAATCTTTCGCATCCAC
TAAAATGCTGTTGCTAAAACTCACATTCGTCATTCTAATTTTGGAGATTGGTGAGAGGAC
AATGTGTTCAGATTCATGTCCAATGGAAGCAGAAAGTTCACCCGCAGCCCTGCCTTCAAG
CTCCCTGATAAATACTCCGGATGGTGCAAACTGCAAATATGATGTTTTGCTTGATTGGGA
TGCTCAAGAGTTTTTGATCGTAAACTGTACCAAGGCCTGTTCCAATGGGAAACGCAGCAC
TGTCACTAATGGGCAGACTTGCATCAAAGAAATTGGTGGATGCCCACTTCAGCCACCGCC
CGATCACGGCCCCCGCCCCTACCGCCCCGAAGGACGACTCCCAAGAACGAAAGGTTATGG
TAACAGAGCCAACAAAAGTTACCGTCTTGGTGGGAACATGTCATGGTGGATCTTGCCTTG
CACAGGGGAGCTCTAAATGCCGTACTTTTACCCTGCCCGAACCAGGAGAGGATGGGGAAG
GAGACGAAGAAGAGGAGGAGGACGAGGAGGAGTATTAGGAGGAGATTGGGGATACGGAGA
GAAAAGGATAGAAATTGACGATGAATAAAAAAGAAAAAAAAAACAAAGAAAAAAAAATAA
TCAAGCGGATAACTTTCATTAAAAAGCACCTAATCTAAACGATGCTTAATAAAGCTTGAG
AAACAGTAAAAAAAAAAAAAAAAAAAAAAAAAAAAAGTACTCTGCGTTGATACCACTGCT
T
>RoeNoble.RL10_(single)_contig_562
GGAAATGTTCAGGCCCTACTTTGTTCACACAGACAATAGTACATGGATTGCCAAGGGGAA
GGACGTGGCTTGATGTAGAATTTTCTTTTTTACAATGTGCAACATATTTCAAAGTATAAA
AGATTTGCTACGATAGCAATCGACGGATGCTGGGTGGGGTGGCCGATATTAAATAAGTGC
TCTACTGAAAAAAAAAAAAAAAAAA
>RoeNoble.RL10_(single)_contig_563
GGTGGAGGGTGGACTCCTTTTGGATGTTGTAATCGGACAGGGTTCGGCCATCTT
>RoeNoble.RL10_(single)_contig_564
ACTCTTTCTGGATATTGTAATCCGACAGGGTTCGGCCATCTTCGAGCTGCTTGCCGGCAA
AGATCAGACGCTGCTG
>RoeNoble.RL10_(single)_contig_565
AAGAACAATCACTTCTAATATTTGACCATCAAGAGTGCCAATACCTCGGCTACAGAATGC
AGAACGGAGAAGTAAGAAATCTGTCAAAACCCTGTGTCAAATGGACTTGCCTCGCCAATC
AGACCCCAGCTGCTAGTTCAAGGGTGGCTGAGCCTGAGCCCCTCGGAGCTGCCTTCTTGG
GGACCCTGGTTCAAGTTGCAGCCTGAGGTCTGCCACCTTATGAAGTTCATGCGGTTGTCT
GACGTTCTTCTTGTTGAACGAGAAAGTGCAAAAATC
>RoeNoble.RL10_(single)_contig_566
AAAACCAATTACAAAATTCAAGAACAATCACTTCTAGTATTTGACCGTCAAGAGTGCCAA
TACCTCGGCTACAGAATGCAGAACGGAGAAGTAAGAAATCTGTCAAATCCCTGTGTCAAA
TGGACTTGCCTCGCCAATCAGACCCAGCTGCTAGTTCAAGGGTGCTGAGCCCGAGCCCCT
CGGAGCTGCTTCTTGGGGACCCTGGTTCAAGTTGCAGCCGGAGGACTGCCACCTTATGAA
GTTCATCTGGTTATCTGACGTTCTTCTTGCTGAACTAGAAAGTGCAAAAATCCTAAATAA
AACATTTAA
>RoeNoble.RL10_(single)_contig_567
TACGGGGGTAGTTTTTGCAGAACCCAAAGGCTACAACGACCATGCTTAAGTTTATCCTGA
CAGCGCTCGTGGCGTATTTGGTGGTAGCTGCGGCTGACCACCATGAACATGAACATCATG
GAGATGTTACTACACCGGCCTGTGGGGAGAATGAGGTTGCCAAAACGTGTGTTTCGAGTA
GCTGTGCTGAAGCTACCTGCGACAAGCCACAAATTGGCCCTCAGTGCACGAGTGATTGTC
GGACTGGCTGCTACTGTGACCACGGTTTCTTCCGCAATGGTGAGCATGGCTGCGTGACCA
AGGAAGCGTGTCCTGAAGGATCTGCCGCCCACACATATGTGGAGCCGCCGCACGCCCACG
AATGATTTTTCCAGGAAGACTGAGTGTCCAGACTAATAAAACTGCGCAAATAAAAAAAAA
AAAAAAAAAAAAGTAACTCTGCGTTGATACC
>RoeNoble.RL10_(single)_contig_568
AAGACGGTTACGTCAGGGTCCATTATTTTGACCCTTCATACTTTGATTTCCAAATTGAGT
TCTGAGGTGGCCTCAATGTTATTAAAG
>RoeNoble.RL10_(single)_contig_569
TCAGGACGATGAGCGGCTCCCTGGAGTTTGTGGACACGTCGGACTTCACGGTGATGAACC
AGAACGACCACTTTATGGCCTCGGACGTGGAGTGGGACCCGACGGGGCGCTACGTGGTCA
CGGGCGTCTCCTGGTGGCTGCACAAGACGGACAACGCCTATTGGCTGTGGTCCTTCCAGG
GCCGGGTGCTGCGCAAGTGCAACATGGACCGCTTTTGCCAGCTGCTCTGGCGGCCCCGGC
CGCCCTCCCTCATCACGGAGGAGAAACTGCGCGAGATCCGCAAGAACTTCAAGAAGTACT
CGGAGCAGTTCGACCTCAGGGACCGTGCCTCCATGACCAAGGCCTCTAAGGAGGTGATGG
AGAAGCGAAAAAAGATGCTGGAAGACTTCCGAGCCCTGCAAGAAAGGAAGGCCAAGGAGT
ACATGAACATGCGGGAGCTGCGCATGGAGCTTAGGGACGGCGTCGACACCGACGAACTGG
ACAGCAACCTGGAGGACCTGGAGGAGGAGGTGGTGGAGTTCCTCATCAAGGAGGAAGAGA
TCGTGACCGAGGGAGATGCAGATGAGGAGTGAGCCCGCAGGTCGACTGCAGCCCTTTCCG
CGGGGGCGTGCGTCGAGAGCCATGTCTCCTGGTGCTGTTGCAGCCGAGGGAATAAAGACT
TGTTTGACATAAAGAAAAAAAAAAAAAAANAAAAAAAAAAAAAAAAGTACTCTGCGTTGA
TACCACTGC
>RoeNoble.RL10_(single)_contig_570
CTGGTAGTTTGTTGGACGACGTCGGACTTCACGGTGATGAACCAGAACGACCACTTTATG
GCCTCGGACGTGGAGTGGGACCCGACGGGGCGCTACGTGGTCACGGGCGTCTCCTGGTGG
CTGCACAAGACGGACAACGCCTATTGGCTGTGGTCCTTCCAGGGCCGGGTGCTGCGCAAG
TGCAACATGGACCGCTTTTGTCAGCTGCTCTGGCGGCCCAGGCCGCCCTCCCTCATCACA
GAGGAGAAACTGCGCGAGATCCGCAAGAACTTCAAGAAGTACTCGGAGCAGTTCGACCTC
AGGGACCGTGCCTCCATGACCAAGGCCTCTAAGGAGGTGATGGAGAAGCGAAAAAAGATG
CTGGAAGACTTCCGAGCCCTGCAAGAAAGGAAGGCCAAGGAGTACATGAACATGCGGGAG
CTGCGCATGGAGCTTAGGGACGGCGTCGACACCGACGAGCTGGACAGCAACCTGGAGGAC
CTGGAGGAGGAGGTGGTGGAGTTCCTCATCAAGGAGGAAGAGATCGTGACCGAGGGAGAC
GCAGACGAGGAGTGAGCCCGCAGGTCGACTGCAGCCCTTTCCGCGAGGGCCTGCGTCGAG
AGCCATGTCTCCTGGTGCTGTTGCAGCCGAGGGAATAAAGACTTGTTTGAACAAAAAAAA
AAAA
>RoeNoble.RL10_(single)_contig_571
CGCAGAGTACGGGAGTGACTTACCTTTCCATCTACCGCAACAGAGTCATGCTAGCCAACG
AGGCAAGATATCTATCTATACTATCTAGTATATCTATTTATAACGAAAAAAAAGTAAAAC
TCTGCGTTGTTACCACTGCTT
>RoeNoble.RL10_(single)_contig_572
CCTTTCCCGACATCGAACGAACGCATACGTGGCTGAAGTTCGAGAGCTAAAGGACTTTGT
CACTCCCGCCTTCTCGTAGGCCCAGTCCACGCTAGAGCCAGTCACCGGATAGATGGTTTT
TTCAATCGGGCCGACAGTATACTCCGTTCCAGTCGCCTTGCGGATGGCCTCAGCACCTCT
CTCCGCAATTGTGAGCAGATCCTTGTGGTTGGGGGCATCTTCATCCGTGTAGGCATAGGG
AAACATCCACATGAGGCCGTAGTTGTGCAGGGAAAAGTAGAATGATATGCGACCCTTAGC
CGCCTCCACGGCATTTTTGATGGCCCGAGACTCCGGCTCCGAGAAGGGACTGTCGCCGCA
GTAAGTACCCGCACATGGTCTG
>RoeNoble.RL10_(single)_contig_573
TCGCCTTGCGGATGGCCTCAGCACCTCTCTCCGCAATTGTGAGCAGATCCTTGTGG
>RoeNoble.RL10_(single)_contig_574
AAGCAGTGGTATCAACGCAGAGTACGGGGGAGGTCGCTTGGCGCAGAAATAAAAGAGCAT
TGTACATGCACCGAGGCCTTTTGCTTTCCCCGCCATGTAAATAAGTTTCCCCCTGTGTCT
TGGCTTTCGAGCCCGGCGCCGCGACGATGGTCATGCGGTTGCTGCTCCTCTAACTCCGTA
CTGGCACCGCGGCGTGTCAGCAGCACTGGCTTTATCTCTAGTGCTATTCGTGTATACATG
CTATATACATACATTTTCGCATCCATAATTGTAGTGTAACGACCGTCTGTAGTGAAGTTT
ACTGCCATTTTTACTGTCTGACCATCTCAGACTCTGAAAATGAGGATGTTCTCTCTCGCC
ACCTGTAACCCTCGTCTCGACACACACACAAACGCGGATGGCCTTTATGACGTGCTCACC
GACAGTGTGTGAATTTGTCAGCGCAAAATTTTCAGAGTCCCTCTTTTTTTTTTTGTCTCA
ACTTCTACACTTTTAAAAAGGGGTGACGGGGTTTCTTATGGGAAAAATCCTGGCACCTAA
CAAGCGATTCTAGATGCTTTGCTACCTATACCTATTTCCACCAAAGATGATGATGTCAGT
GCCAGCTTAGCGGAGCATTTTAAGCCTATAGACTTTTGTAGTCGAAGCCATTATAACGGT
TTTTATTTATGTTCGTACTTTCATACTCGTGACGTCCCAAGTGGAATTCTCAGTATTACG
GTCTTATATTCCAAAGACGTTACTTTTGTGCTAACGAGATTGTTACTTGCAGTTCTGTTC
GTTTCTCTGACTAGCAGGTGAGGAAAGCCTCCCATCAAAAATCTCTGACTCGAAACATTG
CATTTAATGGCGTCTCTCGTAATATCGCTTGGTGCAAACTTTTTTCAACTCTGCTCAATT
TTTTTATGAATTTATAGGGAGTATTCCGCTTGTCTAGGTAACTTTCATACAATAGTATTC
AAACTGCAAAGTCTCATCAACAAACATTAGCGAGTAACCAAGGGATAAGCTTTGATACCA
ACTACCTTCCTTTTTGATATGCCACTTTACACAGTGGCAAGCTCTATGATTGGGTTCAAT
CTGCCAGTGGACACCTTTTCAGAAGTGTTGTGATATTGCTAACTTAGGTAGTATGTTCAC
AACCCTGGGGGCCAAGAAATGGCGACGTGCCGTTCGGAAGGAAAGTGCGAGCTGTGTATG
CGGACACATGACATATCTTTGAAATTTTACACTCATTACATGAGGATAGAATGTAAGAAG
GTGTAAATGCATTGCATCTACGCTCTTCTGGGATTAAATTGTGAACAGAAAATGTATGCG
GCGCATCCTACAGACGTGGGTGGTAAACAAAAGAATGCGGATAATTAAAGTTGTACTTCC
TGACTGACATGTGGATAGTGCCGTTGATGTTTTTGTTAACTCACAGCTGGCCATATGTTT
CTATTGTCAATGTGCTGCATTAGCTGGTGTAATTACAGTCGTGTTATGCCTACGTCAGAT
AATAATTGAAACTAGAATCCTTTTCTAAGAGTTGTTATCGTGAAGACGCAACTTCTCTTA
GATATCACTGGAGCGTCTCACTGTCTCGCTGTTCGAAAAATGATTCTTTTTTTTCTTTTT
TTACTAAGGCGTTATACTCGTGAAATAACGGATGCATTAAATAAAAACTGAAACGCGATC
CATCTCCAAATGTGATGCCATGAAAAAAAAACAAAGAAACATGTCCTCTTCCCTAGCTCT
TGCTTGCCACTGGTTCAACTGGCTTGCTTCGTGTGGTGACGGATGTATGCAAAGTGTCAA
CACAAAGTCAAAGTCTCCAAATCCAATTCAGCCATCTAATCCGTTTGCTTTCTATCGGAT
TTTTCTACGAAGCCGTAGAGAAGAGATAAATTTCCTATTAGTGATGCTTTTCCTAACGCC
ACGAGCTAGAAATTGAGCTCTAGTTGGGAGCCCGTGTAGCAAAAAGCGGTCATACCCGTT
CGCAAGCTCCCAGCAAAAAACTACCGTAGGCCCATTCAACCTAGTCACTAGAAGAGTTTA
CGCCAGATGCAAGCGGGAGTCGCTGTTTCATATTTATGTATGTGTATATTCCTCACGCTG
CAGGTTTTTACACGCTCATGAGGCCACGTATATTGTGCGTGTATGAT
>RoeNoble.RL10_(single)_contig_575
AAGTTGGACGAGCATGGCGGGGAGTCGTATCCACAAACTTGGGACCATCTTCACCAGGGC
TGAAGGCCTGCTCAAGGCCGGCGGCATGACGGAGCGCCCTCTGTGGTACGACGTGTACGC
CGCCTTCCCGCCGATCCAGGAACCCGACTACTACAGGAAGGCACCCGCAGCCCCGGTTAG
GAACATCTGCTACCCAGAGGACACCATTAGGGCGAGGTTTGGACGGGACTTCGGTCAGGG
TCCAGTTGCGGATAACCTGCTCAACCCGGCCCAGACATCCCTATGCCAGAGGTTTGTGGA
GAGGTACCAGGAACTGTCGAGGCAGCGACCAGAACTGTCTGAAGATGCTGTCTATGAGGC
TGTCAAGGAGGACTTCTCCTATGAGCTGTCTAGTGGGACAGGACGAGCGGCCCACAACAG
CCGGAGACCTGCATCCACATGAGTCTAGTGGGTTCTCACCATTCAGCTAGGAGCTAGAGA
TAAATGTAATTAAACATGATGATCAGTATTCTTCATTCTCGCAGTAATAGAGCACATTGT
TTGTTTGCGTAGGTTAAAAAAAAAAANAAA
>RoeNoble.RL10_(single)_contig_576
TAAGCGGCCTCAGGCACATAGTGGATCGCTACACGGACGAGTCGTATCAGGCGTCGCACG
CCCTCAGACTCATCCGCGAGCTCGTCGAAAGGACCAAAAAAATGCTGAAGGAGAACTATG
GCCAGAAGGCACTGCTGCTGGTCGTCACCCAAAACGACAAGTCATTGGGGCTTGTCAGGA
GGTCGAGGTCCCTCTTGGCCGAGCCAGAACCCGCAAAGGAACCGCTGATGGCCGCGGAGG
ACACCTGGAACCTCGCCTATCCCTGGAACGAGGACTTCCACGTGGCCTTCGTCATCATCG
CCTTCCTGGTGATTCTGATGGCCCTGTCCATCTTCGGCATCAGCGTGGGACTCTGGTTCA
TGGACCCCGGCCGGGACTCCATCATCTACCGCATGACCTCTCAGCGAATGAAGAAAGACT
GAGCGCGAGCTTTGTTTCATAGTAGGCTCGGTGGAATCGAAAGACTGGCGTCACTGCCAA
GAACAGTTTTTTGTTTATATTGCGGATTTTGTTGGAAACGTTTTGTGTGTCTGTCGTCGT
AGTTGAAGGTGCGATAAATTACTTATCTGTTCTCGTGTCCTTTCTGAAACACCCCCTGGA
AAAAAAAAAAATGGAAAGGGGAGGGGGTATTTTGTAGATGTACAAGAGGCTATGCTTGTG
GTACAAGTAAAACGCAAAAAAACGATCATAGTGAATGTGAACGTTACTAGATCAGCTCGG
TAGCGGAACTGTCCATGGACACTGCTTCCGCGAGCAGTAACCCCCTCTCCCTCAAAGGCC
CAAGGCCCGCCTCCCATCGTTCGACGCACCACTGTTTTGTGGACGGCTTCTGTGGTATTT
ACAGCGAACTCCGGAAGTCCCAGGTTATGAAGCACAGCGGCAGGCGGCGCTTAACACAGC
ATCTCCGAAGAATACAGTTTTGAGACACAATCTCTAGATGGCTTCATACGGCGGATGACA
GACTTAAGAAAGGAGCCCCCCCTCCCCTTGCGGGGGTTGCACAATTGAGCGTTGGTGAGT
GTCTTCAAAAGGGCCGGCATGTGTTTCACTGCCGCAATTCTGATCCAAGTACGAAATATT
GTGCTAACTATTGAGAATTTGAGCCCGGTCGGCTGCAAAATGTGAATTCTGTGTTATTAT
TTTTCTTTATTTATCACCTTGCAAATAATAGATTAGACGAAGTGTTCCGCTTCGGTTCGA
AACGCCAATCTATAATCCAGAGAGCACAACCAGTCACTCTTTGTTTTAATCTTCCAAGTT
TTGTAGATTAAAAATTGCGTTTAAGGTTAACGCCACCTTGAACACAGTCCATTGAGTGCG
TGAGTGTGTTGAGTGGGGGAGAGTTTTGCAGAAGCGATGATTTAAATCATTATTTCTGAA
AGTCCTGAACTTTCCTTACTCCTAACAAAACATCTTTATCACAAAAAAAAAAAAAAAAAA
AAAAAAAAAAAAAAGTCTCTGCGTTGATACCACTGCTT
>RoeNoble.RL10_(single)_contig_577
AAGCAGTGGTATCAACGCAGAGTACGGGGGCGACACCGAGACCGAGAAGTACACGGTCAA
GCAGGCCGTCGATGTGCCCCCGCTGAGGTCCGCGAAGATCGAGTGGGTCGTCACCGATGT
TGTCAGAGAAATTCCCTGGACAGCGGACATCAGAGTTGGGGGCTCGTTTGCGGTTTGTTT
TGAGACGAAAGTTAAGGGCGCGTACCTGTTTTTTTACCGCGTGAGCAACCTGCGGGATCC
GCTACTGAAGCGCGTCGGACGAGGAGTGCTGCAGTTCACCGCCAGCGGATCCTTCTCGAG
CGTCTAACGGTGACCGAAAGCTCACCTCAGAGTGTCCCAGTACGCGCTGATGGACAAGGA
CGGGGAACCCCTGGAAATTACCAACCGCACGCTACCTTTGAGTGAGCGCCAATCAAAGGT
TGGCGCTTTTTCAATAAATCCTTCTA
>RoeNoble.RL10_(single)_contig_578
TGTCGAATGATCCGGAAGGTAGACAGATATTGAGGGATCGACCAAGGATCAACACTTCTA
CGCTTGAACTTGGACTACCTGAGGCAGCTTCCCAAAGAAACTTTTGGTCATGCTTACTAC
CGTTTCCTCGCAGACAATAATGTGACTCCGGACTCCAGACTGGCCGTGCAGTTTGTGGAT
GACCCCGAGCTCACATACGTGGCTCAGAGGTACCGGGAGGTACACGACCTGATACACACT
TTGCTCGAGATGCCCACGCACATGCTTGGAGAGGTGACCGTCAAATGGGTGGAGGCAATT
CACACCAAGATGCCCATGTGCTCCACCGGCGCCCTTTTCGGTGCTGTACGCCTCAGGCCC
AAGCAGCGCAGGGACTATGTTTCAAGCCATCTCCCTTGGGCGATCCCTC
>RoeNoble.RL10_(single)_contig_579
CTCCTGCTTCACTGGCCAATGGTGGAACTATTTTGGAGACCTCACCGGCAAGAAACTATA
GCAGGAAAGGAAATAACGGTTGAGGGCATATCATTAGAGACATGGTTCCAGTGCTTGGAT
ACAGCAGCGCAAGGGGCCTGGCCCAGAGCATTCGAAACCTATTGACCTACAAGGGTGTGG
ACTTTGAAGACAGGAGATACAAATACGGACCAGCTCCAAATTTCGAGAAGCCAGAATGGA
CCAAAGAGAAGGACTCACTGGGCTTGCAGTTTCCCAACCTTCCCTACCTCATCGACGGCG
ACGTGAAGATCACTCAGTCGATCGCCATACTCCGCTACCTCGGCAAGAAGCACGATTTGG
CTGCAAGAACTCCTCAAGAAACGTTGGAGTTGGATTTTTTGGAGCAGCAGGCCAATGACC
TCATGTGGGGCCTGATCATTGCGGCCATGAGTCCCAACTTCAACGAAGCTAAGAAGTTTC
ACGAGGCTAGCTTGGTCTCCTCCTTGAACGTCTGGTCGGAGCATCTGCGCTCGCACAAGT
GGGCTCTTGGCGATCGCCTCACATACGTGGATTTTCTGCTCTACGAAAGCCTGGACTGGA
ACCGTCAATTCAAGCCGGATGCCTTCCTGGTTCATCCCTCGATTCTCGATTACCTGAAGC
GGTTCGAGGAATTGCCCAACATCAAGGAGTACTTCGCATCCAGCAAATTCTCCAAGTGGC
CCATCCTAGCCCCCAACTTCAACTGGGGATTCAAGAAAGAATAAAGTTCTGCGCGTTCTC
GGTCAAAAAAAAAAAAAAAAA
>RoeNoble.RL10_(single)_contig_580
TCTTCGCTCTCCGTCGGTTGTGTTGTCAGGGGCACACGCCACGATCACCCGAAGTCATGG
GAAAGGAAAAGACGCACATTAACATCGTGGTCATCGGCCACGTCGATTCCGGCAAGTCGA
CGACCACCGGTCACCTGATCTACAAATGCGGTGGTATCGACAAGCGTACCATCGAGAAGT
TCGAGAAGGAAGCCCAAGAGATGGGCAAGGGCTCCTTCAAGTACGCCTGGGTGTTGGACA
AGCTGAAGGCAGAGCGTGAACGTGGTATCACCATCGATATCACCCTGTGGAAGTTCGAGA
CCCCCAGGTACTACGTGACCGTCATCGATGCCCCGGGACATCGTGATTTCATCAAGAACA
TGATCACGGGTACCTCCCAGGCCGACTGTGCCGTGCTGGTTGTGGCTGCTGGTACTGGTG
AGTTCGAGGCTGGTATCTCCAAGAACGGTCAGACCAGAGAGCATGCTCTGCTGGCCTACA
CCCTGGGTGTGAAGCAGATGATTGTGGGTGTCAACAAGATGGACACCACTGAGCCCCCCT
TCTCTCAAACCCGTTTCGAGGAAATCCAGAAGGAAGTGTCTGCCTACATCAAGAAAATTG
GCTACAACCCAGCCACCGTCCCCTTCGTGCCAATCTCCGGCTGGAACGGTGACAACATGC
TGGACGCCAGCCCCAACATGGGCTGGTACAAGGGCTGGACCATTGAGCGCAAGTCTGGCA
AGTCTGAGGGCAAGTCCCTGCTGCAGGCCCTGGACGCCATGGAGCCCCCCACCCGTCCCA
CGGACAAGCCCCTCCGACTTCCCCTGCAGGACGTCTACAAGATTGGTGGTATCGGCACGG
TCCCGGTCGGCCGTGTGGAGACTGGTCTCCTCAAGCCCGGCATGGTGGTGACCTTCGCCC
CCGCCAACATCACCACTGAGGTCAAGTCCGTGGAGATGCATCACGAGGCTCTGACGGAAG
CCGTGCCCGGAGACAACGTGGGCTTCAACGTCAAGAACGTGTCTGTGAAGGAGTTGCGTC
GTGGCTACGTGTGTGGAGACTCCAAGGACTCTCCACCCAAGTCTACGGAGGAGTTCACCG
CCCAGGTGATTGTGCTGAACCACCCCGGCCAGATCTCCAACGGCTACACGCCTGTTCTGG
ACTGCCACACGGCTCACATTGCCTGCAAGTTCCGTGAGATCAAGGAGAAGTGCGACCGTC
GTTCTGGCAAGAAGCTGGAAGACAACCCAAAGTTCATCAAGTCTGGAGATGCTGCCATCA
TCGACCTGGTGCCCTCCAAGCCGATGTGCGTGGAGACCTTCACCGACTTCCCTCCCCTGG
GTCGCTTTGCCGTGCGTGACATGAGGCAGACGGTGGCTGTGGGCGTCATCAAGTCCGTGA
AGCCCAAGGAGGCATCTGGTGGCAAGGTCACCAAGGCTGCTGAGAAGGCCCAGAAGAAGA
AATAACTATGGCTACTTGGCAGGGCCACTCCAGAGCAGCAGCCACGGCAGCAGGGCTGCT
GGCCCCCGGCCGGGACAAGGCTCCTGGCACACTTTCGTTTGGTTACTCTGTTTCTCAACC
TTTGGTTGCTGTGTCAGTGTCACCGCAAAGAGTTCAGGAGGAAAAAA
>RoeNoble.RL10_(single)_contig_581
TTTTGCACAACGCAAAGCCTACAACGACCATGCTAAAGTTTCTCCTGACAGCGCTTTTGG
CGTATCTGGTGGTAGCTACGGCTGACCACCATGAACATGAACATCATGCAGATGTTACTA
CTCCGGCCTGTGGGGAGCACGAGATTGCCAAAACGTGTGTTTCGAGTAGCTGTGCTGAAG
CTACCTGCGACAAACCACAAATTGGCCCTGAATGCACACTCGACTGTCAGACTGGCTGCT
ACTGTGACCATGGTTTCTACCGTAATGGTGAACATGTCTGCGTGACCAAGGAAGCGTGTC
CTGAAGGATCTGCCGCCCACACATATGTGGAGCCACCGCACGCCCACGAATAATTTTTCC
AGGAAGACTAAGTGTCCAGACTAATAAAGCTGCACATATTCCCTTAACAAAAAAAAAAAA
AAAAAAAAAAAAGTAACTCTGCGTTGTTACC
>RoeNoble.RL10_(single)_contig_582
GTGTTTCGTAGTAGCTGTGCTGAAGCTACCTGCGACAAGCCACAAATTGGCCCTCAGTGC
ACGCTTGACTGTCAAACTGGCTGCTACTGTGACCATGGTTTCTTCCGCAATGGTGAGCAT
GGCTGCGTGACCAAGGAAGCGTGTCCTGAAGGATCTGCCGCCCACACATATGTGGAGCCG
CCGCACGCCCACGAATGTATTTTTCCAGGAAGACTGAGTGTCCAGACTAAATAAAACTGC
GACAAAAAAAAA
>RoeNoble.RL10_(single)_contig_583
CCGCCCACACATACGTGGAGCCGCCGCACGCCCACGAATGATTTTTCCTAGGAAGGACTG
AGTGTCCAGACTAACTAAAACTAGCGGAAATTAAAAAAAAAAAA
>RoeNoble.RL10_(single)_contig_584
TTTTCCTCTCGAAGCGACACACGCGCGATGGCCCCCCCGGCCGCCTGAGTGAAAGTCCCC
TGGCAGCCGACAACATGACTTAGAGCGGCCTCCTTCTTTCAAGCGACGGAAACTTTCGGC
AGGCACGGCAGCAGCCTTCACGGGCGGAAACCGACGCTTCGCTCGCGCAGCCAGCTGGCG
AGTGGTGCGCGTGCCCGTCCGCCACCATGTCCACGTCCACATACGCCTACTACCAAGAGG
AGCCGCGCACGCCCAAGCGCTACTTCAACCTGGGCGTGCTGTCGTGCTGCATCGGGGGCC
TCGTGTTCAGCGCCGGCATCATCCTCGTCGTGCTCGGCTCGTCTCCGCAGGAGCCCGAGG
CCTTGTGGATCGCGGGCATCGTGCTCCTGCTGGCCGGGGGCCTCCTCTTCTTCCTGGGCA
TCGGCTCCATCGGCCTGTACCTCGCCAAGGAGGACCGGCGCAAGCGGGAAGCCGCCCGCA
CCCGCACGCGCAACTACACCTCTAGTCTGCGCTCCAGCGACGTCGTGCTCGTCGAGTGAA
AGCGCTCTAGGCCGCTGTCGACCCCGTCTAGACACGGCTTCCGGTCGTCTGTCGCCGGCA
GGCTGCGGAGGGCCGCTCGACGACTGCTTCCGGAACTCTCGCACGCTCCCCGAATCGAAG
ACCCTGTCCACTCGAGGAACCGTGCGGAATTTTGGTAGCGAGGAATATCGCGAACTGATT
CCGGAGCGAACGAGCCTTGTCAGGTAAACGGAATGTAAAAGGTTCTATAGAGGGCCACGT
GTA
>RoeNoble.RL10_(single)_contig_585
GCAGTGGTAACAACGCAGAGTACTTTTTTTTTTTTTTTGTCTGGAGTCTGTTTATTTTCC
TGTTTTGAGGGCAAATAGAGCGCGACTATTCCTTTACAATTTGGTCATCTATTTTGCAGG
CGCTGGTGCCGCAGGCTTCTTTCGTGCCCAGAAGTATAGCGCTATCAGACCAAGGCCAGC
ATAGGTAACCTTTGCAATATTGGCACGCCCTCGGTCAGTGAACGAATTGAAGTGCTTCGA
CAGTCCCTTGAACTGCGATTCATCGATCCCAGAGCCCCCGGCCATTCTGACTTCAGAGGT
CTTTGAAGAGACCGAAGATCAAAGAGGGTAAACGGAAGGTCAAGTCGCGCCTGGTCCGAA
AGCACTCCGGAGAAGTTGTCCCTGCTGTGTCTCCCCCGTACTCTGCCCCGTACTCTGCG
>RoeNoble.RL10_(single)_contig_586
GACCCCAGCTTAGCGCTTCCTGCCGGCTGCTGCTCCAACCTTGGCCTTCTTCGTGCCACG
AACCTTCTTCATCCTGTTCTTGCGTTCCTTGCGCTGCTTGCGACCTGTCCGCCCCTTCTC
ACCAAGACCGTTCCTGCACAGCCGGTACTTGGGCTCAAACTTCTTGGCAAAGTCCAGTGT
GTCGTAGATGAGGGCGAAGCCGGAGGTCTTGCCACCTCCGAACTGGGTCCTGAAGCCGAA
GCAGAACACCACATCCGGGGTGGTGTTGTACATGGCGCTCAGCTTCTCCCGAACTTCGGT
CTTGGAGACGGTG
>RoeNoble.RL10_(single)_contig_587
CTTCTTGCCGGCTGCTGCTCCAACCTTGGCCTTCTTCGTGCCACGAACCTTCTTCATCCT
GTTCTTGCGTTCCTTGCGCTGCTTGCGACCTGTCCGCCCCTTCTCACCAAGACCGTTCCT
GCACAGCCGGTACTTTGGCTCAAACTTCTTGGCGAAGTCCAGTGTGTCGTAGATGAGGGC
AAAGCCGGAGGTCTTGCCACCTCCGAACTGGGTCCTGAAGCCGAAGCAGAACACCACATC
CGGGGTGGTGTTGTACATGGCGCTCAGCTTCTCCCGAACTTCGGTCTTGGAGACGGTGCC
CCGGTTCGGGTGGATGATGTCCACCACCATTTGTTTCCTGCATAGCAGGCGGTTGGTCAT
GTATTTCCTGGTCCGCACAGTGACTGAGGAGTCCGCCATTTTCGGCTTTGCGACGAAGGG
CGCCTAAAGAGCCCCCCGTACTCTGCGTTGATACCAC
>RoeNoble.RL10_(single)_contig_588
CAGGCAGGCACAGATTGAGGTGGTTCCGAGCGCTGCGTCGCTGATCATCAAGGCGCTGAA
GGAGCCCCCGCGGGACCGCAAGAAGGTTAAGAACGTGAAACACAGCGGCAACCTGACATT
CGAGGAGATCCTGACGATCTCGCGGACGATGCGTCCCCGGTCGATGGCCCGTACCCTCAA
CGGCACGGTCAAGGAGATCCTGGGCACCTGCCAGTCGGTGGGCTGCACCATCGACGGCTG
CCACCCGCACGACGTCATTGACAAGGTGAACAGCGGCGAGATCGAAGTGCCCGAGGAATA
AACATGGAAGTTTGTACAGTGGCGGCTGTC
>RoeNoble.RL10_(single)_contig_589
CAAGCTCATCATCCAGAACCGGCAGGCACAGATTGAGGTGGTTCCGAGCGCTGCGTCGCT
GATCATCAAGGCGCTGAAGGAGCCCCCGCGGGACCGCAAGAAGGTTAAGAACGTGAAACA
CAGCGGCAACCTGACATTCGAGGAGATCCTGACGATCTCGCGGACGATGCGTCCCCGCTC
GATGGCCCGTACCCTCAACGGCACGGTCAAGGAGATCCTGGGCACCTGCCAGTCGGTGGG
CTGCACCATCGACGGCTGCCACCCGCACGACGTCATCGACAAGGTGAACAGCGGCGAGAT
CGAGGTGCCTGAGGAATAAACGTGGAGACTTGTACAGTGGCGGCTGTCTACGAGAAAATA
AATAAAAAAAGAAGACCCTTGACAAAAAAAAAAAAAAAAAAAAAAAAAAAAAAAAAAAAA
AAAAAAAAAAAAAAAAACAAAAAAAAAAAAAAAAAAAAAAAAAAAAAAAAAAAA
>RoeNoble.RL10_(single)_contig_590
AAATTGGTCCCCTTGGTCTGTCTCCCAAGAAAGTGGGCGATGACATCGCTAAGGCCACTC
AGGACTGGAAAGGCCTGAAGATCACCGTCAAGCTCATCATCCAGAACCGGCAGGCACAGA
TTGAGGTGGTTCCGAGCGCTGCGTCGCTGATCATCAAGGCGCTGAAGGAGCCCCCGCGGG
ACCGCAAGAAGGTTAAGAACGTGAAACACAGCGGCAACCTGACATTCGAGGAGATCCTGA
CGATCTCGCGGACGATGCGTCCCCGCTCGATGGCCCGTACCTCAACGGCACAGTCAAGGA
GATCCTGGGCACCTGCCAGTCGGTGGGCTGCACCATTGACGGCTGCCACCCGCACGACGT
CATCGACAAGGTGAACAGCGGTGAGATCGAGGTGCCAGAGGAATAAACATGGAGACTTGT
ACAGTGGC
>RoeNoble.RL10_(single)_contig_591
GGAGATCCTGGGCACCTGCCAGTCGGTGGGCTGCACCATTGACGGCTGCCACCCGCACGA
CGTCATCGACAAGGTGAACAGCGGTGAGATCGAGGTGCCAGAGGAATAAACATGGAGACT
TGTACAGTGGCGGCTGTCTACGAGAAAATAA
>RoeNoble.RL10_(single)_contig_592
AAATAAAAGAAAAGACTGCCCTGCCACAGCAAAAAAAAAAAAAAAAAAAAAAAAAGTACT
CTGCGTTGTTACCACTGC
>RoeNoble.RL10_(single)_contig_593
AAAATAAATAAAAAAAAGAATCAATTTTGACACGTTTTAAAATTGAAAACACATTCTCAG
TGTGTTAATGTGTGCATGTGCGTGTGTGTGTCAGTTGTTAACCATGTCTCGTAGCGCATA
CTTCTCAAACACACGCCGTACAACGAAGATGTGTCACACTGTTGCATTTTGTTCATGACC
AAAAACCGCTGCGTATTTCTGTTGCGTTCGAATATCCGTGAGCTCAAGCATGTTCTCCCA
AACACCAGACCGACAACCGACAAACACTGTTCGAAGACAAGCCAACTACGGTGCTGTCCA
TTCATCTCACGTTTCGGGTGTTTGTTCGGACAGCTCTTCTTGTAGCGTCCCAAAACAGGT
CACAAAGAACATGCTCGTGTCCAATCGACTAATGTCGAGGTCGCTGACGAGCGGCTTTTG
TTGTGTTTGCGGACAAAATGTTGGTGTTTGTCGTGGTGGTAGGAAGTGTTCGCGGAGCAC
GCAACAAAACGCCGTAAAGTCGATGCCAAGCGCAAACTGCACTGTCGGCACTCGGTGGAA
ATATTTGTTTGTCTTTTTCGGGTATCATTTGTTGTTGTTTCTACATTATTTTTATTGAAT
GACGTCGGTCGAGAGTTTGCCAGTGCATTTGAAGGTTGCATTTGGAGAGAATACAGTATA
CTAGTCCTATATACTTTTCACAACTTGCCATGTCTTGCCACTTTGAAGTCCGGCGTCGTA
TGGGACTTGTCCGCGGTGTCGACGATACCGAAGAAGATTCGTGGAAGAGTGAAGATGTCT
TGTTCGAGAGTAGCGTGTTACTTGTGCACAAACGTTGCTGCGGGACGCATTTCTTTTTTC
AAATGATGTTTTTACTTTGTATTACCGTTGTGTTGACCATCGCACGCTACAATAAAAACA
AGAATAACAAAAAAAAAAAAAAAAAAAAAAAAAAAAGTACTCTGCGTTGATACCACTGC
>RoeNoble.RL10_(single)_contig_594
ATTCGGCCACTTTCATGATGCCATCCTCGACGGGATGTGTGCAGTCGATCGTGAACTTGG
TCTGCACCTTCTTTTTCTTCCCCTTGGACTTCTGCCCTGCCTTGACGGCCCTCTTCACTT
TTGGCGGCGCAACAGCCATTTCTACAGGTGAGGCTTGCGAAAGGACCCCCGTACTCTGCG
>RoeNoble.RL10_(single)_contig_595
AAGCAGTGGTATCAACGCAGAGTACGGGGGTAACTTTTTCAACATGGCGGAGCTGCTGCT
GGATCCCGACATCCGGATATGGGTTTTCCTTCCAATAGTCGTCATCACGTTTCTAATCGG
AATAGTCAGACACTACGTCTCAATCCTCATCTCATCGACGAAGAAAGTGGAGCTTCAGCA
AGTCCAAGATAGCCAAGCCTTGATCAGAAGCCGATTCCTCAGGGAAAATGGAAAATACAT
TCCAAAACAGAGCTTCCTGATGCGTAAGAACTTCTTCAACCACGAGGAGACCGGGTACTT
CAAGACCCCCAAGAGGGCGCCAGTGATGCAGAACCCCATGACAGACCCGTCCATGATGAC
CGACATGCTCAAGGGGAACCTGACGAACGTCCTGCCCATGATCGTCATCGGCGGCTGGAT
CAACTGGACCTTCTCTGGCTTCGTCACCACAAAGGTTCCCTTCCCACTGACGCTGCGCTT
CAAGCCTATGCTTCAGCGCGGGATTGAGTTGATGTCCTTGGATGCCTCGTGGGTGAGCTC
GGCGTCGTGGTATTTCCTGAACGTCTTTGGACTACGCAGCATCTACGCCCTGGTGCTTGG
GGAGAACAACGCCGCAGACCAGACACGAGTGATGCAGGATCAGATGTCGGGCGCAGCGTT
GGCCATGCCTCCGGACCCCAAGCAGGCATTCAAGAACGAGTGGGAGGCCCTCGAGATCTG
CGAACACCAGTGGGCCATGAAGAACATTGAAGAGGAGCTCATGGGCAATGTCGCCTGCAC
GGACAAGCCAGCAACAACACACAAGAAGTATGACTAAGTCAGAAGAACAACATTCTTCTC
TTTATATTTTATTGTTTGCGGCCCTATACACTTTTGTACATCAAGTGACATTTTCGAGCG
ACACTGTCATGATCGTGCCCCCGACACATGTTTATAGGCTCGTTTCATAAACTGTTTATT
TGCTCATGGCTCGCAGAGGGTCTTTTTTCTGTTTTTTTTTCTTGAGACGGAATAAAGGTT
GCATTCGTGTGGTGAAAACAAAAAAAAAAAAAAAAAAAAAAAAAAAAAAAAAGTACTCTG
CGTTGTTACCACTGC
>RoeNoble.RL10_(single)_contig_596
TACGACGTGAAGGGGCGCTTCACCCTGCACCGCATCACCCCGGAGGAGGCCAAGTACAAG
CTGTGCCGGGTGAAGCGGGTGCAGGTGGGCCCCAAGGGGGTGCCCTTCCTGACGACCCAC
GACGCACGCACCATCCGCTACCCGGACCCCCTCATCAAGGTGAACGACACCGTCAAGGTG
GACCTGGCCACGGGCAAGATCGACGACTACATCAAGTTCGACTCTGGCAACGTGTGCATG
GTGACCGGCGGACACAACTTGGGTCGTGTCGGCGTCATCACCTCTCGGGAGAGGCACCCT
GGATCCTTCGACATCGTCCACGTCAAGGACTCGCAGGGACACTCGTTCGCTACCCGGTTG
AACTACATTTTTGTGATCGGCAAGAGCACCAAGCCGTACATCTCGCTGCCCCGAGG
>RoeNoble.RL10_(single)_contig_597
ACCCTGCTGGCTTCATGGACGTGGTGACGATTGAGAAGACTGGGGAGTTCTTCCGCCTGC
TGTACGACGTGAAGGGGCGCTTCACCCTGCACCGCATCACCCCGGAGGAGGCCAAGTACA
AGCTGTGCCGGGTGAAGCGGGTGCAGGTGGGCCCCAAGGGGGTGCCCTTCCTGACGACCC
ACGACGCACGCACCATCCGCTACCCGGACCCCCTCATCAAGGTGAACGACACCGTCAAGG
TGGACCTGGCCACGGGCAAGATCGACGACTACATCAAGTTCGACTCTGGCAACAAAACGT
AAGTAAGAACAAATAGGTAGAACCGGCGGACACAACTTGGGTCGTGTCGGCGTCATCACC
TCTCGGGAGAGGCACCCTGGATCCTTCGACATCGTCCACGTCAAGGACTCGCAGGGACAC
TCGTTCGCTACCCGGTTGAACTACATTTTTGTGATCGGCAAGAGCACCAAGCCGTACATC
TCGCTGCCCCGAGGCAAGGGCATCAAGCTGTCCGTGGCCGAGGAGCGGGACCGTCGTCTC
CAGGC
>RoeNoble.RL10_(single)_contig_598
GGCACTTGCACACCTCAAGTGTTTGTGTAATGCATTCGTGTCTCGTACAGTAGTTTGTGG
GTTACTCAAACCGACTAGCGACAGCAAACGATGTTTTGTATGTTTGATCTTGTTTCTGTG
TATTCACCTAAAAATAAAGCCG
>RoeNoble.RL10_(single)_contig_599
TGACCCACTGGCGGCTCTGAGAGTTCTCAGCTTCCTCCTCGAGCTTCTGGTAAGGGTCGT
GCAGCTCGTGCCTCCGGGCGAGGTCCTGCATCACGTTGAAGAGCCACTCGCGCATGCGCC
GGGGGAAGTCCTCCATCTCGTGCGGCAAGCACTCCGGAAGCTCTCTGCAAGCTCCATAGT
AGTCCACATGGACGTGCTCATATTTCTCTCCCTTGCAGCCTTCCTTCTCGTCCTCGCACA
TGCAGCGCATCTTGTAGAGCTCGCAGTCACTATCCCATGTCTGGTTGTGGTTGCTGCAGA
CCTTCCTTCTGGGGTCCGTCTCGGGTTGGCATGTGCCGACACACTCGCATGTAGCCGTCA
TGTCGTCGTTGATGACACACTCGCGACCTGGACCACATCTGACCTTGCTGCAGGGATCCT
TGAGGACGCTTTCTGCTTCCAGCTGAGCCTCCTTATCTTTCACAAT
>RoeNoble.RL10_(single)_contig_600
TAAAGTTGTGAAATGCGTGGTGACCTTAAAGGCACTGATGCAGCTTCTGCGCTGGACTGG
TCCAGGCCTCAAACCGTGATCTGGGAACACCTGTCTTTTGATTTCACTCTCTTCGAGACC
AAGGCACTCTCCCCATTCCTTGAGGGTGATGGTGTGGTCATCATTCTGGTCACAGTTGTT
CAGGAAGGGCGCGATGCAGTGTTCCATTGAGAGAGGGAGCACGAAGAGGGACCAGTTCGT
GCCTTGACACAGCCCGGTCGTGGGGGTGGCTGTCCAGCTCGCAGAACTTCCAGATGACGG
CGTTGACCCACTGGCGGCTCTGGGAGTTCTCGGCCTCCTCCTCGAGCTTCTGGTAAGGGT
CGTGCAGCTCGTGCCTCCGGGCGAGGTCCTGCATCACGTTGAAGAGCCACTCGCGCATGC
GCCGGGGGAAGTCCTCCATCTCGTGCGGCAAGCACTCCGGAAGCTCTCTGCAAGCTCCAT
AGTAGTCGACGTGGACGTGCTCATATTTCTCTCCCTTGCAGCCTTCCTTCTCGTCCTCGC
ACATGCAGCGCATCTTGTAGAGCTCGCAGTCACTATCCCATGTCTGGTTGTGGTTGCTGC
AAACCTTCCTCCTGGGGTCCGTCTCGGGCTGGCATGTGCCGACACACTCGCATGTAGCCG
TCATGTCGTCGTTGATGACACACTCGCGACCTGGACCACATCTGACCTTGCTGCAGGGAT
CCTTGAGGACGCT
>RoeNoble.RL10_(single)_contig_601
CAAAACAACATCGATAAACAGAATTCAAACAATGGCAGTGTAAAGTTGTGAAATGCGTGG
TGACCTTAAAGGCACTGATGCAGCTTCTGCGCTGGACTGGTCCAGGCCTCAAACCGTGAT
CTGGGAACACCTGTCTTTGATTTCACTCTCTTCGAGACCAAGGCACTCTCCCCATTCCTT
GAGGGTGATGGTGTGGTCATCATTCTGGTCACAGTTGTTCAGGAAGGGCGCGATGCAGTG
TTCCATTGAGAGGAGGGGAGCACGAAGAGGGAACAGTTCGTGCCTCGACACAGCCCGGTC
GTGGGGGTGGCTGTCCAGCTCGCAGAACTTCCTAGTATTGTACGGTCGTTTGTACCCACT
GGCGGCTCTGGGAGTTCTCGGCCTCCTCCTCGAGCTTCTGGTAAGGGTCGTGCAGCTCGT
GCCTCCGGGCGAGGTCCTGCATCACGTTGAAGAGCCACTCGCGCATGCGCCGGGGGAAGT
CCTCCATCTCGTGCGGCAAGCACTCCGGAAGCTCTCTGCAAGCTCCATAGTAGTCGACGT
GGACGTGCTCATATTTCTCTCCCTTGCAGCCTTCCTTCTCGTCCTCGCACATGCAGCGCA
TCTTGTAGAGCTCGCAGTCACTATCCCATGTCTGGTTGTGGTTGCTGCAAACCTTCCTCC
TGGGGTCCGTCTCGGGCTGGCATGTGCCGACACACTCGCATGTAGCCGTCATGTCGTCGT
TGATGACACACTCGCGACCTGGACCACATCTGACCTTGCTGCAGGGATCCTTGAGGACGC
TCTCTGCTTCCAGCTGAGCCTCCTTATCTTTCACAATGATGTTCTTCTCATCCTC
>RoeNoble.RL10_(single)_contig_602
AACATGGGCATGTAAGCTTGGTTGTAGTTTCGTTAGAATTACGTTAAATATTCCCTAGTT
TTCAAGGAAGCGACGCCCAATAAACACAGGAGGGAAAAGACTGCAAGAAAAAAATTAAGA
GGACAAAACCCAACATTTTAAAAACAGAAAAAGGCCAACCAGTTTTCGTGGCAACCCTGA
AATAAAAGTTTACTTAAATAAGGAGTTCCCACGACGCCAAAAAATACATGCTCATGTACA
CATGCATGCAGAGAGAATTGAGGGACTACAGATTTAATCTGCAATTTCCTCAGGCAACGG
GGTCCTCGAGGGCGCTCACCGAAAAACGTGAGCCTCCGAGCAACTCTCTCGTGGAAGCTG
CACGAGACACTGTACGACGCTTTCTTCGGAGGTGGACATTGCACATCATTTGAGAACAAA
AGATTCGTAAGCCCGTCAGCGGGAGCCACTAATGACGCGACGGAGAAGTGCTCGAAACTG
TAGGTACGACAACGCCAGAAGAGACAAAAATAAAAACTACTGGGCATCTACACAGCGGCA
CGAAGGCACATGCAGAAAAAGGGACACCAAAGTAGGGCAATACCCCGTACTCTGC
>RoeNoble.RL10_(single)_contig_603
GCTACCCGGTTGAACTACATTTTTGTGATCGGCAAGAGCACCAAGCCGTACATCTCGCTG
CCCCGAGGCAAGGGCATCAAGCTGTCCGTGGCCGAGGAGCGGGACCGTCGTCTCCAGGCA
AAGTCCCAGCACTGAGCCAATAAAAGCAAGAGCCAACCACAAAACTACACCCACCCACAT
GCACAGAACTTAGGAGTGCCCAGAAGCGCCAGCCTCCTATAACTCGGTGAACACACACAC
ACACATACACACAAAAGCCTAGGAATCTTTAGCCTTGGCCTGCTTCTCATATTTCTCCAG
CAGGACTTTCTGGTACAAAGCCTGGTTGCTCCAGATCTCTG
>RoeNoble.RL10_(single)_contig_604
AGAGTACGGGGGAGGCGTCTTCTGCTCCAACTATGGGCGACGAGGTCACGATACACCGCT
GGTGCTGGTGACGGGAGCCACGGGCTACGTGGGCTCCCACGTGGTGAAGCTGCTCCAAAT
GTGATGCCATGAAAAAAACAAAACAAAGAAACATGTCCTTTTCCCTCGCTCTTGCTTGCC
ACTGGTTCAACTGGCTTGCTTCGTGTGGTGACGGATGTACGCAAAGTGTCAACACAAAGT
CAAAGTCTCCAAATCCAATTCAGCCATCTAATGCGTTTGCTTTCTATCGGCTTTTTCTAC
GAAGCCGTAGAGAAGAGATAAATTTCCTATTAGTGATGCTTTTCCTAACGCCACGAGCTA
GAAAATTGAGCTTTTAGTTGGGAGCCCGCGTAGCAAAAAGCGGTCAGACCCGTTCGCAGC
AAGCTCCCAGCAAAAAACGACCGTAGGCCCATTCAACCTAGTCACTAGAAGAG
>RoeNoble.RL10_(single)_contig_605
AATGCGGATAATTAAAGTTGTACTTCCTGTACTGACATGTGGATAGTGCCGTTGATGTTT
TTGTTAACTCACAGCTGGCCATATGTTTCTATTGTCAATGTGCTGCATTAGCTGGTGTAA
TTACAGTCGTGTTATGCCTACGTCAGATAATAATTGAAACTAGAATCCTTTTCTAAGAGT
TGTTATCGTGAAGACGCAACTTCTCTTAGATATTACTGGAGCGTCTCGCTGTCTCGCTGT
TCGAAAAATTATTCTTTTTTTTTTCTTACTAATCATGGAATAACGGATGCATTAAATAAA
CTGAAACGCGATCCATCTCCAAATGTGATGCCATGAAAAAAACAAACAAAGAAACATGTC
CTTTTCCCTCGCTCTTGCTTGCCACTGGTTCAACTGGCTTGCTTCGTGTGGTGACGGATG
TATGCAAAGTGTCAACACAAAGTCAAAGTCTCCAAATCCAATTCAGCCATCTAATGCGTT
TGCTTTCTATCGGCTTTTTCTACGAAGCCGTAGAGAAGAGATAAATTTCCTATTAGTGAT
GCTTTTCCTAACGCCACGAGCTAGAAATTGAGCTTTAGTTGGGAGCCCGTGTAGCAAAAA
GCGGTCAGACCCGTTCGCAGCAAGCTCCCAGCAAAAAACGACCGTAGGCCCATTCAACCT
AGTCACTAGAGGAGTTTACGCCAGATGCAAGCGGGAGTCGCTGTTTCATATTTATGTATG
TGTATATTCCTCACGCTGCAGGTTTTTACACGCTCATGAGGCCACCTATATTGTGCGTGT
ATGAT
>RoeNoble.RL10_(single)_contig_606
GAGTACGGGGGTCTTTGGTCGGCCACATCTTGCGACACTGGCGATACTTGCAACTTGCGT
TCTGTATTTAACATCTGATGATAGAAGAAACTGGTGGTTGCTACTCACGAAGTGACGAAG
CGATGTATCAAGTTTGCCGCACTCCCCCAAGCACTCGGGTTTAATTTACGCTGCGTATCT
CCACCAAGTCATCCGAGCGCCATCAAGATGAACGGTAGGTTGGACGGATGTTTGATCGTC
AGCTGTTGCGAAGACAACCCCGAGGAGCTCATCAAAGAAATCGTGCACTCGGAACTTCCT
GAACCCGCGCAAGTGACCGACGACACCAAAGCCTTCCCGTGGCCGATCGAGACCAAGTAT
TACACTGCAACTATCTACCTCCACAGCACTTCCGCGCCAGTGTCCCGTTACGATGACTCG
GCTGAAAACATCCATGGACTCATCGTACTCTTCGACCCGGGACAGAAGGAGAGTCTAGAT
TCGGCAGCCAAGTGGATAGAAAAATGCAGCTGCGAGGTTGTCCTCCTGGTCTGTGGCCGC
TGTCCCACTGACAATGAAGCAGATGGAATGTCGAGGCAGCAAGTGCTCGAGTGGTGCATT
GACCGCGGATGCGAGCTCATCGAGACACGGCCGAGCGAGGACGACGATGAGGAAGATGCC
ACGGGTGTGAAGAGGATCGTGGAGGCACTTCATGCTCACCCCTGGCCAAACCTGGAGATG
AAAGATTCCACGAGACCAGGAGGAACACGTGAACGCTCGACGGCCAGAGGTGGTAGCGAC
GGCAGCCAGGCCGAACTCATGACGGCACAAAGGGAGCTAGAGTTGTTCTCGGAGGCCATG
GCTGACGGAGACGACATGTCGTTCGAAGAGCTCTTCGCAAAGTTTCAGGATATGAAAGTG
GAGGCAGACAAGTTGTCTGGAGAAGACAGGAAGAAATTTGCTGAAAAGGTTGCCGTTCAG
TTCTGGAGAGCGTTCGGAGGCGAAGAAGACGAGGTCTGCGGCCTCAGCTCCGACGACGAG
GCAGAGAAGTAGAGAGACAGCCTCCGACGTCCTCTTCTGTACATAAGATTCCACTGTTGT
CATGCCAACAATAAAGCCTGTAGAACCAAAAAAAAAAAAAAAAAAAAAAAAAAAAAAAAA
AGTACTCTGCGTTGATACCACTGCTT
>RoeNoble.RL10_(single)_contig_607
TCGCTAAGGAGCTCTCCAAGGAGTTAAGAGCAAACGGGCTTATGCTTACGATGGAAGTTC
CACTATCGGATGAACATCTGAACCCCGGATACGACATCGCCGAATTGGCCAAGTACGTAG
ACTGGTTCAACGCCCACGCCTATGACCTGAGGGGAAAGTGGAACGGAGTCACCGATGTCC
ACAGTCCGCTGTTCCCAAGAGACATCGATGTCGGAGATCAACAGAAACTGAACGTGAAAG
ATGGTCTCGAAAACCTGGTGAGCCGCGGCGCCCCCAAATCCAAGTTGGTGATGGGAATTC
CTTTCTTCGGAAGAGGATTCACTCTCCTGGACCGCTCTCAACATGGACTGCACGCCATCA
TGAACGGCAACGTACCCCCTAACCCTGGACCATTCGTGAGGAGCTCCGACGTCTACAGCT
ACTTTGAGATATGCCTGTTCCTGAAGAGCGGTTGGACCAGGGAATTCGATGACCAAGGAA
AGGCTCCATACGCATACTACAATAACCAGTGGATCGGATACGAAGACACTGAGAGCATCA
AGCACAAGATGAACTTCCTACTCCGAGAAGGCTACGCCGGCGTGTACGTCTTCAACAACG
ACATGGACGACTTC
>RoeNoble.RL10_(single)_contig_608
TGGTGAGCCGCGGCGCCCCTAAATCCAAGTTGGTGATGGGAATTCCTTTCTTCGGAAGAG
GATTCACTCTCCTGGACCGCTCTCAACATGGACTGCACGCCATCATGAACGGCAACGTAC
CCCCTAACCCTGGACCATTCGTGAGGAGCTCCGACGTCTACAGCTAC
>RoeNoble.RL10_(single)_contig_609
AAACTCTTCCCCCACGTCCCTGTTGTACACCTGCTGCATGTAGCTGCTCCCACTTGACCG
GCATAACCAGCTGCGCCTCCAGCTTGCGCCTTATCTCCTCGGGGTGGGTGTAGGCCGCAC
CGTCCAGGTTCGAGTGGGTCATGATACGTGGCGGCGAAAGGTGCACCGCCTGGAGCGCCC
GAGCCAGTGGCTTTTGGGCGGGCCGCATCAGGGGTGTGTGGAAGGCCCCGCTCACCGACA
GCCGCTTGTACCGCTTGATGCCCAGATCACGGGCGTTCAGCTCCACAAACTGCAGTGCCT
GTTCAGAGCCCCCGATGACCTTGCAGTGGGGGAAAAGGTAGTTGGCCACGCTGCACACAG
CATCCTCGTAGCCCTGGCGGTAGCACCACTCCCTGGCCAGCTTGCAAATGTAACTCGCCC
TGGCCGTGGTGGCCAAGAACACGGTCATCAGCCCTCCGGGCGCAAGCTCCGACGCAGCCT
GCATGGCTTCTCCACGGATCTTCACGAGTCGTACCGCATCCTCAAAAGCGAGGGCCGGGC
TGAATACAAGGGCAGCATATTCTCCAACGCTGAATCCTGCTGCAGCCACGCAGTTTTCAA
TAGCCCAAGGCTGGAGAGCTCGGAGGCGCTCCACAGCGGCCAGCGAGGTGACTACCAC
>RoeNoble.RL10_(single)_contig_610
ACGGGATGACGGTTTGTGTGAACGTTTGCAATGCCATGGGCGCTTGTTCGACATGAGAAA
AACAAATAAATACATGAAGCAAAAAAAAAAAAAAAA
>RoeNoble.RL10_(single)_contig_611
AACATCGTCGTTCAACCTTATTTCTGCCACTCCTTGCGAGCCGGTATTTCATTCATTAGT
AACGAGATGATGTGAAAGTGCAAGTGTCGTGTCAAGACGGTAGTTTCTAGAATAATGGCA
ACGCCACGACAGCCGCGAGACAACGGGATGACGGTTTGTGTGAACGTTTGCAATGCCATG
GGCGCTTGTTCGACATGAAAAAAAAATAAAACAAAAAAAAATAAAAAAGACATTGTTTTT
CTATATATATTTTTGGTCGCCCATCGTACTTGTGGGGTAGAACAGCTGTTTAGTGAATTG
CTAAGTCAAGCAGAGTTTATCGTGCACACATAAAACGGACAAACTTAACATAAGTAGGCG
AAAGCACTCATCACATTACACCTAAAAGAGCAGTTGCATTCGATAGCTCTAGTTGTTCAA
TTGTTTTATTATCTGACATAGGAACGGGCATCGCTAATCGAAAACTTTATTTAAGGTTTA
CCTTTTTGTGTTCATTGAGCCAAAATGCAATGCCATTTGCAATAC
>RoeNoble.RL10_(single)_contig_612
AACCTTAATTTACTAGACCGCTCCTTGCGAGCCGGTATTTTCATTCATTAGTAACGAGAT
GATGTGAAAGTGCAAGTGTCGTGTCAAGACGGTAGTTTCTAGAATAATGGCAACGCCATG
ACAGCCGCGAGACAACGGGAGTGACGGTTTGTGTGAACGTTTGCAATGCCATGGCACTTG
TTCGACATAGAAAAAAAAAATAAAAATACATGAAGACAAAA
>RoeNoble.RL10_(single)_contig_613
AAATAACAAAAAATAATTAAAAAAAAAGCAAACCAGCTATAAAAAAAATTCAATTGGCCT
AATCAAAAACAAAGGTGTGGCATTGGGGCAGGTGCAAGGGGTGAAGGGAGCCTGCCATAA
AAAAAAAATGAAAAAAAAAAAAAAAAACAAAAAAAAAAAAAAAAAAAAAAAAAAAAAAAA
AAAAAAAAAAAAAAAAAGAAAAAAAAAAAAAAAAAAAAAAAAAAAAAAAAAAAACAAAAA
A
>RoeNoble.RL10_(single)_contig_614
GACTACGTCTACCTGATTTTTAACTGTGATCTGTTTTCCTGTGTCAAATCACTGCGTGTC
TCGCCATTTTGTCGAAATATTTCGGTATAAAATATGCATTCCTACAGCAATAATTGCGTG
ACTAAATGTTTCAGACTTAAAACAATCACATTTTTCTATAGACGTCTTATACGCATACCT
CGTGCCATTTCATACCGATTATTTAGCGGTGTAATATTTTGCCCGTGTAATAAAATGTTT
TCTAGACCCGTTGCTATGTGCAGCTTTCATTTTAGCTAATAAGACACGCGTATGTGACGA
AAAGCGCGTTACGACGGTCGATCCACGCGCGTTGCCTTCGCTTCGACGCGCGCCCCCGAC
TGGTCCTCCTTTGCGACGTCACGAGAAGAGCGCTACGGCCTTGTCTTCTAGGAGGTGTAG
GCTCGAGCCGTGGTGAGAGAGGAGGGACACTGCTTGTGCAGGCGGCGTCTATGAGCAGTT
CCGTAACTGAGCTAACCAAATAACGTTAGGCAATGCCAACACTGCGATCTTTGAACTACA
ACGTGAAGTTTTTTGCGACGGTGGGATTTCAAGAAAACGCTCCCTTCAAGTTACACCGCA
ACAAAGGAGTTTTTTGGTCAGAGGTGTGGAGGCCAGTATTCGCGACTTGAGCAAAACGGA
CGGCACCTATAGCGACCCCCGTACTCTGCGTTGATACCACTGCTT
>RoeNoble.RL10_(single)_contig_615
TTCGGCGGTGGATACGGACGCTAGTGGATCATGGCTGATGTAAACATCATGTGAATATGT
AAATTGGACATTTTGTACAGC
>RoeNoble.RL10_(single)_contig_616
AAGCAGTGGTAACAACGCAGAGTACTTTTTTTTTTTTTTTTTTTTTCGTCAGTTAAAATA
TTTTATTTGGAGTTCACACTCCGAACAGATGATGGGAATGCAAACAAAGACTGCATTGAG
TGTTTCTCCTCTTCGACCTTTGGGAAACCCAGGATGCAGCTTCCTATTTACTTCTTCTTG
CGGAGGAGGGTGGCGTAGTCTCCATAGGTGCCAAGACCATAACCGTAGTTCAGGCCGTAG
CTGGAGAGACCATGTCCGTAGCCGAAGTGTCCAAGACCGTATCCGAGGTGTCCAACGCCG
TAGCCGTAGCCGAAGGATGGAGCGTGAGCAACGGTGGTGATGGCTGGAGCAGCGTGGTAG
GCGGTGGCAACCTTGGTGACAGCTGGGGCTACAGCGTAGGAGGCGACTGGGGCAACGGCG
TAGGAGGCAACAGCTGGGGCATGGTGGACAGTAGACACCCTGGTCACAGCTGGGGCAGCA
GCATAGGTGGCGACTGGGGCAACGGCGTAGGAGGCAACAGCTGGAGCATGGTGAACGGTG
GACACCCTGGT
>RoeNoble.RL10_(single)_contig_617
CATGTCATGTTTACGTGAAGGACGACTACCTGGACAAGCTACCCGAAGCCGATGAGAAAG
AAGAGGACCTTTTGGATCTGGCACCCTTCCTTAAGGAGAACTCGAGACTAGGTTGCCAGA
TCATTCTTACAAAGGACATGGAAGGCCTGGAGGTGACCTCCCCCCTGGCAACGCGCAACT
TCTATGTAGATGGCCATGTTCCCCAGCCGCACTGAACAAATGGCCTCGATTCGCACACGC
AATGAGGCCCGTTTTCGGTGGTGATGTACAGAGCAGCGATAAAAGATTTATTAACTAGAC
GAAAAAAAAAAAAAAAAAAAAAAAGTACTCTGCGTTGTTACCACTGCTT
>RoeNoble.RL10_(single)_contig_618
TTTCGTGCAAACACATTTTATTTCGTTGAGTAACTTATATACGTCTGTGATGTGCGATTA
CGTAATAATAATAATAAAAAAGGACGAGGCATCTGATAACGTGTCCTGTACACAGACAAA
TCGTGCCCATTTTCATGTTGTAACCTAGTATACAGTGCTTGCTTGACAGAGGCTGCATGC
TTCACAGCAATGCGCTCACCGGTACATCGGCTACTTATATTTTTTTTTCTCCCTTTGTAT
TATTTCTGACAAAAACTGACCGAGGCATTTCTGTGCCCCTTCTAGGCGATGCCTATGAAT
GTAATTATTATTTGTACAGAGAGACACTTACACAAGGACAGATCCTATAGTTTGTATGAC
ATTGTGATAAAGACCCCTTTTGCAAGTAAAAAAAAAAAAAAAAAAAAAAAAAAAACGTCT
CTGCGTTGATACCACTGCTT
>RoeNoble.RL10_(single)_contig_619
GCAGTGGTAACAACGCAGAGTACTTTTTTTTTTNTTTTTTTTTCTTTTTTTTCTTTTTTT
CCT
>RoeNoble.RL10_(single)_contig_620
CCTCGAAGACCAAGAAGACGGAATAAAAATACTGATCTAGAGAACCCGAGAGCACAACAG
TAAACAGTTCAGTAGAAAAATCTAGTAGCAAAAATTTAACTTTGACACTGATGACATGGC
ACCATTGGAATGTAGAAAAAGTAATTGTCCACACACAGCTGCGCTGCTCATTTCTATCCC
TCATGTGCACAGTATTCTCTCCACCCCTGTAAAGGCACACACCTCACAACATCCTTTCCA
AACAGAC
>RoeNoble.RL10_(single)_contig_621
CCTCAAAGACCAAGAAGACGGAATAAAAATACTGATCTAGAGAACCCGAGAGCACAACAG
TAAACAGTTCAGTAGAAAAATCTAGTAGCAAAAATTTAACTTTGACACTGATGACATGGC
ACCATTGGAATGTAGAAAAAGTAATTGTCCACACATAGCTACGCTGCTCATTTCTATCCC
TCATGTGCACAGTATTCTCTCCACCCCTGTATAAGGCACACACCTCACGACATCCTTTCC
AAACAGACAACGCACACCAAGAGAAGCTGCTGGAGCACCGTGCTACCGCCACTTTGTTCG
TAGCAGAAAACATCGTAAGAAAACAATAGGCGGAAGCAATACGGCTAGCCGCAGATGGGG
TGAAGTGACAAATCCCATAGCCAAAAGAAAGCAGAGCAGCTTGTTGCAAAAGATGGTTCC
CAAGTGCTTCCTAAAAGTTTCACGGATAAGACCAAAAGACAAGTCACTGTTTGCGTACAG
AAGAGAGCATGAGCTAGTGATTTCGACCATCCACAACGTTCATGCAAGTAAGTATGGCAC
AACT
>RoeNoble.RL10_(single)_contig_622
AGCAGCAGAACAAGTCCTCGAAGACCAAGAAGACGGAATAAAATACTGATCTAGAGAACC
CGAGAGCACAACAGTAAACAGTTCAGTAGAAAATCTAGTAGCAAAAATTTAACTTTGACA
CTGATGACATGGCACCATTGGAATGTAGAAAGTAATTGGTCCACACATAGCTACGCTGCT
CATTTCTAT
>RoeNoble.RL10_(single)_contig_623
AAGCAGTGGTATCAACGCAGAGTACGGGGGATCCTCGTTCAGAAGCGCCACAGCACAAGG
TTCATGCCCAAACACCAGCAGGACGGCGTTGGACGCTTCAACAACGTCCCTCCAGGGACG
ACGGTCGATCGCATAGTCACGCACCCGAAGGACTTCGACTTCTTCCTGTGCAGCCACGCC
GGCATCCAAGGCACGAGCCGCCCCACGCACTACTATGTGCTGCACGACGACGTGGGCTTT
CAGGCGGACGAGTTGCAGAGCCTGACCTTCTACTTGTGCCACACGTACGCCAGGTGCCCG
AGGAGCGTCTCTATCCCGGCGCCGGCCTACTACGCCCACTGGGTGGCGTTCAGGGCCAAC
CAGCATGCCGTGTCTGCCCTCGGGGACGGACAGTCATCAGACGGCGTGCAGGAGATGAGC
GATGCTGACATCCAGAAATATGTGGATGCTGTCAGCGTCAAGGAGAGTCTGCGCAACAGC
ATGTACTTTGTGTAGAGGAAGACTCACTTCTATTTTTTATTTTCCCCCAGAGTATCATTG
ACTAGGTATTTTTATGCTTCAATTCTTTTTTGGCTGACGTAGTGCTTTGTTGATTCCATT
GCACGTTTTCCAGGCCTTAATTCTTCAAGGTCTTGTTTTATTTTATACTTATATTTGTTA
TAACGTTTAGCTAGATCTTATCTATAGAAGGTTTGTGCTTTCAGCTTATTTATGATATAC
CTTCCTAGGCCTATACTGCACCATTCTTTTTTTTAAGTGTTGTGTGTGTGTATATATAAT
ATACACACACACATGTAGACGAGACATTCATTATTCTTA
>RoeNoble.RL10_(single)_contig_624
GAGTACGGGGGGTTTGCAACGTGAACGTCCTCTGCTGCCCCTAGCTGCCCCCCAGCAGAA
TGGCTGCGGTCGTCGGGAGGTTCGGCAAATGCTGTTTACTTCGACTACAGCCAGGATCCC
TGCTCAGCAAGGCGCATGCATCGACGTACACCACGCCGCTGAGTGGTGGCAAGAAAGTGC
TCTTGGGCACCGTCGGCGCGGTGGGTGCCGGCGTTGCCGGCGTGATCTACGCGCTCAACG
AATCTGTCAAGGCCGGTGACCTTGAGCTACACCCGGCCAAGCTTCCGTGGCCCCACAGCG
AACACTGGCTCAGCTCTTTGGACCATGCCAGCATCCGGAGGGGCTACGAGGTCTACAAGC
AGGTGTGTGCGGCGTGCCACAGCCTCAAGTACATTGCCTACCGCAACCTGGTGGGCGTGT
CCCACACCGAAGCCGAAGCCAAGGCCGAAGCCGAGTCGGTCCAGATCCTGGACGGCCCCA
ACGAGGAGGGACTGATGTTCGAGCGCCCGGGTAAGCTCTCGGACTACTTCCCGCGACCCT
ACCCCAACGACGAGGCGGCGCGTGCCGCCAACAACGGGTCCCTGCCCCCCGACCTGAGCT
TCATCACCAACGCCAGGCACGGCGGCGAGGACTACCTGTTTGCCCTGCTCATGGGCTACT
GCGACCCTCCGGCCGGAGTCAAGGTCCAGGAGGGCCAGTACTACAACCCCTACTTCCCGG
GTGGAGCCATCGGCATGGCCCAGGCCCTGTACAACGAGGCCATGGAGTACTCTGACGGCA
CGCCCGCCACGGCCAGCCAGATGGCCAAGGATGTCTGCACCTTCCTCAAGTACTGCACCG
AGCCTGAGCACGACGAGCGCAAGCGCATGTTTATCAAGTCCACCATGATGTTCATACTGC
TGATCGGTGTGAGCTGGTACTGGAAGCGCTTCAAGTGGACCACCTTGAAGACGCGCAAGA
TTGTCTTTAATCCGAAGAAGTACGAGGAGTAGCACCAGTCAGGACGATCGCCTGCCCACA
CGGTTTTTCCTCTGCAAGTTGTAGATACGCGGGCTTCGAAACACTTGACCCCTGCTTTTG
TTGCTCGAGAAATAAAGTTGCAGACGCGTCTAA
>RoeNoble.RL10_(single)_contig_625
GAAGAAAAAGGCAAAGAAAGCAAAAGGAAAGACTCTACCTGAGGAAGAAGCTGAGACACA
GCTACCAAGAGAGAAGACCGATGTCATGGGAGTCCTCCCTGTAGAAGATGCTCACATCTT
CGGGAAGCCTGATTATATGACTTCTCCAGAGGATGTCTTCAAAGAGACCGGCACTTTCGA
GGCTCCAGGAACAGAGAAAACCAGAGTGCTAAGCCGTGAGGGAACCCCTGGGGTTTCCAC
TGGGGAGCTACTCAGAGATGTTCATGACAGAGTTCCTGGATCCCTGGAAGAAGAAGATGC
CAAGGCACACAAGCCACAGAAACCATCAGAAGAGCCAGATT
>RoeNoble.RL10_(single)_contig_626
TTTTTTTTTTTTTTTTTGTTCGTGCACACGCAGTGTTTTTAAACAATGTCGGAGGATTTG
TTTTACAGCAACAAAATGTTCACACCAAAAGCTTTATTTTTCCGTTTTTTCGTCGCAAAT
AGGGAGAGGGGGAGAGGGCGCGTGGCTTCTGAGCCTCGTAGGCGTAACTAAAAAAATTAT
GAAGCATATGTTGGCGGCCCATACAGACTATGTACATTTCTTAAACCTAAAAATCTAAAA
GATCTATGTTCTTTCTCCCTTTTGATTCTTGTAGAAAACCTCGCGTTGCTGAAGGTAAAC
TCACCTCCATACCCTGCCCGTAACCAGTTTTGGGTGAGTTACTTTTAAAAAGTAATTAGT
TAAAGGTACAGGTAGTTCGTAAAATATGTACTTAAGTTACAGTTACGGTAACTTCCTCAT
AGTAACTTGGTTACTTTCCCCCCGTACTCTG
>RoeNoble.RL10_(single)_contig_627
AAGCAGTGGTATCAACGCAGAGTACGTAGGGGTCGCACGAAGCACCAATGTCCAGGCTGC
TCACAGTCGCAACGCGGTAGTACAACGCTTTCAAAACCCAGAGCTCCACTACAGCTCACT
GCACCATCTACGCTCATGACCACTAAATTCTACCAAAAACCAGTCATGGGTAAGTTACTT
TTAAAAAGTAATTCGTTACAGTTACAGTTACTTTCAAAAAAAAGTAGCGAAGTTACCGTT
ACAGTTACCGCAACAAAAGAGTAACTCGTTACCAGTGACAGTTACTATCAAAAAGTAACA
ACGTTACTTTTCAGTTACTTTTCTAGAACACAAAAACATTTAGGAAACA
>RoeNoble.RL10_(single)_contig_628
GGCTTCTGTATACGCAGGGCGAAGCGAACTCAGTACTGGACGGGCATGGTGGTCATGGGC
TCCGGAGAAAATGTGGATTCCTCCTCAATTTTTCCGTGAAGAAGCTTCCTTATGCTTTGC
TTGATCTCGTTCCTCAGCTCGCGAATCGTCTCCTGCATCTTCACCCACTTCTCTCCCGCA
AGTTTCTGCACCTTCTCCAAGAAACTCTGCAGTTTCTTCCGGAGGTCAGACAGGTTTTGG
GAAACTTCTGAGAACATATCGTCAGACAGGCCATATTGCGCCGACTGGCCAGGTCGGACC
ATCTCCAGCACCTTCTTTTTCATGGCACCTGCTGCTTCACCGAGCTGTCCCTTGAGCTCT
TCAAGTTGCTTCTTGAGCACTGCGGCACGCAGTCCGACAGCTTCCTTGATGTCTTGAAGT
TTCTGCGCAATTCTTTTGACCAAGACCAGAAATTTCTCTTTCAGGGTCTTTGAAATATCC
TTGAGGGTGTCGACAATGTAGGCCTCTTTATCTTCATCATCATCGATTGCTTGATAGTGG
GCGGTTGTAGCGTTGCTAGAACCCATGAGTTCTTGTATTCTCTTTTTTATTTCCTCTCGC
GTTTCTTTGATGAGCTCTCTAAGCTTGTCTACTTTCTCACCAGTGACTTTCTTTACGTCT
TCTAGAAACTTGTTCAATTTTTCACGAAGATTAAAC
>RoeNoble.RL10_(single)_contig_629
GCACGCTGTCCGAAAGCTTCTTTGATGTCTTGTACTTTCTGGGCAATTCTCTCACCCAAA
ACCAGAAATTTTTCCTTGAGGGCTTTTGAAATATCCTTGAGGGTATCGATAATGTAGGCC
TCTGCATCTTCGTCATCATCGCTTGCTTGGTACAGGGCAGTTGTAGCGCTGCTGGAGCCT
CCAATAAGTTCCTGAATCCTGCTCTTGATTTCCTGACGCGTTTCTTTGATGAGCTCTCTT
AGCTTATCCACTTTCTCGCCAGTGACTTTCTTCACGTCTTCCAGAAACTTATTGAGCTTT
TCGCGAAGGTTTCCTAGCTTAGCGAAGATTTCCATCGCGTGTTCACCAAAAGACGCATAC
TGAGCCGGTTTAAACAATTCTTGCACCTTCTGCTTTAAAGCGTCACGAGCATCAGACACC
CTCTCC
>RoeNoble.RL10_(single)_contig_630
TGGAGGCGATGGACGTGCTCCACGAGCGGGGCATTCCCATCGTGGTGCTGACCTCGTACC
GTCCGTCGGAGAGCTCCAAGGAGATCCTGTTGTATGGCAGCAGCAAGAAGGGTGGCCAGC
GCAGCGCGGTCAAGATAGAGATCCCGCTCATTGGGGCCAGCTTCACGGGCACGGGCGACC
TGCTGGCGGCCTGCCTGCTGGCCTGGATCACGCGCACCAACAACCTCAAGGAGGCCCTCG
AGAAGGCCGTGGCCACCGTGCAGGGAGTGCTTCTCAAGACCTTCAAGCACTCTTCCGAAA
ACAGAAGGAAGCCGAA
>RoeNoble.RL10_(single)_contig_631
GAAGGCAGCGTTACGAAGGCAGCTCTCGAGCTGCGTCTGGTCCAGAGCAAAGAGCACATC
GAGAACCCGCACTCGGACATCAGGGCAGTCAAGATCTATTGAAGACCCACCAGGCTGCCT
TGCTCCATCAGTGCCTTGGCAATAAAGATGTCTAGCAATATTTGGTGACTCCTAACCCAA
AAAAAAAAAAAAAAAAAAAAAGTACTCTGCGTTG
>RoeNoble.RL10_(single)_contig_632
TGTTTACAAACGAGTCCGCCTTTGGTTACACCGGGTGTGGGCACTCTGGGTGCGCGCGAA
CCTAATTCGGAGGAGGTGACACATCTGCGCATGCGCTGTGCCGACAGTAGCGCCACCGCG
GCGCCGTGACGTCAGAGTCACGTGTTGGTGCATTCGCGGCTCCGGCAGAACTGACTGCAC
CTAGCGGGAAAGCACTGAACTGGACGGAAGAGTTCCTTTCGCTATTTCTGCTCGGTTCTC
GTGGCTTCCCCGACTACATTTGTCGGCGGTTGACGCGATGGACCCCGTACTCTGCGTTGA
TACCACTGCTT
>RoeNoble.RL10_(single)_contig_633
AAGCAGTGGTATCAACGCAGAGTACGGGGGGGCATTTTGACGCAACCTAAAAAGTGGTCC
CTCGATTTTCCCCCAATGGCTTTGTAGAGGTGTTACGCCGTCGCCGAACAGACCCTTTGC
TCACCAAAATTTATGCACAACCCCGTTTGGGGAGACGGCGACCAACGCAAAGAAAGACGA
GAGTCTCATTTTGAGTGCGTCGACCGGTGTCGGACGGGGAGCTAGACAAACCTCTGCGCA
GCAATAGCAAGCCTGTGCCCGGGTTGGGACGCACGTCGAGCCGGCAGTCTCGTCAGCGGC
GTCTGTGAGTCCGGACGGGTTTTGAACCGGTTTCGTACTGCGCGCAGCTTTGACTGTTCT
TACTTAGGAAACGGTTTTTTGAGCTGGAATGCACGTGCAGCCGGACCGGATAGGTTTCGT
CCTCGTTTTGAAGTTCAGACACCGTTCACCACGAACATTTCGGGTACGAGAGTGGTCGGA
TCCCGGAAACGTGCTCCGGCTCGGAAGCGGCGTCCGACCGTCGTTGCAAAAGAAAAAAAA
AGAAGCGACTCCGATTGTTTGCGGCGTCGTCTTCCGCGAGACTTTTTCCATTTTTGTACT
TGTCTAGTCACGGCAGCGGTCTCCTAAAAAATCGGGGGAAGCATGCCGCGGTTTGCGTTG
CTCGTTTGACGTTTTTGGGGGGCGGGGCTGGGATCAAGCCGACAAAAAAAAAAAAAAAAA
AGTACTCTGCGTTGATACCACTGCTT
>RoeNoble.RL10_(single)_contig_634
GCAGAGTACGGGGGTTCTCGCACTCGGGGGGAAACACTTTCGTTCACCCATTCGGACCCC
ACCGTAAGTTTTCAGATAAGATGAAGTGGCTGACGCTTTTAGCCTTGGTGACCCACTGCT
GCGTGGCACTCTCCGAAACCTCCGAGAACAAGAAGGTCATCTGCTACTGGAACAGCTGGT
CCTTCTACCGGAAGGGCCACGGCAAGAGCACGCCGCAGCAGCTGGACATTGCGCCGTGCA
CGCACATGGTCTACAACACAGCCATCATTGACGGGTCCAAAGTTGTCGTTGCTGACCCTT
GGAACGATCTCTCTGACAACGGGGGAAATGGTAACCTCAAGCAGTTTGCCAATCTAGTCA
AGAAGAAGGAAGGCCTCAAGGTACTCGCTGCCGTAATTCAAAAGCATGGCTTTGCATTCA
GCACAGCAGCGGGCTTCGAGGACGAGCGGAAGACGTTCGTGAAAAGCGCGCTCAAGTTCT
GCAAGTCGCACAAGCTGAACGGTCTGGTCCTCTCCTGGAACGACCCCGGTGCACAAGACA
AGGAAAACTTCGTGCAGCTGCTCAAGGAAATGAAGGAAGCCTTTGACAAAGCCGACCTGT
CGTTGGGAGCGCAGCTCAGCGTTATTAAAGCAGTCATGACAGATGGCTACAACTTGGCCG
AAATCTCAAAGTACGTTGATTTCATGACAGCCACTACCTTCGACTACTGGGGTCCTTGGT
CGGGAAAGACAGGTCCGGTGGCGCCCCTCTACGGCGTTTCTGACGACTACAAGACGCCCA
GCGTGGCAGAGAGCGTAAAGACGCTCCTGGACCAGGGTGCGGATTCCACGAAGCTCGTCC
TGGGTATCACGACCCTCGCTCGTTCCTGGACCCTCGAGGACCCGCAGGACACGGACTTCG
GGTCCTCCTCCAGACAGCCCGGAAAGCCGGGACCGTATACACAGACTCCTGGGGCCTTGG
GCTACAACGAGGTCTGCGAATTCATGAGAGCGAAGAAGTGGACCGTTAACTACAACACGG
ACCTCAAGGAATCATATGCTACAGACAACAAGAGCTGGGTCAGTTTTGAAGATGCTCAAA
GCGTGAAAGAAAAGGCTGTTTTTGCAAAATCCAAGAACCTCGGTGGCGTCGCCATCATGT
CACTCGACACGGACGACATTTCCGGAAAGTGCGGAGAGCCCTATCCACTTCTCAGAGCCG
CTTCGAAGGAATTCATGTCTCAATAAATGCAATTAGACTCTTTATGAAGATAAGATAATG
TGCATATGAAATAAACAATCAAAGTATTTACAAAAAAAAAAAAAAAAAAAAAAAAAAAAG
TACTCTGCGTTG
>RoeNoble.RL10_(single)_contig_635
TGGTAGATTCGGGCTATGAGCTGCAATGCTTGCAGCCCCTAAAGCTCCTAAACCAGAAAT
CAGTGTACCCCAAAATTCGCACAACGTCGGCACTCCGCAAAGTCCTAGGGTAAACACAGG
TCATGGGTGAACATATCACCCGCTTCGGGGATGGTGCAGAGAAACTAATGAGTCCTTCGA
CACGAGAGTTCTTGCGGCTGAGGTATTTCCTCCAGCAAAGAGTTTACGCTTGTAGTTTTT
GCCGCAGTACATCTTACAGTGAAATGCAGTGTAGAGCGTAGTGCTGATGTGAACACCTAC
GTAACCTAGCATTCTTCTCGTGCGAACTGGCCAGCTGGACAACACCTCAAGCTGCCGACG
TTTTGAAAAAAGCTGCACATTGGAGCTAACATTGTTTTTGAACATCCTAGCTCCAGCATC
GGCTTGTCCTCTCCTATGGTGCATATCAGCATGTGCTTGTTTCATGCTTAACGACGTCAA
AGCACCCCGACGAAGATGAGACGAGTGAAGGACACTTTATGTCCGTTCCCAGACATTGAT
AGTTTTCATAATTTGTGGTTCCATCTATCAGATACTCAAACAAGGTCAGTGGCATCCCGC
TACAACTGCAAAAGAGTGAAATATTTGCTAGTGTTGCCTCCTAGCAGTTGAATAGCAAGG
TATGTAAAGCTCCAAGTAATTATTTAATATGACAATTTCACTGTACTGCACTAGGTTTCT
GATTGTAGTCAGGCAAGCTAGAGCTAAATTAAGCTGCAATGTTCGATGCCATAGTATTTA
ACAAGCATACAGCAACAGTAACAACCCCCAAAAAAAGTTTGTCTTGCTCAGATTGATATT
CTTCAAACCAACATGGCTTCTAGCAAATGTGCTTCCATCCTAAGACACTGTATACTGGTG
TTTCTGTACAAGGGACTAGACTTGAGAGGAAGGCAAATAGAACAGGCTCTTGCTTTTACA
TTCCTTTGACAAACACAGTGACAAAAGAGACATATCGACGACGAGTCCAAGAATAAGTGC
CACTTATTCATGAAATTTCTTCAATTTATAACTAAGAATTGGGTTTTAGTCTTTAGAAAT
CCGAAGTACTCCCCTGATCTTCTCAGGGAATCCCCAGAAATCAATTTGACTCACATATAA
AAGGTGTGCAAGTTAATTGCTCTGAATAGTTATTATGCTCATAAGATTTCAAACAGCATA
CAAGTTGAGAGTGGAAAATACTTCGAAAGCAATTCAGTTAAGGGCAAACTATGACAGGAA
CTAGAGGTGACGTCAAACTCAAATCCCCCGTACTCTGCGTTGATACCACTGCTT
>RoeNoble.RL10_(single)_contig_636
GGGATGGTCCCGTACCTCCACGACCCCACGTTGAAGATGTCAAAGACCACAGCGTGCTTC
TGACATGGGAGACTCCCAAGGACAAGAACCATACAATCGTTGGCTACGAGGTGACCGTGA
ATCCTGGTGGCAAAAATATCTCTACAAACAGCACTAACGTGACGCTGACTGATCTCGAGG
CATGGACTCAATACAGTGTGCTCGTGGCTTCTTGCACCAGCATCACAAGATGTGGTACTC
CGAAGGCTGCCACCTTCCGGACGGACGTCGACGCTCCGTCGGCTCCTCAGAACTTGACAG
TCCATTCGGTTGGTACCCACTGGGTCGACGTGACGTGGAAAGCGCCTCAGCATCCAAACG
GCCCTCTGAGTGGCTACAACGTGACACTGAAGAACGGCTCCGAGCTCGTCTGGGCCACGA
CAAGGAACACTTCGCACAATATTACGGGACTCGAACCCGGCACCTCGTACGAAATTTCGG
TGTACGCCTATAACAAGGCAGAGAAAGGGGAAAAGAAGGGCCCTGTTGCAAGCTTTAGCG
CACAGACGCAGTCAGAAGCTTCCGGTGGAGGTGGCGTGTCTGGAGGCACAATTGCTGCAG
CCGTTCTCATTCCCCTCTTGATCATCGTTCTGGTTGTGGGTTTCTTCGTCTACCGGAAAT
ACAGAAGGAACAGAGGAGAGTCGCAGTCCCTTCTTTCTGGCGAAGGCTCCTGAAGATAAA
GATCACAAGATACGAGCTCTGGGAACTACGGACAAGCGAAGCGATAGCCATGGAGGCGAA
AAGGCTCTGTA
>RoeNoble.RL10_(single)_contig_637
GGATGGTCCCGTACCTCCGCGGCCCCACGTTGAAGATGTCAAAGACCACAGCGTTCTTCT
GACATGGGAGACTCCCAAGGACAAGAACCATACAATCGTTGGTTACGAAGTGACCGTGAA
TCCTGGTGGCAAAAATATCTCTACGAACAGTACTAACGTGACGCTGACTGATCTCGAGGC
ATGGACTCAATACAGTGTGCTGGTGGCTTCTTGCACCAACATAAAACAATGTGGTACTCC
GAAGGCTGCCACCTTCAGGACGGACGTCGACGCTCCGTCGGCTCCTCAGAACTTGACAGT
CCATTCGTTCGGTACCCATTGGGTCGACGTGACGTGGAAAGCGCCTCAACATCCAAACGG
GCCCTCTGA
>RoeNoble.RL10_(single)_contig_638
GCTTCCGCCATTAAAAGAGCAAGGCATGGGGGTGCAGTACAAACTCGCCGTAGGCCTCGG
AAAGGGCCACAAAGTTACGAAGAACGAGTACAAGCCTCGGCCTTCGCGAAGGAAGGGAGC
GCTTTCTAAGCACACCCGCTTCGTCCGCGACCTGATCCGCGAGGTGTGCGGCTTCGCGCC
TTTCGAAAGGCGGGCCATGGAGTTGCTCAAGGTGTCCAAGGACAAACGTGCCCTCAAGTT
CATCAAGAAGAGGCTGGGCACCCACCTCCGTGGCAAGAGGAAGAGGGACGAGCTGAGCAA
CGTCCTGGTGGCCCAGAGGAAGGCGGCCGCCCACAAGGAGAAGACGGAACACAAGTAGAC
CTCCATTCATTAAAAAAGAAAAACCTCAAACAAAAAAAAAAAAAAAAAAGTAACTCTGCG
TTGTTACC
>RoeNoble.RL10_(single)_contig_639
AGAGCGCTGCGTGAGGGGCAGGCTCGATGAGACGGTCGGCGCTTTCAAAAGGCGCCACTT
CGCTCCAGAGCTGGCCGATCAGCGGTTGGTGCGCCTCATCTTCAACGGCGGTCAGCTCCG
CGAGGACGGCGCGACTCTGTCCTCGTGCGGCCTGTGTGAGGGGTGTGTTGTGCATGTGCA
CATCTCCACGACGCCCGTGCCACCTGGGGACTCTCCATCTGCCAACGGTAACGAGGGCGA
CCTCAACCTGAGCGGCCTCATGTGGCCGCTCTTTGCGGCCATCTTGGGCATCCTCTGGGT
GCTTCACTTTCAGTACCAGGAGCTCTTTAACACTTCCACCACTGTTGTGCTCGTGGGCAT
CTCTGGACTCTTTTGCGTCGGACTGTACGGACAGCACTACCCGCAGTCTCCTCCGCAGAC
GGATCAAGTGCGGCCGAATCCGCTGCCGAC
>RoeNoble.RL10_(single)_contig_640
GGACGGGGTCGCGATACGCCTCAAGTACCTGAACGACACAGAGCGCTGCGTGAGGGGCAG
GCTCGATGAGACGGTCGGCGCTTCAAAAGGCGCCGCTTCGCTCCGGAGCTGGCCGATCAG
CGGTTGGTGCGCCTCATCTTCAACGGCGGTCAGCTCCGCGAGGACGGGCGCGACCCTGTC
CTCGTGCGGCCTGTGCGAGGGGTGTGTTGTAGCATTGTGCACATCTTCCACGACGCCCGT
GCCACCTGGGGGACTCTCCATCCGCCAACGGTAACGAGGGCGACCTCAACCTGAGCGGCC
TCATGTGGCCGCTCTTTGCGGCCATCTTGGGCATCCTCTGGGTGCTCCACTTTCAGTACC
AGGAGCTCTTTAACACTTCCACCACTGTTGTGCTCGTGGGCATCTCTGGACTCTTTTGCG
TCGGACTGTACGGACAGCACTACCCGCAGTCTCCTCCGACAGACGGATCAAGTGCGGCCG
AATCC
>RoeNoble.RL10_(single)_contig_641
GAGTACGGGGGAGTAGTTAACGCAGCAAATTCAACCTGAAGGAGCTCGTGATGCACAAGA
AAATTTGGTGGACCCTTATTGCTGCGGCATTTGGTATTTGTAGCGGCCAAAATTCTGAGG
AAGAAAATGTCTGTTTGGACGAGCCCCAACTTGGTCAAGGCAGGAACGTTGTAAAAGGAT
GGACTTATAAATCGGATCTCGACAAGTGCTATATGTTTTATCACGTGAAAAGAGATGACT
ACAGAAACGAAAACATATTTCTGACTGAAACTGCCTGCAACAAAAAATGCAGACCACATG
TTCCTGTCGTATGCTACGCTAAACGACCCCCGAGCAAAGGAACATCAGATCATCCAGTGG
CTACTTACGATCCAAACACCGGAAGATGTATAAATATTCGTGCAACCAAAGGAAGGGGAG
TTGAAAATGTGTTTAATAATGGTGTTTCCTGCACAAAAAAGTGTCGAGATGCGGACCTAC
GTTTGTGCCTTAACGCTACTGAAGCAGACTGCGAACATATGGAAAATCCCAGCACGAGTT
ACCGTTACGATAATGTGTCACAAACTTGCAAAAAGTCTGCCGATGGGAGTTGCGGCGGAT
TTCAATCTGCCGAAAAGTGCTTCCAGCGCTGCGCAGTTCTGGTAGAGAACAAATGCACGC
TGCCTATACAGAATATTACTACGTGTGAAAAACCCACAAAGAGATACGGATACAATAAAG
AAAAGAGCCAATGCGAGGAATTTCTCGGCTGCGCTGATGGTGGAAACAGTTTCGAGGAAG
CGAAAGAATGCTGGAGCCTCTGCGCGCCAAAACATCGTTGCAATATGAGTCCTGATACTG
GACATTTTCCAAAGCTTGGATTGTATAGGCGGCATTATTTTGACGTTACAACGAATGACT
GTAGGTCAGCGAGGAAACTCAAACCGAGAGTGCCTGGTAACACGAATCTGTTTGCGACTC
CTGA
>RoeNoble.RL10_(single)_contig_642
GGACACGGCACCCGGGCCAGGCGGTTTTCACGGAGGGCCAATAACGGTAGAGGAAGAGTC
TGGGGGAGGCTTTAGAGGAGAAGCGGGAGCCCCCGCTCCAGGCCGCTAAGCATACAGGAG
ATAATCCTGTGCGGCCTCGTTGTTGGCTCTGAAAACAATGTCAGCTGTTGCTTATTGAAG
AATACTTGCAGCAAGCTGCCTGCATTTGTTTGAATAAAGTTATGCATTAAAATACAAAAA
AAAAAAAAAAAAAAAAAAA
>RoeNoble.RL10_(single)_contig_643
GCCAATAACGGTAGAGGAAGAGTCTGGGGGAGGCTTTAGAGGAGAAGCGGGAGCCCCCGC
TCCAGGCCGCTAAGCATACAGGAGATAATCCTGTGCGGCCTCGTTGTTGGCTCTGAAAAC
AATGTCAGCTGTTGCTTATTGAAGAATACTTGCAGCAAGCTGCCTGCATTTGTTTGAATA
AAGTTATGCATTAAAATACACTAACAAAAAAAAAAAAAAAAAAAAAGTACTCTGCGTTGT
TACCACTGC
>RoeNoble.RL10_(single)_contig_644
TGGGTAGAGGTGGCGGAGGCGGTGCGATTGATTATGAAGAGGACACGGGAAACGGTGGAA
CAAGCGGACATCACCAAGGGCCAGTGACGGAATATGATGAAATGGAACCAGGCGAGTCAG
GACACGCGGGAGCTCCCTCTCGTCCAGGCCACCATCTTCTGCCAGGAATGTCAGGACATG
CGGGAGCCCCCGCTCCAGGCCGCTAAGTGTACAGGAGATAATCCTGAGCGACCTCGTTGT
TGGCTCTGGAGACAGTGTCATCTGTTGCTGATTG
>RoeNoble.RL10_(single)_contig_645
TTGGAGGGCACGGTGGGGGCTCGACGGAAGAAGAAGATTCGGGGCACCCAGGCGAGTCAG
GACAAGCTGGTCCCCCCTCTCCAGGCCGCTAAATATACAGGAGATAATCCTGTGCAGAGT
CGTGGTTGGCTTTGGAGACAGTGCCAGCTGTTGCTTATTGGAAAATACTTGCAACAAGGT
GCCTGCATTTCTTTGAATAAAGTTATGC
>RoeNoble.RL10_(single)_contig_646
AAGCAGTGGTATCAACGCAGAGTACGGGGGACACCGCGTGGGCGCCGTTCGGTTCAACAA
CACGGCGAAGCTCATGCTCAGCCCAATGAATGTCAAATCTACGGACGCTGCTCTGCTCGC
ATTGGACGCCGTGGCAACGGAGAAGACAGCCGGCGGTACGGCGATCAGAGAGGCCGTCAA
GGCCATAACGACTAGCTTGGAGATTGTGGTCCCTCATTTGAAAAAAGGACGGATTTAAAC
TCAAGTTCAGCATCTTTTTATCACTGACGGCAAAGCAAACTTGGGTGGCAGTCCTGCCAA
AGATGTCGAGAATCTTCGGAAACGTCACTATGCAGATATTTACTGCATTGGACTCACCGG
TAGCCCTGATCACAGTGCGCTCAAACAACTTGCGACGGATACGGATCATGTGTTCATCTT
GCGAAATTACGCTGTGATGCAGTGGTTGGCTGACCACTTAACCAACGGCACCACAGACTA
TTCGGTGTGTGGCCGGAGCAGCAAGCACACGGCCGAGACAGGACTGGAGATCCCAGATGA
TAGCCCTCAGGCCCGCATCTACGGAGGTGAAACGGCCGTTGACTCCTGGCCTTGGATGGT
CGAGATGCGAGCAGCCGCCGACGAAGAGTTCTTTTGTGGTGCGACCATCATCTCTTCTCA
ATGGCTTCTAACGGCTGCCCATTGCCTCTCCGTGCGCCAAGACGACGGCTATCGCAAGAA
GAGCGTGGACGAGTTTAAACTTCGTCTCGGACTCACGGATAGAAAGAATACGAGCCATGA
ACAAGAAGTATTCGTTGAAGAAATTATTCGACACGACGGCTACATTGAAGCAACTAAGCA
GAATGACATAGCGCTTTTGCGCCTGAACCAGACTATCACTTTCAACGAGTTTGCGAGACC
CATTTGTTTGCCTCCATCGTATGACCGCCTGTCGCAGCGGCTGCCCTTCTACATTGTGAA
CCAGACCGACCTTTAGTGATTGGCTGGGGCATTGAGC
>RoeNoble.RL10_(single)_contig_647
AAGCAGTGGTATCAACGCAGAGTACGGGGGGCGGCAAGACAGAAGCAGCGGCTGGGACTG
TTGGCACACCCCACGTTCGGCACCCCCTGGCCGCCAGCCTTTCCATACACTGATGCCACT
CCCACGAGGGGGACCGTCTTCCAAGAGCAAACTTCCTCCTTCCGAAGGTCACAGTTAGCA
CTGCCTCCCTTTGTCACAATGGACCGTAGGCACATGTTCGGAGGCGTCCAGAGGGGTGGG
CGGTGTCACCACTCTTGCGGCGCCCCTTCCCCCCGGTCGGGCACACTCTGTCATTTGCGA
CGCTGCCAGCCACGGCTTCATTCAGCACGGCACGACTCACTCGGCACCAGACGAACCACG
CCGCCTGGAGGGGCGCGGCTTCTGGAGACGACCGACACGCCACTGCTGGAGTAAAATAAA
TGGCACCTTTTTTGA
>RoeNoble.RL10_(single)_contig_648
TCCATCATGCCCACGGTTACGTACGCCATGTCAGACATGTCGGTTTCCGTGCAAGTTTCA
TCTACAACCAATTCTCTAATAGACGAATTTTGGTGTATGCCGCACAAAATCAAATCTCTA
AACATTACGGTACTTTTGCCTACCAATTTTGAAGCATTTAGTCGAATTACACACAAATGC
TGCCTGAAGAGAAGGTACATTATCATGGCCGCCTCCGATTCCTTGGTGTAGTCGATGTCG
TCCTCCACGCCTTCGCCCGTGTTCACACATTCTACCGCTAGGCTTTTTGGTGAAATCTCG
ACAATTTCAAGTCCCACAACAAAAAGTATCGCATTAATTGCAGTTAAGACGCGATGCATT
AACAGTAGCCCGCACGTAGACCCGGAACTACATCCCCTCTCCAGTACAGGGAATGCGGTC
TTCACGGTCTCGTACATTGTCCACCTGCTGACAGTCTAGGAAAAAAAAAAAAAAAAGTAA
ACTCTGCG
>RoeNoble.RL10_(single)_contig_649
AAGCAGTGGTATCAAACGCAGAGTACTTTTTTTTTTTTTTTTTTTTTATTTTTTTTTTTA
GATCTGGAAACTACTAATTTTATTTAACGCCTGAAACGTGTACTTTTGAAAGCTCCAAGT
CTAATCATAGCATTCTGGCCACTCGCATGCAGTCGACAGAATTGTTGGTTTTGGAATGCT
CGAAACACAGCAGTTCAATACAGGCAAAATCGGGGACAGGTACAAGTGGGGGAGTGTCAT
TCATTCTTTGTCCACATCACGCAGGCCGTTCAGCAGCCGTTCTAAAGGACCAAGGTACGT
CTCGACTCGTTCGTTGAGCATCTCCACTCTCCTTCGGGTGACTGCTTCCTTTGAGATGCG
TCCGACTTTATCTTCTAGGTTCTGCAGCACAGTCCTGTGGACCTTAACGTCGTCTTCAAG
GT
>RoeNoble.RL10_(single)_contig_650
GGGGTCTTTACCACCTCAGAAACAAACTTGTCGAAAGGACTGGTGCCTTTGGAAGTATCC
TGTGGCAAATCGTTTCTATCAGGCCTTCCAAGTAG
>RoeNoble.RL10_(single)_contig_651
ATTCCGAAATGGCCAAGCGTACGAAGAAGGTCGGGATCGTGGGGAAGTACGGCACCAGGT
ATGGTGCCTCCCTCAGGAAAATGGCCAAGAAGATTGAAATTACGCAGCACGCAAAGTACA
CCTGCACTTTCTGCGGAAAGGAAACCATGAAGCGTACCTGCGTTGGAATCTGGAAGTGTC
GGTCGTGCGCGAAAACGGTGGCCGGAGGAGCCTACGTCTACAGCACCACCGCTGCCGCAA
CTGTCAGGAGTTCCGTGAGGCGTCTCAGGGAGACGAGGCAGCAGTGATCCGGTTCCGTGT
AAAAACAATAAACATCAAAAGCACACAACAAAAAAAAAAAAA
>RoeNoble.RL10_(single)_contig_652
CAGAGTACGGGGGAACCCTAAATCCAAACTGCGCTGTGCAAAAAAAAAAAAAAAAAAGTA
ACTCTGCGTTGTTACCACTGCTT
>RoeNoble.RL10_(single)_contig_653
GAGTACGGGGGGCAGTAGTCGATTGAGTTCACTGTAATCAAGCAGTTCGTGCAAACAGCC
AAGAGAAAAAAATGGTCCTTCAAATCGTCGAGAGCAAGGAGGACTTCGAAAAGAAGCTGG
AAGAGGCCGGCGACAAGCTCGTGGTGGTGGACTTCTTTGCCACGTGGTGCGGCCCTTGCA
AGATGGTGGAGCCCTTCCTGAAGCAACAGTCCGAAATTCTCAAGGATGTTGTCATCTTCC
TCAAGGTTGATGTGGACGAGAATGAAGAGATTACGCAGGAGTACGAGATTGCATGCATGC
CAACCTTCCTCTTCATCAAGAACAAAACCAAGTTGGACGAAATCTCCGGAGCCAACGAAG
AGTCCATCAAGGAAATGTTGGACAAGCACAAGTAACCCTCCCGACGACCTTCGTCAAAAT
TCCTTTCTACGCTGTTCTCGTTTACGCGCAAATTCTAAAGCCGCACTCAAGCCTTGCTGC
CGTCCACGCGCCGTCGCCTTCAAGGCGCGTCTTCTGGTCAACCGCCTTAGTCGTGTTTGT
GGCTTCTTACCCCACAATGCATTTAGTTGTTTTTGTTTGTTTGTTTTTTTCTTTGTCAGA
CGTTGCCTAGTGATTTTTCTCAGCTTGGCTCGCGCTACGTGTCGTTGTCGTGATCAAAGT
AGCAAAGCGTAGCAAGCATACGATTACTACCGCTCGCACACGGTTGTGCAGAGAGTATGT
GCGACGGAAATGGAACCTGCAACTCAACGGGACCCGTTCTAAAGAATGCCTGCCTGCCGC
GTTTTGGAGTCGTCATTCTCGCCGTTCATAGATAACTTTTTTTTTTGTTTTTGTTCTGAG
TTTGCGTTTTTGCTGATCGAGGTGTGTGTTTAGGCGTTTTGATCGATTCGTTGTGGAACC
GGCGCGCGCGCGCTGTGTTTCCTAGGTTTTGCGCATAGTGCGTAACGAGTGGTGAAAAAA
ATTAGTGTCGAGCGGTTACCACACTGATCTCCATTGTAGTAGTAGGCTTGATTGCGGATC
GAGGCTTGCTTTGCTGGGGTCGAGTGACATCACAGGAGGCCACCGCCGAAACCAGCAAAT
GCACTAAACCCAAAAATAAATATAAGAACGGAGAAATTTTCTAATTTATCTCGCTTATTT
CTCCCACCATCCTTGCGAAACTTCCTAAAGGTTTCTTTACTAAACACTTCACACGAGCTT
CTGAGAGTTCATTTTTATTCGTTCCTCCCATGGATTGGCATGCATTGTCCTGTGTCAAGC
AATGGCCGCCGGTGGTGCCACAGTCGCCCTTCCGATCCGCGATCCAGCCCACTAATATAA
ATACCAGCGGTGGTCACACGTGGCGATGTGAGAACGCGATGGCTACCGACAAAAGTTGTG
TACCTAACTAATCTCACTTAGTTGCCGCTTCCTAGTTTTTTTGTTGTTTATGTTTCTGTA
TCTCTTAACGGGGGTCACAAAGGTATTGGTATCGCGGTAGAATTTTTAACTACTAGTAGT
TACAAATAAACTTAGGAAACGAAGACCAACTAGAAAAACCCCCGTACTCTGCGTTGATAC
CACTGCTT
>RoeNoble.RL10_(single)_contig_654
CAGGACATCATTGCCATCCTGGGCATGGACGAGCTGTCTGAGGAGGACAAGCTGACGGTG
TCCAGGGCCCGCAAGATCCAGCGTTTCCTCTCCCAGCCCTTCCAAGTGGCCGAGGTCTTC
ACCGGCCAGGCCGGCAAGTTTGTGCCCATCAACGAGACCATCAGTGGCTTCAACCAGATC
CTGAAAGGTGAGCTGGACCACCTGCCTGAAGTGGCCTTCTACATGGTGGGCCCCATCGAG
GAGGTGCACGAGAAGGCAGAGAAGCT
>RoeNoble.RL10_(single)_contig_655
AGGAGGATTCAGCTTTCCAAGACCTTTTCCACGGCATGGTCCGCCACGACAACCAAGAAC
CCGTTCTGCCCTTGGTCATGTGGTTCTATGTTCCGGGAAACGAACTGAGTTCCTCGTCTT
GGACTAATCGGCCTTAACCGCGAAAGCGCAAAGTGAATAAGACGAACGAACAACCCCTCA
GACGCAATTTCCGATATTGTGTTCCTTAACATTCTTTTGTCGTCACTCAGATTATTACTA
TTATTATTATTTGACAACGAAAAGCCACTTCGTTCACGAGAATAGTCTCAAGACCCAAGC
AAGCTTTTCGTTTATTGAATTGTTTTTACAACTTCGTCGCTTCTCGTTTTTTTTTTTTTA
ATATCGGTTTCCTCTTTTGCTAACGTTGAAATGAACGAGAGCTAAAGCGACAAGTGAAGA
GTTTTTATCTAGTCTAAGCGGCTGAGTTGGAGCCATGCGTGACTGCTGCGAAGTGTGTCG
TACCTGCTTCTGAAAAAACCGCCTTTGAAACGTTGGAAAAATGCTGATGCTATCGG
>RoeNoble.RL10_(single)_contig_656
ATACGTAAGGATTCTTGCTCTCGCCACGTCTTCCGACGCTGCGTCTCATCCAGAAACAGA
ATGTCTGCAACAAATTCCCCTTCAGCCGGAGAGGAGGATTCAGCTTTCCAAGACCTTTTC
CACGGCATGGTCCGCCACGACAACCAAGAACCCGTTCTGCCCTTGGTCATGTGGTTCTAT
GTTCCGGGAAACGAACTGAGTTCCTCGTCTTGGACTAATCGGCCTTAACCGCGAAAGCGC
AAAGTGAATAAGACGAACAACCCCTCAGACGCAATTTCCGATATTGTGTTCCTTAACATT
CTTTTGTCGTCACTCAGATTATTACTATTATTATTATTTGACAACGAAAAGCCACTTCGT
TCACGAGAATAGTCTCAAGACCCAAGCAAGCTTTTCGTTTATTGAATTGTTTTTACAACT
TCGTCGCTTCTCGTTTTTTTTTTTTTAATATCGGTTTCCTCTTTTGCTAACGTTGAAATG
AACGAGAGCTAAAGCGACAAGTGAAGAGTTTTTTATCTAGTCTAAGCGGCTGAGTTGGAG
CCATGCGTGACTGCTGCGAAGTGTGTCGTACCTGCTTCTGAAAAAAACCGCCTTTGAAAC
GTTGGAAAA
>RoeNoble.RL10_(single)_contig_657
AAAATGCTGATGCTATCGGCGACATTTTTTTTT
>RoeNoble.RL10_(single)_contig_658
TGGAGAGAGTGGCCAGAGCTGGTGATCATGGGCGGCGTGGTCTTAGCTGTGTGCCCTCCG
GCACTGTACAGCTCCTACAAACTTCACTGCAGGACATGGCACTACAGGACTGAATACACA
GTTGTTAG
>RoeNoble.RL10_(single)_contig_659
GGACGTTCGTGCCCCACCACCGTCCCCAACGAAGTAAGCGGCTACGACACTGCCCAGATC
GTCTGCAAAGAAACGGTCGTCGTACGAAGAGTCGCGCCATTATAGTTGAATAAAGTGTAT
G
>RoeNoble.RL10_(single)_contig_660
CTGGGTCCAATCAAGATCCCTCTGTTTGTCTGACCTTACACACCAGATCTC
>RoeNoble.RL10_(single)_contig_661
GTCTGACCTTACACACCAGATCTCGAAGGATTACGGTGTCTACCTCGAAGATTTGGGACA
TTCACTCA
>RoeNoble.RL10_(single)_contig_662
CCGGCCTACCGGAGCCTGTGGAGGTGGGCTCGGCCGCTGTCCTCGACTCCCGTGCAGCAA
TGCTACAAGCAGGTGCACCCTGGAGAACCCGGCACGAGCTTCAGGGAGACGACTGACAAG
GCGGCGCAGATGATATTTATCACCGAGATTTTGAGAGGTCTTGCAGTGGTGACGGCGCAG
ATCTTCAAGGAGCCGGCCACCATCAACTACCCATTCGAGAAGGGTCCCCTGAGCCCCAGG
TTCCGAGGAGAACATGCCCTGAGGCGCTACCCTTCCGGAGAAGAACGCTGCATCGCTTGC
AAGCTCTGCGAGGCTATCTGCCCCCG
>RoeNoble.RL10_(single)_contig_663
GAACGCAAAGGCCTCAGAAGCCGGAGCAAAACAACGTGACAAGCTGTTTACACAACGGTA
CAAAAAAAANAAAAAAA
>RoeNoble.RL10_(single)_contig_664
CATCCCGAATCCAGAGGACAAGCTCAAGTACTTCAGCAAGGTGGACGAGCTCTAGTGTGT
TGGTGCAAGTTTCTGAGCTGCTCTCCAGCGAACTCTGGATGTGTGGAGA
>RoeNoble.RL10_(single)_contig_665
ATGGGCTGTATTTGTGCTTTATGAATGTCTTTCTTGTTACTATCAAGGAAGCTGCCTAGT
CTTTTCTTGCATTCAAGCAAGACTCAACTCGACAGCCGCGTACCTGCATTCCCT
>RoeNoble.RL10_(single)_contig_666
AGTACGGGGGCTTTTTCGTCCCCACAGAGAACCGACGATGAAGATCGGATTGTGTTCGTT
CAGTGGCTACAAAATTTATCCCGGCCATGGGAAGCGGATGGTCAAGACAGACGGGAAGAC
CTTCCACTTCCTGAATGCCAAGTGCGAGGCATCTCACATGATGAAGCGCAACCCACGCAA
GGTGACGTGGACGGTGCTGTACCGCCGCAAGCACAAGAAGGGCCTGGAGGAGGAGACAGC
CAAGCGGCGCACCAAGCGCACGGCCAAGTTCCAGAGGGCCATCGTGGGCGCCAGCCTCAA
CGACATCATGGCGAGGAGGAACATGAAGCCCGAGGTGCGCAAGGCACAGCGGGAGCAGGC
CATCCGGGCAGCCAAGGAAAAGCAGAGGGCACAGAAGGCCCAGAAGAAGACCACCGCAAC
TCCGCTGAC
>RoeNoble.RL10_(single)_contig_667
CGGCCGTTCTCGAGTACTTAGCCGCCGAGGTGCTCGAGTTGGCGGGCAACGCGGCCCGGG
ACAACAAGAAGACGCGCATCATCCCCCGGCACCTGCAGCTGGCCATTCGTAATGACGAGG
AGCTGAACAAGCTGCTGTCCGGAGTCACCATCTCACAGGGAGGCGTCCTGCCCAACATCC
AGGCCGTCCTCCTGCCAAAGAAGACCGGGCAGACCAGCACAGCCGGC
>RoeNoble.RL10_(single)_contig_668
TAAAGAATTCCCGTGGGAAGTCCCCAAGCCATTGGTTCTTTAACGTTGTTTTCTCCTTCA
TACGTGTACATTGTGGGTGTGGCAGCCACGCTGCGCGCCGTGACGGCACGGCATCCATTG
ACACAATGAAATTGCAAATTGAAACGACGTCCGCACGTTTTCCAAAGGATGGCTGGCCCT
CCCCCCTCCCTTTCTTCCCCTTTTCTTTCAATCCAAGCTCCATAAACAGGCAGATGTGTG
TGGGTATTGGCCAGATTTTGAAATGAATTGTGCACGGTTGTGAATGACTCTGCCACATGT
AACCAAGACTAAACGTTTTCAACAGATTACATAATTTTGCATTGAGGATTCTGCTACCCG
CTCTGCCACAACTGCCCTTTGGCCGAAGTGTGACAACCCTTTGTTCGAAGTGGGACAGCC
TTTCGGCCGAAGTGT
>RoeNoble.RL10_(single)_contig_669
TACCTGGTGTCCAACGTCATCGAGCTCCTCGACGTCGACCCGCAGGAGCTCGGCGAAGAG
GACGGCGCCAACGTGGACCTCGACTCGCTCCGCAAGGGTAAATGCGCCGTCATCAAGACC
TCCACCCGTCAGACCTACTTTCTGCCAGTCATCGGACTCGTCGACGCCGAAAAGCTGCGC
CCTGGCGACCTGGTAGGTGTTAACAAGGACTCGTACCTCATCCTTGAAACGCTGCCGCAG
GAGTACGACTCCAGGGTCAAGGCGATGGAAGTGGACGAGCGTCCCACAGAGGAGTACTCC
GACATCGGCGGTCTCGACAAACAGATCCAGGAACTCGTCGAAGCCGTCGTGCTCCCGATG
ACCCACAAGGAGAAGTTCGTCAATTTGGGCATCAGCCCGCCCAAGGGTGTCCTCTTGTAC
GGACCTCCCGGCACCGGCAAGACGCTGATGGCCCGCGCGTGTGCCGCCCAGACCAAGTCG
ACGTTCCTGAAGCTCGCCGGACCGCAGCTCGTCCAGATGTTCATCGGCGACGGCGCCAAG
CTGGTGAGAGACGCCTTCGCGCTCGCCAAGGAAAAGGCGCCGGCCATCATCTTTATCGAC
GAACTGGACGCCA
>RoeNoble.RL10_(single)_contig_670
CAGAGTACGGGGGAACATAACTGCAAAGGAACCGCACGGCGAAAGGATCCCGAACGCATT
TCGTCTGCTGCACTCGAAAAAAA
>RoeNoble.RL10_(single)_contig_671
AAAAAAATTCGCACGGTCGGGTGTATCCACGTGACTTCCGCCACTCATTCCCTCCCCTCC
ACATCTCCGTGCGGTGCGTGGGTTTCGGTGTCAGTTTCGAGCAGTTGCGTTTTTTGGCTT
TATAAAAAAATACGTGACTCT
>RoeNoble.RL10_(single)_contig_672
AAGCAGTGGTATCAACGCAGAGTACGGGGGCGTGTCTACTTCGAGTTGAATATGCACGCG
TACGATTGCTTTACTAGGTGCGAATGTCCCCAAAGCGTGGTGCTTCCCGACTTCGACCCG
GGAGTGCTTTTGCTAGAAAAAAATCGACAGCAAACTTTCCAACTTACAGTTTACCGGCTG
AATTATTACTAAGAAAAGAGATCCACCAGAAACGAGATACCCCAGTAGCTCAGTGGGAAA
GACGTCCGGTTCACACGCGGTAGGACCGGGTTCGATCCCCCGTAAAAGTCTATTTTTTTT
TTTCAAACATTTTCCGATGTTTACATATCTTTTTCTTTTTTTTACAATCATCACTGAAGA
AACAAACAAAAAAAAATAACAAACAAATGTTGTGGACGATACTTCGCTGAATTAAATGGT
ATGGGATTTCCTTTTTGACACCTGCGAACTCAATGTAATCACTTTCCACAAAATGCAAGG
AGCATATAAATCAGGTAGCGTCCGCTTTCCGAGGTGCCCGTAAATGTTCTACAGGAATTG
CAGCCAGCCATTGGTCCCGATCCCGTTGATCTTTCGGAAACTCTGTCGCACAATGCCACT
TCTGTTTCGGACGCAGGACATGTGAGCCAGCTCTTCACGCAACATCTTGGGTGTATTCTT
TTCGGAGCCGATCATGGAAATTCACCACGGGCACTCACTACTCATCTCCAACTCCTCAAT
GTACAAAACAACTCATCTTGGAGTACAGAACAACGAGCGGAACAAACATAACTGCAAAAG
AATCGCACGGCAAGCAGTTCCCGCACGCCGCATCGCACGCCGCATGTCGTGTCGTCTGCT
ACCGGAGAGAAGAAAAAAACCCCCAAAAAAAAAACGCACGGTCGGGTGTAGCCACGTGAC
TTCCGCCACTCACTCTCTTCTCTCCACTTCCCCGACCTCCGTCGGGTTTCGGTTTCGGTT
TCGAGCAGTTGCGTCTTTTGGCTTTATTAAAGAAATACGCTACTCTGTTGCAAAATATTA
ATTGGGTAGTCCTCCGACACCATAATGAAGCGCCTGGCAAAAAATTAAAAAAATTTTAGG
GGGTGTCAGTGTCCCTTTAAGTCAACCTCGCCAGACTGAAGTGCTTATGCTCAATAAGCC
TTACAAAAGCCAGCAGTGTCCTGTGTCAATTTCTAAACGGTCTTCCCTCATCAGGCGCAT
GCCAACAGATGAGGTTGACAAAACCCTAGGGTCATTTTCATGAAAACACTGGCAGCAAAT
AACTTTTTCAAATGAGTTTAATATCTGAGAAAGTTCATTTTAAATTCCGACGTGGTGGGT
CACAAAGATTGTGCACGCAGAGCCAGACTGTCTGCCATATTGCTCCCAAGACTTTTGCCC
AAATCCCACTGTCTGTCATCACGCGAATGTATTGGGGAGTAGGGAATGATTCCTTGCCAG
CTGCAATCTAGAGGCTGGGCAATGTAATGGGAGTCTTACATTTTTTAAAGCAGTATACTC
TTCATGTTCATCTGAATGCGCATTGGGTCATGCTTTGGCTCTTCCGAGTTGCTTTGCACT
CGCCCGAGGTGTACTCCTTTGAGGTGTGGTCCATTATGTTTGTAAAATGT
>RoeNoble.RL10_(single)_contig_673
GACTTCGCCTTGTAACGTTTCGGTCCGGGAATGCGTTTACTTCTTCTTGCGGAGGAGGGT
GGCGTAGTCGCCATAGGTGCCAAGGCCATAGCCGTAGTTCAGGCCGTAGCTTCCAAGACC
ATGTCCGTAGCCGTAGTGGCCAGCACCGTAGCCGAGGGATCCAACGCCGTATCCGTAGAC
TGGAGCAGCGTGTGCGTAAGTGGCAACGGCTGGGACAGCGTGGACGGTGTGGTAGGTGGC
GACAGCTGGGGCATGGGCCACAGTGGCAATAGCGGGAGCATGGTAGGTCTGGTAGCTGGC
CACAGCTGGAGCAGCATGGATGGTGTCAACCCTAGTCACGGCTGGAGCGGCGTGGTAGGT
GGCGACAGCTGGAGCGGCGTGGTAGGTGGCGACAGCTGGAGCAGCGTGGTAGGTGGCGAC
AGCTGGAGCGGCGTGGTAGGTGGCGACGGCCGGGGCGGCGTGGTAGGTGGACACGGTACG
CCTCACGGCTGGGGCAGCGACGGTGTATCCGGTCAGACCCGAGTAGCCAAAGCCGTTGCC
AAAACCCACAGCTTGGCCATAGCCGAGGCCATAACCATAGCCTAGGGAACCGTAGCCCAG
TCCAGAGTAGCCAAGGCCGGAATAGCCGACACCGGAAAGGCCGACGCCGTGGCTAAGG
>RoeNoble.RL10_(single)_contig_674
GACTTATACATATTCCCTATGACGACCTGTCTTTTGATGATCTCGAGGTTCTTGAGGCCC
TCCTGGAACAGTTCGTTGATCTCGGTCTTGTACCTGCACAGCCTTGTGCTCCTTGTAAGA
GATCCCGGACGACGCCGTAGTGCGTGAGACCTGTAAATGTAGCTCTTGAAGTGCCCCGAT
TCCCGCAGTCAAGCTGCTTGTACAGGCTCAAAACTTCTCTCCGGGAGG
>RoeNoble.RL10_(single)_contig_675
CAAACACAAAAAGGAGAAGATTTATTATTCATTCATCATTTGACTAGACCACAGGATGTG
GCCAGGAGCTTGTTCATTCCGTGTACGAGGCCTCAGAAAAACAAAGGCACGCAAGACATC
ACTGCTGCTCGCCCAGAGCCTACGAGGCTATTTGGCCCCGAAATGCTTCTCCACAACTGA
GTCTGCAGACTTATACATATTCCCTATGACGACCTGTCTTTTGATGATCTCGAGGTTCTT
GAGGCCCTCCTGGAACAGTTCGTTGATCTCGGTCTTGTCCTGCACAGCCTTGTGCTCCTT
GAAGAGATCCCGGACGCGCCGTAGTGCGTGAGACCTGTAAATGTAGCTCTTGAAGTGCCC
CGATTCCCGCATCAGCTGCTTGTACAGGCTCAAAACTTCTCTCCGGGAGGCCGCCATGTT
TAAACTCCCC
>RoeNoble.RL10_(single)_contig_676
CCTTCGTGCTCCTTGTAAGAGATCCCGGACGACGCCGTAGTGCGTGAGACCTGTAAAATG
TAGACTCTTGAAGTGCCCCGATTCCCGCAGTCAAGCTGCTTTGTACAGGCTCGAAAACTT
CTCTCCGGGAGG
>RoeNoble.RL10_(single)_contig_677
AGTAGAAAGGGGAGCAGGAACAGGTTGAACAGTATACCCCCACTTTCATCTAACATTTCC
CACTCTGTATTTCTTCAATTTTAGGGGCAATTAACTTTATTACAAC
>RoeNoble.RL10_(single)_contig_678
GCAGAGTACGGGGGATAGCTTTCCCTCGTATAAACAATTTAAGCTTCTGGTTATTACCAC
CCTCTTTATTTTTATTAATTAATTCTTCTTTAGTAGAAAGGGGGGCAGGAACAGGCTGAA
CAGTATACCCCCCACTTTCATCTAACATTTCCCACTCTGGTGCTTCTGTTGATATAGCAA
TTTTTTCCCTTCATTTAGCAGGTATTTCTTCAATTTTAGGGGCAATTAACTTTATTACAA
CAATTATTAATATACGATCTCCTGGAATATCTCTTGAACGCATACCATTATTTGTATGAT
CAGTTTTTTATC
>RoeNoble.RL10_(single)_contig_679
TCTGTTGTCTGACCTTACACACCAGATCTCGAAGGATTACGGTGTCTACCTCGAAGATTT
GGGACATTCACTCAGGGGACTGTTCATCATCGACGACAAGGGCAAGCTGCGTCAGATCAC
CATGAACGACCTGCCCGTGGGCCGCTCAGTGGACGAGACCCTCCGCCTGGTCCAGGCATT
CCAGTACACGGACAAGC
>RoeNoble.RL10_(single)_contig_680
TCAGTCACTCTTGCATCGGCGCGAGAGGCCGCGACGCTGATTCCGCGCAACTGCTAAGAA
GGCATCAGTATTTTTTTTTTTTTTCCTCCGAGAAGTAAGACGATCGACACACCATGCTCG
CTTTCTTGTTTCTCCTAGACAAACTTAACATCCTCTTCCTCGTTTTTTCTCAAACCCTGT
CGCAAAAAAAAATAATAATATTAAAGGGAGGACCGATACACCGACCCAGGTCTTTGACGT
CGCTGGCTACGCAGCGAAGCGTGCACAGACGATTTGCTGTTTGAGAAATAAAAGGAACAC
TTCTGCACAAGCTCATTTCCAAATGATGGGTCGGTGCATACACTCCCGTCGACTTTAAAA
AGAGGTTAAAAAAAAACAAGAGCAATAGAGAAGGGGAAGGAGATGAGGCGCTTCCTTCAA
AAGTGAGCACAATTTCCGAAGGAAGACCACAAAAAAAATTAAAAAAGACAACAACAGCGG
AAGATGGAGGCGGCACTAACCAAAAAAAAGGGCAAGAGAAGTAAGTGAGGAGAGGGGGCG
GTACGGCAACGAGAAAGCGAAAAACGAACATCCCGCGAACCTCATTGCCGTCTTTATTTT
TCTTTTTTACGGCTGCGGCGGCAGACCCTTTGCTCGTCCCCCCTTCGTCCAGTACTAGAA
GGCTACCCCAAAAAACGGCGAGGAGGAAGAGAGAAGAGACGACTTGGTAGCGGTAGAAAC
GGTGGCTGGATGGCGCTGGGAGGCTGCTCAGTACCCGGTGAGCTCTGTGAAGGTCTGGTC
CAGTTCGTCCGAGATAGCTTTGTACTTCTCTTTCTCCTGGACAAGCTCGTCTTCCAGTCT
GTCCACTTCCTTCTGGAGCTTTTGCACCGACCTCTCGGCGAATTCGGCTCTCGCTTCGGC
CTCTTGGAGCCTACTGGTCATCTGTCGGATCTGGCCCTCGTAGGTCTCCTCCTTTTGCAG
GGCCTTCTCCTCACTGACTTCCAGGGACTTCAGGTTGTTGCCAACCACTCGCAGCTCCTC
TTCAAGCTCCACAATTTTGGTCTCACCAGTCTCTGCACGCTCCTCGGCACGCTCGAGATC
GGCCTCAACCATGGCCAACTTGCGGGCCACCTCGTCGTATTTCCTGTCGGCGTCCTCCGC
CATGGTGCGCGCTTCCTTCAGCTGACCCTCGAGTCCGTCCATCCGCTCCTCGTCCGTGAT
GCTCCTGTGCTCCAGCATTTTGCGCATGCGTTCGCTCTCGTCAGCGGCCTGTGAGGCCTC
TTCCAGTTTCTGGGTGGCGATCTTGAGTCGTTCCTCAGAGCGTTCCAGGTCCTCCTCGAG
CAGCTGGATGCGCCTGTTGTGCGCAGCCACCTCCGCCTCGGCAGCCTGCAGGGCCTTATC
CTTCTCTTCCAGCTTGTTGTTGGCCTGGGACAGCTGCTCCTGCACCTGATCCAACTCATT
CTCGATGGACTGAATCTTCTTCTGCAAGCTGCGGACTTCCTCCTCGGCCTTCTCGGCGCG
CAGGGCGGCATCCCTGGACTGCTGTTCCGCGGTCTCTGCTCTGTCCACCGCATTATCCTT
CTCCAGCTTCATCGCCTGCATCTTCTTCTTGATGGCCTCCATCTTGGCTGCTTTCGGGGG
GGTGGCGGCTTCGGAGCACTAGACGAAGTTGGACCACGCACTTGGGACGCCCTGGGACGA
CTCCCCC
>RoeNoble.RL10_(single)_contig_681
AAAGGGCAAGAGAAGTAAGTGAGGAGAGGGGGCGGTACGGCAACGAGAAGCGAAACGAAC
ATCCGCGAACCTCATTGCCGTC
>RoeNoble.RL10_(single)_contig_682
AAAAAGACAACAACAGCGGAAGATGAAGGCGGCACTAACAAAAAAAAGAGCAAGAGAAGT
AAGTGAGGAGAGGGGGCGGTACGGCAACGAGAAAGCGAAAAACGAACATCCCGCGAACCT
CATTGCCGTCTTTATTTTCTTTTTTACGGCTGCGGCGGCAGACCCTTTGCTCGTCCCCGT
CTCCCCTTCGTCCAGTACTAGAAGGCTACCCCAAAAAACGGCGAGGAGGAAGAAGGAAGA
GACGACTTGGTAGCGGTAGAAACGGTGGCTGGATGGCGCTGGGAGGCTGCTCAGTACCCG
GTGAGCTCTGTGAAGGTCTGGTCCAGTTCGTCCGAGATAGCTTTGTACTTCTCTTTCTCC
TGGACAAGCTCGTCTTCCAGTCTGTCCACTTCCTTCTGGAGCTTCTGCACCGACCTCTCG
GC
>RoeNoble.RL10_(single)_contig_683
AACTACGACAACTGACGCCCAGACAGAGCCCAGAGAGTCCGAACCCACTACAACAACCGA
AGCCCAGACAGAGCCCA
>RoeNoble.RL10_(single)_contig_684
GCAGAGTACGGGGGGTACCCAAAGGGAAGAAAGCACCCTCGAAGTCCATAATTTTGTGAA
CAAGTAACATGGCGCATAGCCTTCAGCTTCACCTCCTTCTTCTCGCGTTGATCCCCATCC
AACAATGCGGCGGCCGTCTCATTGATCTCGAAGATATCGTTTACAAATTCCTCCTGCTAA
ATTGCACTAACAATGAAAGGCTGGTAACTTATGATGTCTTTGGTGATAACAAAACACGAG
GCCCCCATCCCGAACAAGACCTTTTTAAGAACCCACCTGTGACGATTGAAGTCGGCCCGG
TGACTTACGGCAAGGCTCAAGTACAGTCGCTACAGATTTCTGCTGTTTATGTACAGATTT
TTCACAACAACCAGACTGATGAGGTAGGTAAGGCTCAGATATCAGAGCAAGTAGAGCACG
AAGACGAGTACATCTGGACCGTAGACAAGGGACTAGAGTTCACTGCTAAACTCACGTTCA
GTGTAAACGTTCCACTGGTATATCAATTCAGCTCGGAATTTTCAACATCAGTGAAGTCGA
GTACTGGATCCACAACGGTCGAAACACGCACAACGAAGCAATGGATTAAACAAGAGGTAG
AAATACCCCCTTTATCCACCATTGAAGCCAAGTGGTATGTCAACGAAGCAAAAGTGGTGG
TGCCGTGGGTATTAGACATCACCTTGAAGGGAAACGTTGCAGCGTTGTTTGAAAAGCCAG
GCAATCAACTAACCTGGAAGTACATCCCCGTAAGCGGGATTGAACATGAACACATCACAA
AGAACGGATCTTCCGTCTCTGTCCAAGCTTCAGGGCAGTTTACAGCAACCGTTGCTCAGA
GCTATCACCTTTCTACCAGTGAGAAAAAATTAACGCAGCGCACTGCGAGATTGGCTAAAT
TTATTTTTGAGCAAGTGGATGAATGAACCGTAATCAAGAGGATTAATACAGTCCTTCAAT
GAATAAAGACCGAAAAAAGTCCCAATCTTTACTT
>RoeNoble.RL10_(single)_contig_685
AGCGATGAAAGGCTGGTAACTTATTATGTCGTTGGAGATAACAAAACACGTGGCCTGAAC
CCCCAAAAGGACCTTGTTGATTATCCACCTCTGACGATGGAAGTCGGCCCGGTGAGTTAC
GGCAAGCCTCAAGTACAGTTGCTCCAGCTGTCTGCTGTGTATGTACAGACTTTTCACAAC
AACCCAGTCTGATGTGGAGGGTAAGGCTCACATATCAGAGGAAGTACAGCACGAAGACGA
GTACTCGTGGACCGTAAATAAGGGACTACAGTTCACTTCAAAGGTCAAGTTCACTGTAAA
CGTTCCACTAGTCTATCAATTCAGCTCAGAAATTTCGACATCAGTGAATACGGGTTCTGG
ATCCACCACGG
>RoeNoble.RL10_(single)_contig_686
GCGACGGTGTATCCGGTCAGACCCGAGTAGCCAAAGCCGTTGCCAAAACCCACGGCTTGG
CCATAGCCC
>RoeNoble.RL10_(single)_contig_687
TGGCGCCGTTAGACACCTGCCAGACCCTGATCAGGTTGTCCGTGTATCCAGCGAACAGGG
TCTGTCCGTCCGCAGACCAAGCCATTGAGATGCACTGGGGCAGCTCCGCCTTGGCGTTGG
TCGTCATCACCTCCGGCCGCAGCTCGTCCACCAGGCTCTTGCCCTCCAAGTCCCAGATGC
GGATGGCCGACCCGGTAGCCACGCAGAGCCAGTAGCGGTTGGGGCTGAAGCAGAGGGCAT
TGATGATGTCCTGGTGGTCAAGGGTGTACAACCTCTTGCTCTCGTTCAAGTCCCACAGCA
TGGCCTGGCAGTCCTTGCCACCGGAGGCGCAAAGGGACCCGTCGGGGGAGACGGTCACGG
TGTTCAAGTAGCCCTTGTGGTCCTCGTCGTGGGCCTTCTTCAGCTTGCAGTTGGTCAGGT
TCCACACCTTCACCTCGTAGTCCCAGCCGCACGACACTATGATTGGGTTGCTGTTGTTGG
GCGAGAAGCGCACGCACGATACCCAGTCCGCGTGGGCGTTCTCGATGGTGTACTTGCACT
GGGCCAGTGTGTTCCACAGCTTGATGGTCTTGTCCCGGGAGCCAGACACGATCTGGCGGT
TGTCGGCAGAGAACGCCACGCTCAGCACATCCTTCTGGTGGTCTTCAAAGCGACGCGTCG
TGCGGCCAACAATAAGGTCCCAGAGCCTGAGGGTCTTGTCCCACGAACAGGACAGGGCAT
ACTGTCCGTCCGACGACATGACCACGTCCGTGACGAAGTGGCCGTGGCCCCTGAGACGCC
TCTTCGGAATGCCATAGCTCGTCTCATCCTTGGTCAGCTCCCACAGGATCAGGGTCTTGT
CCCTCGACGCTGAGAGCACCGTTTCTGGAAACTTGGGGTTGGTGGCTATCTGCGTAACCC
AGCCATTGTGACCTCTAAGGGTCCCTTTCAACTCCAACTGCTCGGACATTTCGCCGCAGA
CTCGTTGTATTCGTGATTAATTTGGATTTTCAAAATCTCCTTACGAAGATCTTACAACTC
GGCTTCCACCATAGAGCCAAAAAGGCCCCCCGTACTCTGCGTTGATACCACTGCTTCAGC
AGTGGTAACACGCAGTAGTTTTTACTTTTTTTTTTTTTTTTT
>RoeNoble.RL10_(single)_contig_688
AGGAGAGGTACAAGACCAGGAAGAACCCCTGGTTTTTCCAGAAGCTGCGCTTCTAAGTGC
CCAATAAAAGTGTACATTT
>RoeNoble.RL10_(single)_contig_689
CGCAGAGTACGGGGGTCCTTTTCATTCCCTCTGTTGAGGAAGCCGCCACGCGTGGACTGA
AGTAGCCCCCCCAAGCAGCCAAGATGGGTCGTATGCACTGCAGCGGGAAGGGTATTTCCC
AGTCGGCTCTGCCATACAGGCGCAGCGTGCCAACCTGGCTGAAGCTGTCGCCGGAGGACG
TCAAGGAGCACATCTACAAGCTGGCCAAGAAGGGTCTGACCCCTTCCAAATTGGCGTCAT
CCTCAGGGACTCCCACGGAGTGGCTCAGGTGCGCTGGGTGACGGGCAACAAGATCCTGCG
CATCCTGAAGGGCAAGGGTCTGGCCCCGGCCTGCCCGAGGACCTGTACTCGCTTATCAAG
AAGGCGGTGGCCATCCGCAAGCACCTGGAGCGCAACCGCAAGGACCGGGACTCCAAGTTC
CGGCTCATCCTGGTCGAGAGCAGGATCCACCGGCTGGTGCGCTACTACAAGGCCAAGCGC
ATCCTGGCTCCCTCCTGGAGGTACGAGTCGTCCACAGCCTCCGCCTTGGTCGCCTGAGAT
GATTAAA
>RoeNoble.RL10_(single)_contig_690
CATTTTCAATCCTTCAAATATGAGAGTATATTCAAGCCCAATTCTCTATAAGTGATAGAA
TTTTCGGTTCATCATTTTTTATAACAACAGGTTTTCACGGAATTCATGTAATTATTGGAA
CAACTTTTTTAATTGTGTCTTTTTTCCGAATAAATAAAATTTTAATGTCATCAACTCATC
ATTTTGGCTTTGAAGCTGCTGCGTGATACTGACATTTTGTTGATGTAGTATGATTATTTT
TATTTACTTTTATGTATTGATGAATTTTTTTAAAAAAAAAAAAAAAAAAAAAAAAAGT
>RoeNoble.RL10_(single)_contig_691
GCAGTGGTATCAACGCAGAGTACGGGGGATGATATTTCATCCATTCCATATAGTAGAAAA
AAGACCATGACCTTTTTCTAGGTGTATTTCATCTATTATAATTACTATAAGAACAATTTT
AATACTTCATTTTTCATTTTCCTATATAATTTCTTTAGCATTAATTATTTTAATATTAAC
TCTTTTTCAATGGTGACGTGACGTCTCCCGAGAAGCAGCTCTCCAAGGTCTTCACTCTTC
ATATGTATTATGAGGATTAAAATTTGGTATAATTTTATTTATTATTTCTGAAATTTTCTT
TTTTATTTCTTTTTTTTGGGCTTTTTTTCATAGAAGATTATCCCCTAATATTGAAATTGG
AGCTATATGACCCCCGTTAAATATTTTTCCTTTTAATCCTTTTGAAATTCCTTTATTAAA
TACAACTATTTTAATTTCTTCTGGAATTTCAATTTCTTGATCACATCATAGAATTATTAA
CAATAATTATAAAGAAGCCTTATATTCTTTACTAATCACCATTCTATTAGGTTTTACATT
TTCAATCCTTCAAATATGAGAGTATATTCAAGCCCAATTCTCTATAAGTGATAGAATTTT
CGGTTCATCATTTTTTATAACAACAGGTTTTCATGGAATTCATGTAATTATTG
>RoeNoble.RL10_(single)_contig_692
ACATTTTCAATCCTTCAAATATGAGAGTATATTCAAGCCCAATTCTCTATAAGTGATAGA
ATTTTCGGTTCATCATTTTTTATAACAACAGGTTTTCACGGAATTCATGTAATTATTGGA
ACAACTTTTTTAATTGTGTCTTTTTTCCGAATAAATAAAAATTTAATATCATCAACTCAT
CATTTTGGCTTTGAAGCTGCTGCATGGTACTGG
>RoeNoble.RL10_(single)_contig_693
AAGCAGTGGTATCAACGCAGAGTACGGGGGTAAGGCTTTCAGCCACCTTTTAAGCAGTAA
TATCGAGTTATTTGACAGGAGCGAGAGGCTTGATCCCACGCTTCTGTGCAGAGTTCTTTG
CTTCGTTGAAATAAGCCAACGGTCGTAGTTGCATAAGGCAGGGATGAATTGTGTAAAAGA
GCAAGGCCCGCTTTGGGAACGGAGCTGCTACGGATGAAAATGCGGGGGCCAAGAAGCGGC
GTGACCTTCGTCTTCCTTCCTGGATGGCGGTCGAGGTGCTCCACAACTCAGATTTCCAGT
GGCCGTCATCTCGCAACACAGAAGAGCCCCCTAGTACATAGCCATCGGCCCCTCCTTTTT
TGGAAACCATTTTAGACTTTTTAGCCAGCCATCCTTCGTGACACTCTCATTGTGTAAAAA
TCAGCTCGCTCCACTAGAAAAAAAAAAAAAAAAAAAAAAAAAAAAAAGTCTCTGCGTTGA
TACCACTGCTT
>RoeNoble.RL10_(single)_contig_694
GAGAGGCTTGATCCCACGCTTCTGTGCAGAGTTCTTTGCTTCGTTGAAATAAGCCAACGG
TCATAGTTGCATAAGGCAGGGATGAATTGTGTAAAAAGAGCAAGGCCCGCTTTGGGAACG
GAGCTGCTACGGATGAAAATGCGGGGGCCAAGAAGTGGCGTGACCTTTGTCTTCCTTCCT
GGATGGCGGTCGAGGTGCTCCACAACTCCGATTTCCAGTGGCCGTCATCTCGCAACACAG
AAGAGCCCCTGTACATAGCCATCGGCCCCTCCTTTTTGGAAACCATTTTAGACTTTAAGC
CAGCCATCCTTCGTGACACTATCATTGTGTAAAAATACAGCTCGCTCTTTGTCCACTAGA
AAAAAAAAAAAAAAAAAAAAAAAAAAAAAGTCTCTGCGTTGATACCACTGCTT
>RoeNoble.RL10_(single)_contig_695
CGGGGGGCCGAAGAAGCGGCGTGACCTTCGTCTTCCTTCCTGGATGGCGGTCGAGGTGCT
CCACAACTCAGATTTCCAGTGGCCGTCATCTCGCAACACAGAAGAGCCCCTGTACATAGC
CATCGGCCCCTCCTTTTTGGAAACCATTTTAGACTTTTAGCCAGCCATCCTTCGTGACAC
TCTCATTGTGTAAAAATACAGCTCGCTCTTTGTCCACTAGAAAAAAAAAAAAAAAAAAAA
AAAAAAAAAAGTCTCTGCGTTGATACCACTGCTT
>RoeNoble.RL10_(single)_contig_696
GGAATTGATTAGTACCACTAATATTAGGAGCACCAGACATAGCCTTCCCTCGTATAAACA
ATTTAAGTTTTTGATTGTTACCACCCTCTTTATTTTTATTAATTAATTCTTCTTTAGTGG
AAAGAGGGGCCGGGACAGGTTGAACAGTATACCCTCCACTTTCATCTAATATTTCACACT
CTGGTGCTTCTGTCGATATAGCAATTTTTTCTCTTCATTTAGCAGGTATTTCTTCAATTT
TAGGAGCAATTAACTTTATTACAACAATTATTAATATACGATCCCCTGGTATATCATTAG
AACGTATACCTTTATTTGTATGAT
>RoeNoble.RL10_(single)_contig_697
AATTGGTGGTTTTGGTAATTGGTTAATTCCATTAATATTAGGGGCACCAGACATAGCTTT
CCCTCGTATAAACAATTTAAGCTTCTGGTTATTACCACCCTCTTTATTTTTATTAATTAA
TTCTTCTTTAGTAGAAAGGGGGGCAGGAACAGGCTGAACAGTATACCCCCCACTTTCATC
TAACATTTCCCACTCTGGTGCTTCTGTTGATATAGCAATTTTTTCCCTTCATTTAGCAGG
TATTTCTTCAATTTTAGGGGCAATTAACTTTATTACAACAATTATTAATATACGATCTCC
TGGAATATCTCTTGAACGCATACCATTATTTGTATGATCAGTTTTTATCACAGCAATTTT
ACTTCTTCTATCTCTTCCTGTTCTTGCTGGCGCAATTACAATATTATTAACAGACCGTAA
TTTTAATACTTCGTTCTTTGACCCTTCTGGAGGAGGTGACCCTATTTTATATCAACATTT
ATTTTGATTTTTTGGCCATCCTGAAGTTTACATTCTTATTCTCCCTGGATTTGGAATGGT
TTCTCATATTATTTGTTTTCATAC
>RoeNoble.RL10_(single)_contig_698
AAGCAGTGGTATCAACGCAGAGGTACGGGGGCAGTACTACCCCCTACTTTCATCTAACTA
TTTCCCACTCTGGTGCTTCTGTTGATATAGCTAATTTTTCCCTTCTATTTAGCAGGTAAT
TTCTCTAATTTAGGGGCAATTAACTTTATTACAACAATTATTAATATACGATCTCCTGGA
ATATCTCTTGAACGCATACCATTATTTGTATGATCAGTTTTATCACAGCAATTTTACTTC
TTCTATCTCTTCCTGTTCTTGCTGGCGCAATTACAATGTTATTAACAGACCGTAATTTTA
ATACTTCGTTCTTTGACCCTTCTGGAGGAGGTGACCCTATTTTATATCAACATTTATTTT
GATTTTTTGGCCATCCTGAAGTTTACATTCTTATTCTCCCTGGATTTGGAATGGTTTCTC
ATATTATTTGTTTTC
>RoeNoble.RL10_(single)_contig_699
AAGCAGTGGTATCAACGCAGAGGTACGGGGGCAGACCNCCCACTTTCATCTAACATTTCC
CATTCTGGTGCTTCTGTTGATATAGCTAATTTCCCTTCATTTAGCAGGTATTCTTCTAAT
TTAGGAGCAATTAACTTATTACAACAATTATTAATATACGATCTCCTGGAATATCTCTTG
AACGCATACCAT
>RoeNoble.RL10_(single)_contig_700
AAGCAGTGGTATCAACGCAGAGTACGGGGGTTAGTAATACCCCCCACTTTCATCTAACAT
TTCCCACTCTGGTGCTTCTGTTGATATAGCAATTTTTTCCCTTCATTTAGCAGGTATTTC
TTCAATTTTAGGGGCAATTAACTTTATTACAACAATTATTAATATACGATCTCCTGGAAT
ATCTCTTGAACGCATACCATTATTTGTATGATCAGTTTTTTATCACAGCAATTTTACTTC
TTCTATCTCTTCCTGTTCTTGCTGGCGCAATTACAATGTTATTAACAGACCGTAATTTTA
ATACTTCGTTCTTTGACCCTTCTGGAGAGGCGACCCTATTTATATCAACATTTATTT
>RoeNoble.RL10_(single)_contig_701
CCCTCGTATAAACAATTTAAGCTTCTGGTTATTACCACCCTCTTTATTTTTATTAATTAA
TTCTTCTTTAGTAGAAAGGGGGGCAGGAACAGGCTGAACAGTATACCCCCCACTTTCATC
TAACATTTCCCACTCTGGTGCTTCTGTTGATATAGCAATTTTTTCCCTTCATTTAGCAGG
TATTTCTTCAATTTTAGGGGCAATTAACTTTATTACAACAATTATTAATATACGATCTCC
TGGAATATCTCTTGAACGCATACCATTATTTGTATGATCAGTTTTTATCACAGCAATTTT
ACTTCTTCTATCTCTTCCTGTTCTTGCTGGCGCAATTACAATGTTATTAACAGACCGTAA
TTTTAATACTTCGTTCTTTGACCCTTCTGGAGGAGGTGACCCTATTTTATATCAACATTT
ATTTTGATTTTTTTGGCC
>RoeNoble.RL10_(single)_contig_702
CCCTCGTATAAACAATTTAAGCTTCTGGTTATTACCACCCTCTTTATTTTTATTAATTAA
TTCTTCTTTAGTAGAAAGGGGAGCAGGAACAGGTTGAACAGTATACCCCCCACTTTCATC
TAACATTTCCCACTCTGGTGCTTCTGTTGATATAGCAATTTTTCCCTTCATTTAGCAGGT
ATTTCTTCAATTTTAGGGGCAATTAACTTTATTACAACAATTATTAATATACGATCTCCT
GGAATATCTCTTGAACGCATACCATTATTTGTATGATCAGTTTTTATCACAGCAATTTTA
CTTCTTCTATCTCTTCCTGTTCTTGCTGGCGCAATTACAATATTATTAACAGACCGTAAT
TTTAATACTTCGTTCTTTGACCCTTCTGGAGGAGGTGACCCTATTTTATATCAACATTTA
TTTTGATTTTTTTGGCCATCCTGAAGTTTACATTCTTATTCTCCCTGGATTTGGAATGGT
CTCTCATATTATT
>RoeNoble.RL10_(single)_contig_703
CAATGGCTTGGTCTGCGGACGGACAGACCCTGTTCGCTGGATACACGGACAACCTGATCA
GGGTCTGGCAGGTGTCTAACGGCGCCACCCGCTGAGCATTGTGGACCCAATAAAAGTTTA
TTTGTGGTGACAAAAAAAAAAAACAA
>RoeNoble.RL10_(single)_contig_704
CAATGGCTTGGTCTGCGGATGGACAGACCCTGTTCGCTGGATACACGGACAACCTGATCA
GGGTCTGGCAGGTGTCTAACGGCGCCACCCGCTGAGCATTGTGGACCCAATAAAAGTTTA
TTTGTGGTAGAAAAAAAAAAAAAAA
>RoeNoble.RL10_(single)_contig_705
AGTACGGGGGTACTACTCTGTCTGAGGAGGGGGGGAACCCACTCTATTCGTTTTTCTCGT
TTTGTTTTCACTCGGGCGGGTAGACCGGTGTTAAAATCGCTCCTGGCTCGCACTTGTTTG
TGAATTCTTTCCAAGGTTTTCTGTATAGGCAACACTCACCAAAAAAAAGAGGAAACCAAG
ATTTGTCTTCTTGTGATATTGTAGGTGTTTTTCTCTTTTTTTTTAATACTAGGATATTCA
GTGTATTGTGCATTCCTCCTCGGAAGGTTTTGTTGTTATTTATGCCGTTGTATCATCTCG
CATTTATCATCTCCGCCGTACCACCGCATGTTCTCGTCTGTGCAAGAAAGGGACCCTATT
TGGAGTTTTTTTTTCTTTTCGTTCTTGTG
>RoeNoble.RL10_(single)_contig_706
AAGCAGTGGTATCAACGCAGAGTTACGGGGGTTATTCCCGTATCCTGTTCCTGGTCTTCC
TGGGAGCCGTCATCCGGGCCTTCAGCTACTTGGCCAACTCGTCGAGCGAAGAAGGCAAGT
ACCTCCGGTTCCGGCTGTTTAGAGACGATGAGAGAACCAGGAGCCGGCGAACGAGGCCGC
GGGACCTCGTGGTTTCTCAGCTGCCGGGGGAAGCGGAAGCCGGTGGTGATCCGGCGGCAG
CGGCTGAACATTTCCTGGTGTACCATGTACCCGGTATGGATCCTCCGCCGAGGACGCCGC
CACCCTGTTACTCATCGCTGCAACTGGAAGGCGGCGAAAGTCCCGAAGACGAATCTCTTC
TGCCCAGCACCGCCACTGCCGAAGCTAGCGCACCCCCTCTTCAGCCGCCGCGTTATTCCG
ACATCCTTAGGCAGGAGGAACAGCGATCTTCAACTTCAGCTGCTGAAGAAAGGACACTCG
ATGCTGACGCGGGAGCCTCGATTACCCGGGATGTGGACCGAGCTTCTGTTCCTGTCTAGT
TATTAGAGCATGTTATGTCTATGTGCCAAGGGACATTGTTCGCTTGGTCGTACTATCTTG
TTGGTGGAACAGCAGCTCTATGGTTCTTTCTGTGAATCAGACTTTGGAAACTGTTCTGCT
GGAACTGCGAGCCCGACAGAGTGAGCTGTGTGGAGTTAAAACAAGAAATGAAGGGCCACG
CAGAAGTAGGCTTTACAAACTGCCGTAGTTAAATCGTTTGTCCGCGAGTGAACTTTTCAG
TAGCCTTGAAGACTGGCTACGACGAAGTGTACCGGTCTCAAAATGCTAGGATGTGTCTTC
AGTGGTTCATGGAACACTAGCAGAAACCACGCGTCATGCGTTCATGTTACCGTTATGCTC
TCGATGTTTCTGTTGGATGGGCAGAAATTGCAAGTTAATGATGTCTGGTGTCTTTCAGAT
TGAGTGTCCTTATGCTTTGCAGCATAACTCAGACCTATGTTGTCACGCAGTGCATTGAAC
AGGAAGCGACACAAAGAAGCAGTGAGCAACCTCCAGTTGCTACAAATTTGTACAGAGAAC
GAGAAAGAGAGAGAGAAAAAGTAGGCTCGTGACGCCAAACTAGAGGCATCGCGAAGTAGG
TAACAGAAAACTGAATGGGCCTTGGAGGGTAGAGGTTCCTTTGGCGGTGTTTTGTGGTAC
TGTTCTGTGTATGGCCTCCCGCTTCGTTCATTGGTGATGTTCCCCCGAACCGTATAACTC
TGTGGATGACTAAATGAAACCAAGAAATAGGGGGTCATAAGTATCACAAATTAGTCATAT
GCCAGCAGCAAAGGAAAGTTTCCCATGGGGGCAGATAAATGCTGCTCCGAACTACCGCGG
GATACTTTTATTGTTACTACAAGAAATTGAACAAAACCTGGATATAAGAGTTATATGGCG
AATATTTCATATCGTATGATGTGAAGTGTCCAGACTTAACATCTCTGTCTCTTTACGATG
ACAAACCATTCGAAGATAATAATCTGAATAAATATTATCCCGATCTTAGTAAAAAAAAAA
AA
>RoeNoble.RL10_(single)_contig_707
CTACCTACCAAGCTGCTCCGGCCGTTTCCAGGGTGGACACCTACCAGACCGCTCCAGCTG
TCGCTACCTAATAGACCGACTAGACTACCAAGTTAGACCAACCTACGCCGCTGCTCCAGC
TGTGACTAGAGTGTCCACCATCCACGCTGCTCCGGCTGTGGCCAGCTACCAAACCTACCA
TGCCCCAGCTGTCGCCACCGTCGCCCACGCTCCAGCTGTGGCAAGCTACCAGACCTACC
>RoeNoble.RL10_(single)_contig_708
AAATCAACACCATGTCCAAACCGTGGAACACAAGAGCATTACCGCATGATCTCTCTGCCA
TATTATGTTGCGTGTCT
>RoeNoble.RL10_(single)_contig_709
CATATTATGTTGCGTGTCTTCTTTTCCTTACTTTTTTTTTGTCGCCGCGGAAGGGAGGTT
TTAGAACGCCCGCACAGTCCCACGTCGCGTTACAGCTGATTGTAGATTGCTGAGCTGTCA
CATTAACTGACTCTTCATTCGTAAAATTTACTTGAGAGCTGAGGACCATGATGACAGAGA
CAAAGTACAAAAATTTGTCAATGAAGCGATGATACTTCCCAGCATGGTTGACAAGTCACT
GTAGTGGATCATCAT
>RoeNoble.RL10_(single)_contig_710
ACGCAGAGTACGGAGGGAAAGTTTCCTTAGGTTAGAATTATTTCTCCCCCTAAGTCTAAT
TTCTTATGTGTGTATTTTAATGTTTAACTTTATGCCAGTTGTTTAATAAATCTATATTTT
GACGGAGACAAGGAAAAGAAGCGGAAGGAGTCTATCGTCGACCTTTCCAAGTACCTGGAC
AAAGCCATTCGCGTCAAGTTCCAGGGCGGCCGGGAAGCGACTGGCATCCTGAAAGGCTAC
GATCCTTTGCTCAACTTGGTCATCGACAACGCCACCGAATACCTGCGCGACCCTGACGAC
CCGTACAAGCTCACGGAAGACACCAGGACCCTGGGACTGGTTGTGTGCCGAGGAACCGCA
GTCGTGGTGATCTGTCCCGTCGACGGCATGGAGTCCATTCCCAACCCTTTCGTGCAACAC
GAAGGATGAACACTGATGTTA
>RoeNoble.RL10_(single)_contig_711
CTTCTCCAGCAGTCGCCACAGTGCAGGCCGCCCCAGTTGTTGCCGCCTACCAGGCTGCTC
CAGCGATCACTAGGGTGACTTCCTACCAGGCCGCCCAGCTGTCG
>RoeNoble.RL10_(single)_contig_712
TTATTTCTGAAATTTTCTTTTTTATTTCTTTTTTTTGGGCTTTTTTCCATAGAAGATTAT
CCCCTAATATTGAAATTGGAGCTATATGACCCCCGTTAAATATTTTTCCTTTTAATCCTT
TTGAAATTCCTTTATTAAATACAACTATTTTAATTTCTTCTGGAATTTCAATTTCTTGAT
CACATCATAGAATTATTAACAATAATTATAAAGAAGCCTTATATTCTTTACTAATCACCA
TTCTATTAGGTTTTACATTTTCAATCCTTCAAATATGAGAGTATATTCAAGCCCAATTCT
CTATAAGTGATAGAATTTTCGGTTCATCATTTTTTATAACAACAGGTTTTCACGGAATTC
ATGTAATTATTGGAACAACTTTTTTAATTGTGTCTTTTTTCCGAATAAATAAAATTTAAT
GTCATCAACTCATCATTTTGGCTTTGAAGCTGCTGCGTGGTACTGACATTTTGTTGATGT
AGTATGATTATTTTTATTTACTTTTATGTATTGATGAAAATTTTTTTAAAAAAAAAAAAA
AAAAAAAAAAAAAAAAAAAAAAAGTTAACT
>RoeNoble.RL10_(single)_contig_713
AACTTTCTTAATTGTGTCTTTTTTCCGAAATAAATAAAAAATTTAAATATCATCAACTCA
TCATTTTGGCTTCGAAGCCGCTGCATGATATTGACATTTTGTTGATGTAGTGTGATTATT
TTTATTTACGTTTATATATTGATGAATTTCTAAAAAAAAAAAAAAA
>RoeNoble.RL10_(single)_contig_714
AAGCAGTGGTATCAACGCAGAGTACGGGGGACATCCGTCTCCAAGCTGTGGGAAGCAGAC
GACACGGGCGACGATCGCGTTGCTCGCGGAATGGCACATCCGGCCATTGTGGCTGGTTGG
AAAGCTCCCACAGCTCCCACCAGTAAATTCGGCATGCGCGTAGAAAGAGCCCATTGAAAA
TGACAGGCTGCAGCGTTAAGAAGTGCACAAATCGCGCGGACAGCGGCAAGAGCTTTTACA
GGATTCCGACGACGAGAAACGATGTGAGACGCCGCCTCGTCTGGCTTTTGCGTATGGGAC
GGAGATCGCCAACTCGGCATCATTCTGGTTCCTGCAACGAATTGGACTGCGTTTTCAAAG
ACTTGTCCGCAATAAAAGTGGAAACGTACGGTAGTAACATTTATTATTCGCGAGCCCCTA
ATGTTTGCGATTCAAGCGAATTCAAAATTCAGCCAAACTTGAAAGCATGCGAAAATTTCG
GTCTCCAAGAGCTCTCAATTCGGGCGTCTCGAATTCGTGAAATGGCAAAAACTTCGGATA
AAAAAGAAGAAAAACAATGTTGTACGCTATTTTAGCATAAAAGTGGGGTGCTCTACATTC
CTCAGATTCGCATATAATTGGAGGGGACGAAGGTAAAGCACTGTTCCGTCTACATAATAT
CAAGTAAACTGCCTGCTGAAAAAAAAAA
>RoeNoble.RL10_(single)_contig_715
TCTGAACCACTAGACTTGTAAGGCATTGTAGGCAGGCAGAGTGGTACTGGATTGTCGCTT
CCATACCAATGCAAAAGGACGCTTGAGCTTCTGGAGCCACAAACACAGCTTGTATCAGGA
AGAAAGAAGGAGAAAAAAAGTAAGGAATACAATACCTAGTATCACTTCTAACTCTCGAAA
TACCGTTCAAGACACACGCACATACACGCGGACACGTTCAAACCAGGCACTTTTACGCAG
CTTTTTT
>RoeNoble.RL10_(single)_contig_716
ATCGGGAAGAAAGAAGGAGAAAAAAAAAAGTAGGAATACAATACCTAGTATCACTTCTAA
CTCTCGATATCCCGTTCAAAACAGACGCACATACACGTTCAAACGAGGCACTTTTACGCA
GCTTATTTTGCACTACCTAGCTGCTAACAGCGGAGAGGAAGTGGTACAAAAATGTGGATG
GAATTTGTTTCGCGGAGTTACCGTCGGGGGCACAACACACAGGCACACACGCGCGCTGTG
CCAGACAAAGCACGCAGCGGGGGCACACACACACTCCAACAACGTCTTTTTTTTTTTTTT
TGCTTTTTTTAAGTTTGCGCGTATTTTTTTCGTCTTAGTGTCCTGCCACTGTACGTAATG
ACAAGGTTTTGGCACACACCCTTTGCGCAGGTTCCTGCGACAACACC
>RoeNoble.RL10_(single)_contig_717
TTGTAAGGCATTGTAGGCAGGCAGAGTGGTACTGGATTGTCGCTTCCATACCAATGCAAA
AAGGACGCTTGGGCTTCTAGAGCCACAAACACAGCTTGTATCAGGAAGAAAGAAGGAGGA
AAAAAAAAAAAGTAGGAATACAATACCTAGTATCACTTCTAACTCTCGAAATACCGTTCA
AGACACACGCACATACACGCGGACACGTTCAAACCAGGCACTTTTACGCAGCT
>RoeNoble.RL10_(single)_contig_718
CAACGCAGAGTACAGAGGACTAAGCAACAATGTTAGAGCCTAAAACGACATAATTATTAA
ACGTATTTGAGTCGCAAAAAAAAAAAAAAAAAAAAAAAAGTAACTCTGCGTTGTTACCAC
TAGACTT
>RoeNoble.RL10_(single)_contig_719
TTCAGCTAGGAGTCATGTTCTAACTAATTTGGACACGAGTTACAGCCGAACGCTGACGCC
GTGGTCGTGTCTAGTCTCTGTCCTATGCTGGCCTTAGTAATGCAGGAAAGCACTTGGGCT
TGCTTATCTATAGTCAGATACAACATAAGAAAGGCAATGTGAGAGGAAAAGGGCGCACAC
GAGGAAAGCTGTTGTGAAAAACCAGGTCGCTCTTCTCCACTTCAGCTTTTCTAGTTTCCG
CTAT
>RoeNoble.RL10_(single)_contig_720
CCCCTTGCACTGTCTTATGTTGTATGTGAGGGGGTGTTGGCAGAGCATGCAGTGGCATGA
GTGGCCGTCATCCTGTGTAACAGTTGCCCAAGGGATCTAGGCAGCGCAAGCCATCCCCCC
ATTAATTTAATGAAACGGGAGTAGTCACTGCAACCTCATCCTCTGGCAAGCATGACGTGT
ACACCCAACTACTGGCTGCTGTTTCACTTGATTTTTCGGCCAGTCGCGTTCGCAATGTGT
TC
>RoeNoble.RL10_(single)_contig_721
AGGTGCGGGCCCTGGCCGGATGCGACCTCCTCACCATCAGCCCGGCTCTCCTGTCAGAGT
TGGCCATCTCTATAGAACCTATTGTGCAGTACCTGTCGGAAGACAAAGCCAAAAAATTAG
ACTTGGAAAAAGTGGAGGTGAACGAAGCCATCTTCCGCTGGGAGCTGAACGAAGACCAGA
TGGCAACGGACAAGTTGTCCGACGGCATCCGCAAGTTTGCGGCAGATGCTGTCAAGCTTG
AAAACATCCTCAAGGAGAAGCTCCAGTGAGGGACATAGTGTTGCCCCACAACTGTTTTGA
GAGAGGGGTGAAGAATTATTCAAATTATTTTATAAAGAGACGCACCGCTCGTGACGCAAC
GTGCGTCGCGGCGTGTGTCATCAGCCGAATGTCCTATTTTCCGCAATAAATTGCTCGTTT
TTA
>RoeNoble.RL10_(single)_contig_722
AGCAGTGGTATCAACGCAGAGTACGGGGGGGTTTTACCCTAAAGGGAAGAAAGCACCCTC
GAAGTCCATAATTTTGTGAACAAGTAACATGGCGCATAGCCTTCAGCTTCACCTCCTTCT
TCTCGCGTTGATCCCCATCCAACAATGCGGCGGCCGTCTCATTGATCTCGAAGATATCGT
TTACAAATTCCTCCTGCTAAATTGCACTAACAATGAAAGGCTGGTAACTTATGATGTCTT
TGGTGATAACAAAACACGAGGTCCCCCATCCCGAACAAGAACTTTTTAAGAACCACCTGT
GACGATTGAAG
>RoeNoble.RL10_(single)_contig_723
ACCTGTGACGATTGAAGTCGGCCCGGTGACTTACGGCAAGGCTCAAGTACAGTCGCTACA
GATTTCTGCTGTTTATGTACAGATTTTTCACAACAACCAGACTGATGAGGTAGGTAAGGC
TCAGATATCAGAGCAAGTAGAGCACGAAGACGAGTACATCTGGACCGTAGACAAGGGACT
AGAGTTCACTGCTAAACTCACGTTCAGTGTAAACGTTCCACTGGTATATCAATTCAGCTC
AGAATTTTCAACATCAGTGAAGTCGAGTACTGGATCCACAACGGTCGAAACACGCACCAC
GAAGCAATGGATTAAACAAGAGGTAGAAATACCCCCTTTATCCACCATTGAAGCCAAGTG
GTATGTCAACGAAGCAAAAGTGGTGGTGCCGTGGGTATTAGACATCACCTTGAAGGGAAA
CGTTGCAGCGTTGTTTGAAAAGCCAGGCAATCAACTAACCTGGAAGTACATCCCCGTAAG
CGGGATTGAACATGAATACATCACAAAGAACGGATCTTCCGTCTCTGTCCAAGCTTCAGG
GCAGTTTACAGCAACCGTTGCTCAGAGCTATCACCTTT
>RoeNoble.RL10_(single)_contig_724
TCCGCTTCCCCTCCTTTTTCTCTTGTTGGTTACCTTTGAACGAGGCAGCGGCAACCTGTT
TGATCTCCAAGATGCGGTTTACGAATTCCTCGTGGAGCATGGTTCTAAAAGTGAACAACT
TGTAACTTATGATATCACTGGAGATAACAAGACCCGTGGTCTCAGCGAAACAGTAACCAT
GGACATGAACCCGCCCGTGAAGATTACAGTCGGCCCGGTGAAGTACGGCGACGCTCAAGT
AGAGTCCCTACAGATGTCTGCTGTGTATGTACAGATTTTTCACAACAACCAATCTGGCGA
GGACAGTAAGGCCTACATATCAGAGCAAGTAGAACACGAAGACGAATACATGTGGACTGT
CACCAAGGGATTAGAGTTCACTACTAAAGTCAAGTTCAGTATAACCGTTCCACTATTATA
TCAATTCAGCTCAGAAGTTTCGACGTCAGTGAAGACAACTTCTGGATCCATCAAGGTCGA
AACACGAACTACGCGGCAATTGATCAAACAAGATCTAATATTACCCGCTGGAGCCACCAT
TGAAGCCAAGTGGTATGTCAACGAAGCACATGTGGTGGTGCCATGGGAGTCAGACATCTA
CTTGGAGGGAACCATTGCAGCATTGTATGAAAACGTTGCTCAGAGCTATCACCTTTCTAC
CAGTGAGAAATTAACGCAGCGCACTGCGAGA
>RoeNoble.RL10_(single)_contig_725
CTGTCTGCTGTGTATGTCCAGATTTTTCACAACAACCAGACTGGCGTGGTGGGTAAGGCT
CACATATCAGAGGAAGTACTGCACGAAGACGAGTACATGTGGACCGTAAATAAGGGACTA
GACTTCACTTCAAAGGTCAAGTTCACTGTAAACGTTCCACTAGTCTATCAATTCAGCTCA
GAAATTTCGACATCAGTGAAGACGGGTTCTGGATCAACCACGGTCGAAACACGAACTACT
AAGCAGTTGATCAAGCAAGATGTAATCATACCCCCTGGAGCCACCCTTGAAGCCAAGTGG
TATGTCAACGAAGCACAAGTGGTGGTGCCATGGGAATCAAACATCACCTTAAGTGGATAC
ATTATGGCGTTGATTGAAAAACCTAAACAAGAATTAAATTGGAGGCATTTCCTTGTAGGC
AACATTAAGCACGACAACATCACAACAAACGGATCTTCCGCCTTTCTCCGGGCTTCAGGT
CTGTTTACAGCAAACGTAGCTAAGAGCTATCACCTTTCCACCACTGAGAAAAAATTAACG
CACCGCACTGCGAGTTTGGCTAAGTATATTTTGCAGCAAGGTAGTTAATGATCCATAATC
AAGTGGATTGAAACAAGCCCTTCAATAAATAAAGGCCCGAAGAAAACAGTTCCAATCTTT
ACTTTGACCGAATCAACAGTAAACTTTCTTCAAGTATTAAAGAAAAAAAAAAAAAAAAAA
AAAGTACTCTGCGTTGATACCACTGCTT
>RoeNoble.RL10_(single)_contig_726
CAAGTAGAGCACGAAGACGAGTACATCTGGACCGTAGACAAGGGACTAGAGTTCACTACT
AAACTCACGTTCAGTGTAAACGTTCCACTGGTATATCAATTCAGCTCAGAATTTTCAACA
TCAGTGAAGTCGAGTACTGGATCCACAACGGTCGAAACACGCACCACGAAGCAATGGATT
AAACAAGAGGTAGAAATACCCCCCTTTATCCACCCATTGGAAGCCAAGTGGTATCGTCAA
CGAAGACAAAAGTGGTGGTGCCGTGGGTACTTAGACATCACCTTTGAAGGGAAACGTTGC
AGCGTTG
>RoeNoble.RL10_(single)_contig_727
CCATTGCCAAGGCCCTGCGTCTGATTGCGCTGTACAAGGAGGCCGGCGTCGACAAGAAGA
GGATCCTCATCAAGCTGGCCTCCACCTGGGAAGGCATCCAGGCTGCAAAGGTCTTGGAGT
CCGAGCATGGGATCCACTGCAACATGACCTTGCTCTTCAACTTCACTCAGGCGGTGGCCT
GTGCGGAGGCCGGGGCCACGCTCATCTCCCCGTTTGTGGGGCGCATTCTGGACTGGCACG
TGGCCAACACGGCCATCAAGAGCTTCCAGCCCCTGGAGGACCCCGGGGTGCTCAGCGTGA
CCCGCATCTACAACTACTACAAGCGCTTCGGATACTCCACGGTGGTCATGGGGGCCTCCT
TCCGCAACGTGGGACAGGTGCGGGCCCTGGCCGGATGCGACCTCCTCACCATCAGCCCGG
CTCTCCTGTCCGAGTTGGCCATCTCTATAGAACCTATTGTGCAGTACCTGTCGGAAGACA
AAGCCAAAAAATTAGACTTGGAAAAAGTGGAGGTGAACGAAGCCATCTTCCGCTGGGAGC
TGAACGAAGACCAGATGGCAACGGACAAGTTGTCCGACGGCATCCGCAAGTTTGCGGCAG
ATGCTGTCAAGCTTGAAAACATCCTCAAGGAGAAGCTCCAGTGAGGGACATAGTGTTGCC
CCACAACTGTTTTGAGAGAGGGGTGAAGAATTATTCAAATTATTTTATAAAGAGACGCAC
CGCTCGCGACGCAACGTGCGTCGCGGCGTGTGTCGTCAGCCGAATGTCCTATTTTCTGCA
ATAAATTGCTCGTTTTGTTACGGCGACAAAAAAAAAAAAA
>RoeNoble.RL10_(single)_contig_728
GAATTATTCAAATTATTTTATAAAGAGACGCACCGCTCGTGACGCAACGTGCGTCGCGGC
GTGTGTCATCAGCCGAATGTCCTATTTTCCGCAATAAATTGCTCGTTTTGTAAAAAAAAA
AAAAAAAAAAAAAAAAAAAAAAAAGTACCTCTGCGTTGATACCAC
>RoeNoble.RL10_(single)_contig_729
GAGGGTGGACACTTACCACGCCGCCCCTGCTGTCGCTACTGTGGCCGCTGCTCCAGCTGT
CGCCACATACCAGGCCGCCCCCGCTGTGGCTTCTTACCAGACCGCCTACGCTGTCCCAGC
CTTCGCCTCTGTCTCTGCTGTGCCTTCCTACGGTTTCGGAGTTGGTAACCTCGGTTACGG
AGCCGGTAGCTTCGGCTACGGACACGGC
>RoeNoble.RL10_(single)_contig_730
TTACGGAGCCGGTAGCTTCGGCTACGGACACGGCCTTGGCAGCTACGGCCTGAACTACGG
CTATGGCCTCGGTGGATTCAACGACTACGCCGAGCTCCTTCGCAAGAGGAAGTAAACTCA
AGGAACTGACCACTGGCCCACTGAGGATCTGGAAGGACGTACAGCTGTTTACACAAGCAA
TGCTGTTCTGTACATTTGTTAAATAAACTGACATCAACATATAGAAAAAAAAAAAAAAAA
>RoeNoble.RL10_(single)_contig_731
GCAGTGGTAACAACGCAGAGTACTTTTTTTTNTTTTTTTTATTTTTTTTGTTTTTTGTTG
TG
>RoeNoble.RL10_(single)_contig_732
TTTATATTTTTTTTGTAATTTTGTTTATTTGGGAGTTTAGGTCCCTACGTCGACCGCCTC
ATTTCTTTTTCCCTTTCATTTAAAACCCCTTTCCCCACTTTCTCGCGGTTTATTTTTCTT
GCGTGGACGAACGGCGGCCATTGGATTCTACTGCCCTGGTTTTTACATGTTGGTGTCTTT
AGCGGAGGTGTCGCGCCTAGGGGCCGATGCCCTAACGATGGTTTGCTAGGTTCGAGTGCA
GTGGGGTTTGGCGGGGAGATTGTGGAAAAGAGTGCGCGTGTGTGCTGGGGACTGACTCCT
CTCGGAATCTAAGTTAACAAATTTTTTTTTCCT
>RoeNoble.RL10_(single)_contig_733
GGCCACAGTCTTGCACGTCACGTCCAGGAGGCCCTTGATGTCCAGGTAGTTGGCCGCCAG
GATGAGCTCGAACAGGGTGCCCTGGTCCACCTTGAGGAAGTCGGCGTCCCAGGAGGAGAT
GTCATCCGTCCGCTTCTCCTTGTTCTCGTCGTCCTCTGGCGGGGGCGGGTCATCCTTGTG
GTAAGTGGCCCAGTGGATCACCTTCTTCAGGATGGCGGAGTTTACGTTGGGCAGGGGCAC
CACCTCGTCCTCGTCGTCATCCATGCCCAAGTCTTCAAGCATCGTCTTGATGGTGACGGA
CGCCTTGGCGATTTCGACGTCGACGTCGAAGACCTCCCCGTCGGAGCTTTGCAGCTTGAT
GTTCGGCAT
>RoeNoble.RL10_(single)_contig_734
TCTGCAGGCGCCAGGGATAACTACTCCTGGACGCTTGTATTACTAAATGCCATGATACAG
GACACCTCTTGTTCAGAAGCGCCCTAGTTTCGCAAAAAAGCGGCTTTGATTGATTTTTTT
CTTTTTTCCTGCTAAAGGAAGGAAAAAGGCAGAAAGGCTGCGGAAGTTATCTGAGCTAGG
AGTCTTCGTCTTCACTGTTGAGTTGTAGAAGAACGTAAAGTCCACAGAAGCAGCAGGTTC
TTCTGCAGTTGAAGAAGCGCCAATGTGTCCGATCTTGTAAAAAGCTTCAGGATGACTGCG
CAGCTCTGCTATTGAAGCATCACTTAGTTGCCCAGGTAGGCGGAGAAAAGACGGGACAGG
ACGGAGTTGGACTTTCCGGTGGGCTTGGTGCCTGGGGGTGGCAGCAGGGCACTGCACCTG
GGGTTCTTGGCGTCGAAGGAGTTGCACACGACGTTGGGAAGGTCGGAAGCGGCCATCTTC
ACCAGGATCTCTCCGAACTCAATAGCCTCAGCGCCGCACTTTTCGGTGATGGCCTTGCGG
GTGCAGGCCTGGTACCTGGAGTACATGCAGCAAGCGGCAGGGACACGGTCGTTGAAGGGA
ACAACGGCGATCTTCTCAAGACCAGCCTGGATGTCGGTAAGGCAAAGCTTCTGCTGGGGA
AGGGTCTGGCCGAGGCAAGGGGCGTGCTTCAGGTAGTTGGTCCTGATCTCAGTGCCCTTG
GAGCAGAACTGCTTGAAGAGTTCCTGGGAACCCTCAGAGACGAAACCGATGAGCTCCCTC
TGCAGAGGAGTGGTACAACGAGTAGTGAAGTTCTTGAAACATTCCTGGGACTCCTTCAGG
AAACCGCACTGCTTGTCCACTTCGGCGTCGGTGGTGGCCACACCAGATGGGTTCTGGTTA
AAGAGCAGAAGGGAGGCGGCACAGAGGTCCAGCTCCCGAAGGTGGCAAGCCTGGCCGTGC
ACTTGGTAGGCGGCGACGGCGATAATCGCGGCGAAAAGGGCGAAGGTCCTCATGTTGACT
TAGATGATTTTCACTGGTATGCCCAGA
>RoeNoble.RL10_(single)_contig_735
CCGGTGGGCTTGGTGCCTGGGGCGGCAGCAGAGCACTGCACCTGGGGTTCTTGGCGTCGA
AGGAGTTGCACACGACGTTGGGAAGGTCGGAAGCGGCCATCTTCACCAGGATCTCGCCGA
ACTCAATAGCCTCAGCGCCGCACTTTTCGGTGATGGCCTTGCGGGTGCAGGCCTGGTACC
TGGAGTACATGCAGCAAGCGGCAGGGACACGGTCGTTGAAGGGGACAACGGCGATCTTCT
CAAGACCAGCCTGGATGTCGGTAAGGCAAAGCTTCTGCTGGGGAAGGGTCTGGCCGAGGC
AAGGGGCGTGCTTCAGGTAGTTGGTCCTGATCTCAGTGCCCTTGGAGCAGAACTGCTTGA
AGAGTTCCTGGGAACCCTCAGAGACGAAACCGATGAGCTCCCTCTGCAGAGGAGTGGTAC
AACGAGTAGTGAAGTTCTTGAAACATTCCTGGGACTCCTTCAGGAAACCGCACTGCTTGT
CCACTTCGGCGTCGGTGGTGGCCACACCAGATGGGTTCTGGTTAAAGAGCAGAAGGGAGG
CGGCACAGAGGTCCAGCTCCCGAAGGTGGCAAGCCTGGCCGTGCACTTGGTAGGCGGCGA
CGGCGATAATCGCGGCGAAAAGGGCGAAGGTCCTCATGTTGACTTAGATGATTTTCACTG
GTATGCCCAGAGGTGCAGAAGAGCTAGCGTATGTTTGGAAAAGGGGCTATGTATATAGGT
ACAAGATGTCCAAGAGACTGAAGCCGATGTGGATCCCCCGTACTCTGCGT
>RoeNoble.RL10_(single)_contig_736
GAGGAGATAAGTCAGCACGAGAAGCTCATCAGGCAACATCAGGAAGAGATTGAGAGGCAC
AAGAAGAAGATCCGTGATCTCAAGGAGCACTGAAA
>RoeNoble.RL10_(single)_contig_737
AAGACCAGTCATCGAAGCTAGTTCCTTTTTGTTATTTCTCTTTCTTCGTACTTTTTTTTG
GTTCTACGTTACTGGCAAAAAGGTCTTGAGAATGCAGCGTGTTTGTAGTTAGGGTAAAAG
TAAAGCCTGAGTGTCTAGAAACTCTAAGAAAAAAAAAAAAAAAAAAAAAAAAAAAAAAGT
ACTTGCGTTGTTACCACTG
>RoeNoble.RL10_(single)_contig_738
AAGCATGGCTGCGGACGCACGTCATAAATTTGGAGAGCTCATTATCTGTCATACCACAAA
GTCTCGA
>RoeNoble.RL10_(single)_contig_739
GGTTACGGCGGCCTCGGCTACTCCGGCCTTGGCTACGGGTCTGGCCTCGGCTATGGTCAC
GCTGTTGGTATTGGCCATGGCTTCGGCTACTCTGGACTTACCGGCTACTCCGTTGCTGCC
CCAGTCGCTAGCTACGCTGTTGCTGCTCCAGCTGTGAGCCGCACCGTGTCCACTTCCTAC
CACGCCGCCCCAGCCGTCGCCTCCTACGCTGTGGCACCAGCTGTGGCCAAGGTTGCCACC
ACTTACGCCGCCCCAGCTGTGGCCAGCTACCAGACCTACCACGCTGCCCCAGCTGTGACC
AAGGTCGCCACCTACCAGGCTGCTCCAGCTGTTGCTTCCTACGCTGTCGCCCCAGTTGCA
ACCTACGCTGCCGCCCCAGCCGTCACCAAGGTTGCCACCACCTACCAGGCTGCTCCCGCT
GTGACTAGGGTTGACACCGTCCATGCTGCTCCAGCTGTGGCCAGCTACCAGACCTACCAT
GCTCCCGCTATTGCCACTGTGGCCCATGCCCCAGCTGTCGCCACCCACCAGACCGTCCAC
GCTGTCCCAGCCATTGCCACTTACGCCCACGCTGCTCCAGTCTACGGATACGGCGTTGGA
TCCC
>RoeNoble.RL10_(single)_contig_740
GGGGGAAGAAACAAAAGGACCTGTAAATACTGTACACTTCCGAAGAGAAAAAACTAGACG
AAAACTAAGCTTGTGGGAACATTTTTTTTCCAAAGAGTAGTATTCTTTTACTGGACCTTG
TGTGTGCCCAAGTGGATGTCGTAGCGGTTCTGTAAGTCTTCCTTACTGGTGTAGTCCTCG
GCCGAAGCTCATTCTTTTTAATGGTGTTGCGCTCTTGCGGTACTACTGTTGGGTTTTAAC
CTTGTGACTTTCTTTTCTTTTTTTTACTTAGGCATTTGGATTTGAGGTTTTTTGTGTTGC
AGATAGCCCGACATGAATAGTCCTCCTTACAAAACGTTTGAGCGTTTGTTTAGAACAAAT
GGTATACCTGGAGGATATTTTCATTTTTAGCTTTGCTTGGTCTTCTTTCCTCTATGCTAG
ACAACTGCTTTCGATTTGTGGTGGTGTCCTAAAGAGTGCTGCACATTGGTATCTGCAGTT
TCTTCCCCAATTTGCGGTGTTTACGTCAAAAATGTCGGTGCAAACTTTAAACTTCTCGAC
TTGGGGTTAATTTGTTGTAATTGCATAACGCAACACATTTTTGTCCTCTGTTCTTGTCAG
CCAGCTAGAGTTGCATCGCGAGCGAAGAGTGTCATTGCTGCACATTTGTCACTGCGGGTG
CAACAGCAAAAAATAAAACGAGCAAGCCAGATTTTTTTTTTGTATGTGCAAGTTTAATTT
AAGTGTGCTGCATTGAGACCAAACAGTCAGCATGGAGTATACCAGAACCTGTGTGTCTGC
GTTAGTCATCTCGGCTCCCTCCTGGGCACTTGTCGAAACATGTCCAGAGAGCTGCGCAGT
TTTAGGCGGTGATGTCTATCTTGTACCACTGCTGAACATTTTTGTACAGAATTTTCATAG
TTGTCTAAACAATAAATTGATGGATTTACAGAAATGTGACAAAAAAAA
>RoeNoble.RL10_(single)_contig_741
GTCGGTTATCCTTTCGGGAAGCATGGCTGCGGACGCACGTCATAAATTTGGAGAGCTCAT
TATCTGTCATACCACAAAGTCTCGAGGATGTAGCCAAGCTCACCAAAGCGCAAAACACAA
TAAGGGTCCTCATAGCTCCCGGTTTCAGTCCGCTGGATTTCCTTCGGCTCTT
>RoeNoble.RL10_(single)_contig_742
CGAGCTGGCTGACGTATTTGCGCACGCAGGATCGCAGCCGACCCGGATGGGCAGCTTCAC
TTCCGCTCCAAAGATAGCGAACGAGGACAAGGCAGACTCGGACCTCGAGCTTGAGCCCGA
GCTGGAAGCCACGAGGGCCGGCCTTCTGGAGCGCTGTCGTCGCGAGTTGGCCTCCTTACC
CCCACAGCTGAAGCGATCTTTCACGGGCCGCTACCAGGCGCAGCCTGGGCCTGAGACAGT
GCGGGTGCTACAGTGGAATCTACTCTCACAAGCTCTAGCCGAACAAGCGGACGGCTTTGC
CTGCTGCCCCGATGCTGCCCTAGACTGGAGCAAACGCCGGTGGCGGATACTGGAAGAGGT
CCTCAGCTACGAGCCAGACCTCATCTGTCTACAAGAGGTGGACCACTACAAGTTTCTGAG
GGCTAGCCTGGGTAGCGTGGGCTTCGGCGGTACCTTCTTCCCCAAGCCAGACTCGCCGTG
CTGCTACGTCCGTGGCAACAACGGACCCGATGGATGTGCCATCTTCTACGACAAGGCCAA
GTTCGAGCTTGTACGCTGCGAAAAACGCGTCCTCGAGGTCTTCACCTGCCAGTCCAACCA
GGTCACGCTGCTCTGCGTGTTTCGCCGCAAGCTCGACGACGCCGAGCTGTGCCTGGTGAC
GACGCACCTCAAGGCGCGCCAGGGAGGCCTCTTGTCGAGCCTCCGGAACGAGCAGGGCAA
AGATCTTTTGGACTTCGTGCAAAACCATCGGGGCCGTCGGCCCACCATCATAGCGGGCGA
CTTCAACGCGGAGCCCACGGAACCGGTTTACAAGACGCTTCTTGCGCAGCGCGACCTGTC
TTTAGAGAGCAGCTACGCGCTGCAGCCCGGTAGTGGACGTCGCGAGCAAGAGCCGCCGTA
CACGACGTGGAAGATCCGAGAAGATGGCGAAGTGAGGCACACTATCGACTACATCTTCTT
CAGCAAGGCTGACTTCTCTCTCGAAGCCAGACTGGACTTCCCTACGGAAGATCAGATAGG
TCCTGGACGCGTGCCCTCGCTGGCGTACGCCTCGGACCACTTCTCCCTGGTGGCCGACCT
GGCCCTCCCTTTCAGAATCTCCGATGAGCAGGTGAACGAGATGCTCCAACAGGACGTCGG
CACCGCCTCCTAACCCTGGCGGACGCCCCCCAGGGGCACCCCCTTGTAAATAGTGAGGCT
TTTAAGAAAGTACCAAAAATAAAAGCAAAAAAAAAAAAAAAAAAAAAAAAAAAAAGTCTC
TGCGTTGATACCACTGCTT
>RoeNoble.RL10_(single)_contig_743
TTGTTGGTGATATTCATGCGGATCGTACATCTCCTAGTCTACCAGTGGTGAGCTAACCGA
TACCGCCAGAGTCACTGAACGTTCCCAGTGTACCGAACTCCAAGCTTCGCTTCAAACCGA
GTCGCGGCGTAGCAGTCGCGATCCA
>RoeNoble.RL10_(single)_contig_744
CTGAAGGACGATCGCCTCTCCTTCGAGGACTTCCTGGACCTGCTCAGCGTGCTCAGCGAG
GCCGCGCCCATCGACGTCAAGATGGAGTACGCCTTCCAGGTCTTCGATTTCAACGACGAC
GGCGAGCTGTGCAAGGAGGACCTGGCTGAGCTGATCCACCGCCTCACCTGGCTGCACGAC
AAGAAGCTCGAGCACCAAGAAGTGCAGCTGCTCATCGAGAACGTGCTCCGAGAAGCGGAC
CTGGACCAAAACGGGAGACTCTCCTTGCTCGAGTTCCAGCACTGCATGCGCAAGAACCCG
GACTTCGAAAGCTGTTCCGCCTGCGATTGTGAAGCAGCCTGCAACCCAAAGAGATGAACG
ACCAACT
>RoeNoble.RL10_(single)_contig_745
TGCCTTCTTTCTTTTTTCTGGATGTGCGTGTGTCTGTGAAAGCGCTTTTGTACCGACTGG
AAGAGAGAACGGAAACGGCACGCATTGTACAAATGTCTCGGATGAGAGCGATATCCCAGA
GCGGTTGTCGCGAACGATTGTTAGGCCCGGTTTTTGAAAGCGGGCTCGTTTTGGAAGAAA
GAAGGTGCAGACGAGAGGCAAACGGGTACGCGGGGTTCCGCTTGGAGACGAAGAGGGCAC
CGGGTACCCGCCACGGTAACGCGCAAGGAAGGTCGAATTACATTCCGCTAACGAAAAGAA
ACCAGCTCTCAACGACAACAATATTTGCCTCCCGTTTGGAATTCACCGAGTCAACGTAGC
GGCGCTTCGGTTGGAAGAGAAAGGAGTGGTGGTGCCAGAAGATGTGGCACGCAGTTTTTC
GAAATGAAAACAAAAAAGAAACGAAAGCTGTATTCGTATTGAAAGTTTTTAAGAGGAAAT
AAAAGACATACAAATGAACTGAAAAAAAAAAAAA
>RoeNoble.RL10_(single)_contig_746
TCGAGAGTTGCGACTGTGCGTCGAACCCCGTTTCCATCCAGAGATGCTCCCATTGGGCAT
AGGCACCGAAGCATTCATTGAATAGGACGTGAGGACACCATCTTCTCCGAGGATCAAAAG
GTTGAATCCCACGGCTTGGAAGTTTAACACTAAAGTATGAATCTTAATTTGTTTATGAGC
TGACAAAAAAAAAAAA
>RoeNoble.RL10_(single)_contig_747
ATGTACCAGGAGATTTTTGAAACCAGCAAGATGTTCATGAGGGTGGTGGCTGAGGTGGAG
CCAGAGTGGCTGCCCGTCTACGCTCCCAAGGCATGCGACTTTC
>RoeNoble.RL10_(single)_contig_748
CCTTTTTATTTGAAGCGAAGAGGGAACTATGCGGTGAGGATGCAGGCACCTCCCACGTTC
TTGATCTTCTCCTCCGCCGTCCGACTGAACCACTTGGCCTTGACAATCACGGGCTGCTTG
GGCAGGGCTCCCTTGCCCAGGACCTTGTAGTACCCGTGCTTGACGATGTCGATGACTGGC
GCCTTGCCGGCGGTGTCGTCCTTCAGCCTCTTCCTCATTTGCTCTGACACGAGGGACCAG
ATCTTGTCGATGTTGATGCAGGGCTTCCAGTAGTGGTTCTTTTTCAGGTGGAAGTTGCGC
ATGCCCACCTTTCCAAAGTAACCCGGGTGGTATTTGTCGAAGTTGATTCTGTGGTGGTGC
TGGCCACCAGCGTTACCGCGACCTCCAGGGTGCTTGCGGTGCTTTCCAACCCGACCATGT
CCGTGGCTCACGTGGCCCCTG
>RoeNoble.RL10_(single)_contig_749
GCGAAGAGGGGAACTATGCGGTGAGGATGCAGGCACCTCCCACGTTCTTGATCTTCTCCT
CCGCCGTCCGACTGAACCACTTGGCCTTGACAATCACGGGCTGCTTGGGCAGGGCTCCCT
TGCCCAAGACCTTGTAGTACCCGTGCTTGACGATGTCGATGACTGGCGCCTTGCCGGCGG
TGTCGTCCTTCAGCCTCCTCCTCATTTGCTCTGACACGAGGGACCAGATCTTGTCGATGT
TGATGCAGGGCTTCCAGTAGTGGTTCTTTTTTCTAGGTTGGAAGTT
>RoeNoble.RL10_(single)_contig_750
CCCCTTGGCCCCAGGACCTTGTAGTACCCGTGCTTGACGATGTCGATGACTGGCGCCTTG
CCGGCGGTGTCGTCCTTCAGCCTCTTCCTCATTTGCTCTGACACGAGGGACCAGATCTTG
TCGATGTTGATGCAGGGCTTCCAGTAGTGGTTCTTTTTCAGGTGGAAGTTGCGCATGCCC
ACCTTTCCAAAGTAACCCGGGTGGTATTTGTCGAAGTTGATTCTGTGGTGGTGCTGGCCA
CCAGCGTTACCGCGACCTCCAGGGTGCTTGCGGTGCTTTCCAACCCGACCATGTCCGTGG
CTCACGTGGCCCCTGAGCTTCCTGGTCTTCTTTTTGTTGGTCGACATTTTGCTTGAGCGA
TCCGGAAA
>RoeNoble.RL10_(single)_contig_751
CAGAGTACGGGGGTGGGTAAAGTATATTTTGCTATCAAAGTCGCGACTTTTGACAAGCAG
CAAAACGTCCAAAATCCCTGCCAGACCAAAATGCCCAAAAAAAAAAAAAA
>RoeNoble.RL10_(single)_contig_752
AACGAAAGTCGTGGAATGTGCGGCAGGAGGCTTGGCTACTTGGTGACACCAACTACGCCA
CAGGCAAGGCGGGCACCAGCGTTGCCAGTGGTCTTGCTCAGCTCGTGTCCTCCCTTTCCA
AGGTCGTCTGGGTCAGCGTGAATCACGACAGACCGTCCAATAATGCTGTGCGGTCCAGAA
AGACTGATCTGGGAATCAGTGATGGCAACCTTGGCTACACCGTCGTCACCAGCAATCACG
TTGCCCAGGTCTCCGACATGCCTGTTTGTGTCGGTAGGTGCACCATGTTCTTTGCCCAAC
GGATTGAAATGGGGACCCGCACTCGTGCAACCGTTCGTGTTGTCCCCAAACTCATGGACG
TGGAAGCCGTGAAGGCCTTGGTCCAGGCCGGTGATTTCCCCCGTGACCACGACTGGCTGG
TTCGGGCCCGCTTGAGTGAAATAAACGGTTCCGGTGGTCTTCTCTGAGCCCTTGAGAACA
CAAACAGCCTTCACCGACATCGTAACTGTAAA
>RoeNoble.RL10_(single)_contig_753
GTGACACCAACTACGCCACTTTTTAGGCAAGGCGGGCTACCTAGCGTTGCCAGTTGGTCT
TGCTCAGCTCGTGTCCTCCCTTTCCAAGGTCGTCTGGGTCAGACGTGAATCACGACAGAC
CGTCCAATAATGCTGTGCGGTCCAGAAAGTACTTGATCTGGGGAATCAGTTGATGGCAAC
CTTGGCTACACCGTCGTCACCAGCAATCACGTTGCCCAGGTCTCCGACATGCCTGTTTGT
TGTCGGTAGGTGCACCATGTTCTTTGCCCAACGGA
>RoeNoble.RL10_(single)_contig_754
CGCAGAGTACGAGGGAAGCCACAGATGCTTCGAAGGAGGAACATCCTGCAGTCTCTTCAG
ACTCCAAAATGCCAGAGAACGACAGACCCGAAGCTTTGCGTGAAACCACAAGCACTGCAG
CCTGTGGCAACTCGGTACCCAAAAAAAGGCTTGGGACCGGATCCAAACAAACCAAGGTGC
CGAAAAGCTCGAGAGATTCGAAGGGAAAGGAAGCTCCAGAAGTTGATGGAATTGAGCAAG
GATCCAAATTCCTTCCCAGAGAAGAGTATGTTGAGTACAAAGACACCCAAAAATGAACCA
AAGACGCTGGAGGATCTTTTGTTTGAGCCTCTTCCTGACAGTGCGGCCCACAAGCTGGAG
GTGCGTCTGGTGCAGGATTCTCCCGACTGCCCCGAGTTTGCAGACTCCTTTGGTTCAGCC
TTTGCCACTTACTGCAGCTACCAGAGAGGCATTCACAAAGACCCTCTGGAGAAGCTTAAC
GAGCAGCGCTTCCGCCGCTTCCTAGTCAATAGT
>RoeNoble.RL10_(single)_contig_755
ACCTACGAAGACCTCAGAAACACACCCGCGACGTGGTTCTCAAGCTGGCTCACTTCCTCG
GACAGGAGTACGGCAAGTTGCTTGAAGAGAACGAGGACGTCCTCAACCAAGTCCTGGAGA
AGAGCAGCGTCCAGTTTATGAAGGATGCTTTTGATTCGTGGAACCAAAAGTTAGAGCGAG
CATTCGCGAAAGACTAACTAAGCGTTATTCCAGAAGGAATGAAGAAGTTTTTGCTCGACG
ACTCTGGTAAATTCGCGGCCAGCAACCTGGTGCGCAAGGGCGAGGTTGGTAACTGGAAGA
CGCTATTCTCTGCCGATCACTCCAGGAGACTCCAAGAAAGGATAAATGAAAAAACGAAGG
GTTCCGACGTTATGAGCCTGTGGGCCGTATGCGGCCAACCCCGTGCCTCCGAGAATGAAC
GGCAAAAGGCAAGGTAATCTGACCTCTTGCCTTCTGCTCCCCCACAGTCTTACTGCTTCT
CACGAGAGCGCTTACAAGGAGCGCATTTTCAGTGACTCCCGATGTGATTATGCAAACGCG
TCTTTCAACTGTACAAATAAAATGTTAATATCAACCTAAAAAAAAAAAAAAAAAAAAAAA
AAAAGTACTCTGCGTTGATACCACTGC
>RoeNoble.RL10_(single)_contig_756
TTTTCAGTGGCGTTTCGATAAAGAAACACGAGTTCTTAAACAGCAAATAATACAACATTG
AAGGATGGAATGACTTGGTAACAATGTGAAAACAAGAAAAAACACAAAAAAAGAGATGAC
TGACTGAGGTACTGTTGCATGCGTACACGGGGTGTTTCTGTTCCCTTCGTCCTGCTCGAC
GCAGAGGCTTTCTAGCTCGATCTTGTGAGGACCTCGATGTCGCGAGCGACCTCGTCGGGC
GAGTAGCGGGGCTCGTAGCGTTTCACCGGCACTCCTCGCCTGTCAACCAGAAACTTCTCG
AAGTTCCAACGGATGTCGTTGTTGTTCTGGGGCGAGTAGAAGAGTTTATCCTTGGCGCTG
AAAACCGGATTCGGCGAGGTGCAGCGACCCTTGAGGAAAGTGTAGAGCGGGTGCTGGTTT
TCCCCGTTCACCTCGATCTTCTGGAACATGGGAAAGTTGGGCACGTAGTTGTTGCCCGGA
CGCACGTACCTGATCCCGTTCAGAATCTCCTGGCGGGTACCGGGCTCTTGCTTTCC
>RoeNoble.RL10_(single)_contig_757
GTAACAATAGTGAAAACAAAAAAAAAAAACAAGAGATGACTGACTGAGGTACTGTTGCAT
GCGTACACGGGGTGTTTCTGTTCCCTTCGTCCTGCTCGGCGCAGAGGCTTTCTAGCTCGA
TCGTGTGAGGACCTCGATGTCGCGAGCGACCTCGTCGGGCGAGTAGCGGGGCTCGTAGCG
TTTCACTGGCACTCCTCGCCTGTCAACCAGAAACTTCTCGAAGTTCCAACGGATGTCGTT
GTTGTTCTGGGGCGAGTAGAAGAGTTTATCCTTGGCGCTGAAAAACCGGATTCGGCGAGG
TGCAGCGACCCTTGAGGAAAGTGTAGAGCGGGTGCTGGTTTTCCCCGTTCACCTCGATCT
TCTGGAACATGGGAAAGTTGGGC
>RoeNoble.RL10_(single)_contig_758
CCGAACTGGTTGCAGGGAAATGCGAGGATGCGCAGACCCTTGGATTCTGCAAACTTCTCA
TGCAGCTCTTGGAGCTGCTGATAGTTTTTGTTGGTCATGCCTCACTTGGAGGCCACGTTC
ACGATCAGAGCTACATGGCCCCTGTATTTGGACAGGGACACTTGGTTTCCGTCAATGTCG
ACGGCGTCGAAATCGTAGATGGAAGCAGCCGTCTTCCAGCCATCACTCGCGGAAGTTGCC
ATGGCTCTGCGTGCGCCTGTCCGGAGCGCTCTTTAAAGTATAACAAAACTTGGTTGTTCG
TTTGTTTCTTGGAGTTGAAGAGTTTCGCAGATCCACCCTCCTGCAGCGCCTTCCAAAGCT
TTCTCCCCCCGTACTCTGCGTTTGATACCACTGCTT
>RoeNoble.RL10_(single)_contig_759
AGGCTACGGTTATGGTCTCGGCTATGGCCAAGCCGTGGGTTTCGGCAACGGCTTTGGCTA
CTCGGGTCTGACCGGATACACCGTCGCTGCCCCAGCCGTGAGCCGCACCGTGTCCACCTA
CCACGCTGCTCCAGCCGTCGCCACCTACCACGCCGCTCCAGCTGTCGCCACCTACCAAGC
TGCTCCAGTTGCTACCTACCACGCTGCTCCAGCCGTGACTAGGGTGTCTACTATTCAGGC
TGCTCCGGCTGTCGCTACTTACGCCGCTGCCCCAGTCGCCACCTACGCCGCTGCCCCAGC
TGTCACCAGGGTCACTAGCTACCAGCCGGCTGTCGCCCGTGTCGCTACCTACCAGGCAGC
TCCAGCTGTCACCCGAGTCGCTACCTACCAGGCTGCTCCAGCCGTCGCCACATACGCCGC
CGCTCCAGTTGCCACCTACGCCGCTGCTCCAGCTGTGACTAGGGTTGCCACCATTCAGGC
TGCCCCAGCCGTAGCCACCTATGCCGCTGCTCCAGTCGCCACCTACGTCGCTGCTCCAGC
TGTGACTAGGGTTGCCACCATTCAGGCTGCCCCAGCTGTAGCCACCTATGCCGCTGCTCC
AACTGTGACCAGGGTGTCCACCATCCACGCCGCTCCAGCTGTGGCTAGCTACCAGACCTA
CCACGCTCCAGCTGTCGCCACAGTGGCTCATGCTCCAGCTGTGGCCAGCTACCAGACCTA
CCACGCTGCCCCAGCCGTGGCTACCTACGCCCATGCTGCTCCCGTGTACGGCTATGGAGT
CGGCACCCTCGGATACGGCGTGGGCCACTACGGCTACGGACACGGTCTTGGC
>RoeNoble.RL10_(single)_contig_760
CTGCCCCCCTGGCCGTGAAGGCGGCTCCAATCACCATCCACGCCGTTCAGGCCACCCCCG
TGGTTCACGCCATCCACGCCGCCCCAGTGTCCTACGCCACCGCTCACCACGTCACCCCAG
TGATCGCCCTCTCTCACGCTCCCCTCACTTACACCCTCGGTCGTGCCAAGAGTGCTTAAG
TACGTTTCCGGTTTAAAATAGGGCAGTCATTTCTGGAAACGGAACTTTATTCGATAAAGA
TTAAAAAGTAACCTGTGGTGTTCCAACACACCCGGAAACTGAAAGTTCCGAGAACCCGCT
CAATATACAGTCAGAATCTTTTGTATTTTTTAGG
>RoeNoble.RL10_(single)_contig_761
GGTATCAACGCAGAGTTACTTTTTTTTCTTTTCTTTTCGAATGAGATTTTTGGTTTATGC
TTTGACAAGGCCACCCGCGACTACCAGTTGTACGCGTATCGATTAGTAATCACCGTTTCA
CAATCGTTGCACGAGGTACCAAAATTTCCTCGATATTGATGGCTTATAAATTGTTTTTAC
TTTTTTTTTTTTTTTGTCAACTGCCTTTGTTGTCGTATTTCCGTGCGCGTATGCTGGCTT
GGCGGTCTGCCAGCCCGGCAACCCGACCTATGTGCTCCCCGCCGGCGCAATCCGACCTAT
AGGGAGAAGCGAAGAACCGCCTTCGTTGCCGTTGGCTACATCGAGTGTCCCCTCCATGGG
AGTTATGGACATTCGATACAGAAAAACAATGCAATTTTCCAGGGGATGTTTGGACTGTTT
CATATAAACAATAATTCGAAATACGGGTGTGATATAACCGGGCTCGACAGTATGTTTGGC
CGTCTCCCTTAATTTCCAGATACCTTCGTTCGTTTGGCACGTATATCCCCGATGCTAGAA
AGCGCCGACGTTGTGTTCGCGCTGAGAGTGTCCGACAGTGCACATAAATACACGTGCGAA
GCCGTTTTTTGCACCGTTTTTTTTTTTTCCCCATAGAAATGCATTACCGGAAGTCAATTT
TCGACTGGTTGCTGTCTGCTTCAATTTTCCTCCCGGAAGTCGCATAGACACTAGCGCCAG
TTGAACCTCTAGCGTACATTATAATAACTCTATGGTCCCAGCAGCTTTCGTTGCAGTGTT
TCTTTTCTGCGCATATATGTGCGGTCATAGCTTTTCAAGACGAGGACCGTGAAATCAAAC
CTGTTTTTTTTTTGTAAATGATAGATGAACGCATCCAAAACGTTTAACGACTCACGGCTA
GTATAGCTTTAGTTAATATGTTCGCATCTTGGCAAGCAATATCGGACACCAAAAATCTAC
TACTGTGAGTAGAATCGGCCAATTTTGCTGTACGTGCGCCTAAATGAAGAAAACATCTTG
ACACATCACGTCGAACTCGTGACGGGTTTTCTACCTTTTATGTGAATAGTCTGACCCCCC
CTCCGTCCCTCCTTTGCGACGATTCGGCACTTTGCAGGAAAACGTCACTGACCCCGACCG
CAGATAGTGCGAAGATAACAAGAAAGAAAAAAGAACACCGCTAGCGTATTGTGATGTCTT
CGCTTGTTCTTGTCTACCAGGCTCTCCATGCACCAACTAGCCTATAATGTTTCTACTTTT
GGAGCTTTATTGCTTTCCAATCTTGGCAATCGCCTCTCTCGGACACATGAATGTTGCTGC
ATCTCCGGAGGAAACGCCATCTACTTATACCTTCCTCCTTGAATAGAGACGTGCCGTTTG
AAAGCTCCGAGGTATAGAGTAGACCGCTAGACGCACGTTCAGTGTCCCAAAGGATTGTTC
AGCCACGGAAAGTTTGGCGGGCACGTGTCTGAGCAAATGCGCATGAAACGGAAGTTGCCC
AGTGGAGTGGAGGGGTAGAGACACGACTTCGGGTCACGACAGGGTGTCCTACCGTCGTGT
GTTTCACATTGATGCTGATTGTAGCGGCTCAGAGACATCGGATTCCTCATGAACTCGAGG
GCCTGGGACATGGAGACCAGGTGGACGTCTTCCTTCTGCAGCAGCCATTCCACGAAGGCC
ATGTAGCCCTCCTGGCGCTTGGGATCCTTCAGCCACTCTTCACTCAAAGAAAGTTGGAAC
GGTGCCCTGTTCGTGTTGTAGTGCTGATCAAAGTGAGACCTCAGGTAGCGGAACGTGTCG
TCGGCGGTGGTCGGCTGCGGCTCGCACGGGTCTCCGATGGGACAGGGTACCTCGTGATCT
TGCCCATCGACGACTTGGCTCTTGAGGTACACGTTGATGGGGAAGACCCAGAATCCGGGA
TACGGGTCTCGAGGACAGGGCTCAACGACGCACGGCATCTTGAATCCGTGGTCCAGTGTG
TAGGGATACAGCGGAAGGTCTTCCCCACGACGCCTCAGGTGGACGAGCGAGTTGTCGTAC
TCGACGTTGCTGCTCTGGAGCGCTTGAAATCCCTTGTCTCCGCCCGCGTTGAAGAAAGGG
CCCCTGAAACCCTTCACGTCGCCTGCCGTGATGTTGCCGAACGTCTCCAGCATCTTCCTC
TGGTCGGCGACTTCGCGCGCCCATTGTTCCGGGCTCAGGGACCTCCAGAAGTCAGGGTCG
TTTCGAATGCTGATAGAATGAAGAGCGATTTCATTGCCAATAAAGTAGAAATCGTTCATG
AACACATAATCGATGTCGGCGGAAACGAAGAAGGTGACCGAGATGTCGCAACCCGTCGCC
TTGTTCTTCTTGTGGGCCCCACCGAAAAGCTTGTAGAAGAACGGAACGTTGCCTTCGTGA
ACCGTGTGGTTGAATGTCAGCATCACCAACTGCGGCGTGTCCTTCAACGCGAGTCCTCCT
GGTGGCAGTTCGCTGCTGCACGCGCAACTGGGAAGCCTGCATCTTTGGACGTCGCAACCG
CTATTCTCCGGTCTGTAGAGCTTGGTGTCGATCCTAGGTGGAACTGTCGAAGCTGTCGCT
TCGGGCACCTGAGTCGTAACGAGCAAAGCCTGATCCTGGACCGACTCATTTCGGCCTCCC
AGATATCTCTTGAGCTCGTCCACCACAGATAGCAGCGTTTCCAGCGCTCCTTTCGCGACG
CATGTCTGCCCTTCTGGAGAGGCACCTTTGGAACATTGTGGATTGTCCGACGAAGTCTCT
GATGTACTATTGGACGTTCTCTCAACGGTGATGACCAGCTTCTCCTTCTGCGATATCTTG
ATTGATCCGCCGGGACTGTTCGTCGCACCTGTTTTTTCGTCTACGACTGAATCACTCGGC
GGTTGGATTTTGTGTTGGACGGACTGGTCCACGTTTGAGTACAGCAGTGCGAAGTTTACC
TTAGCCGGAGGCGAATTGGTTTCCTTCGGGACGCTTGGCACCGAAGAAGAGAACCTCAGA
CATCCTAGAGTGAGCACGGCGAAGAGCCTGCAGAGGTTCATCCTTCGATTACAACGCGAA
GCTTTCGGCGTCCAGAATGCGACACCAGTCCCCCGTACTCTG
>RoeNoble.RL10_(single)_contig_762
ACGAGTCCTTTGCAAGTGGAAGGCCACGGGTGCGGTGTGATCGTAGGACTGACGCCGTTT
TGATCATCGTTTTTCAAACAATCTCTAATCTCCAACATGCGAGGCGGAGTACGTGGCCGC
GGCCGCCCCGGGAGACCCGGTGGAATGTTCAAGCCGAAAGTTTTTGTCCCGCACCTTCCT
TTCGACTTCTACGTTTCGGAGCAACTGTTCCAGAGGGTGAAACCAGCCCCGGATGACAGC
GCATTGACTCAAGCTCTCCTCAAGAAGAATCAGGATTTAACACCGACATCTGCAGAACAG
ACAGCCATTTTGAACTTGGTCACAAAGATCCAAGCAGTTCTTGACAACCTCACCGTGGCT
CCTGGAAGCTTTGAAGCTTGTCAAATCGAAGAGGTGCGCCAAGTTGGGTCATTCAAGAAG
GGAACCATGATGGTTGGAAACAATTCTGCAGATATTGTTGTGATCCTGAAGACTCTGCCA
ACAGGTGAAGCGGTGCAAGCATTGGCCAACAAGGTGCTGGAAGAAGTGAAGGCTGCAGAT
CCTGCATTGAAGGTGACCCAGCAGGTGACTGATGCCGGGTTCGACCTGAAGGGCCCCGAT
GGCGCAGTAGCCAAGATCCTCATCAGCACGGTGCCGCAGAATTTGCGCAAGCTGGATCCG
GAGCTGCACATGAGCCAGAAGCTTCTGCAGAACCACCTGACGGCCATCCGCCACTCACGC
TGGTTCGAAGAGAACGCCCACCACTCGAGCATCAAGGTGCTGATCCGCATCCTGCGAGAC
CTGCGCAGCCGCTTTGAGGGTTTCCAGCCACTCACCCCATGGATTATCGATCTGCTGGCC
CACTATGCCATCATGCACCACCCAAGCAGGCAACCACAGGCCATCAACATTGCCTTCAGG
CGAGTGCTGCAGCTGCTGGCGGCGGGCCTGTTCCTGCCGGGGTCGGCCGGAATCCCGGAC
CCCTGCGAGGGCGGCACCTTCAGGGTGCACACCATCATGAGCCTGGAGCAGCAGGATCTG
GTGTGCCTGACTGCGCAGAACTTGCTGCGCATCCTGTCTCACGGGGGTTACAAGAGCGTC
CTCGGCATTGGTGGGCCGCAGAAGATAGAGACGGAAACCACTGTGCTGGAAGGTGTGGTG
ATTACGCCCCTGACCAAGGCATACGAAAAGCTCCCAGAGAAAAAAGAGGACGAAGAGATG
GATCAGGAGGAAGAGGACACCATGGAAACTCAGGAGCAGCCCCAGTAATCAGCTTCACTG
GCTCAGGGGTACATTGGTATTTTGTTCATTCTCATTGTCTTGTGCACTTCGAAATAAAAC
TACATCTCAAAAGTACAAAAAAAAAAAAAGTAGACCTAATAAACCCTGGCCCAGATGCTT
CAAAGTGTCTCGTGATAAAGAATGAAAGACAAAGTAGGCGATGTAGTTGGTCTTTTAGAT
GTTTGAGGGATGGAGGTGCTGGAGAGAAAGAAAAGCGCTTTTGTGCATTAACAAACACAT
CACTTTTGGCTCTGGAACGAGCAGTCGACACACGCTGCAGTACCGTGTGCACATTGCAAA
ATAGCAGATCTGGAGGTGCCTTTAATGCGGCTCAAGTTAGGCAAAAATCCAACTTATCAC
GAAATGCCTCTTGGCGCTCACTCTGTAGTTCGTTCGAAGGGGCGTCTCTGGTCTGGGGGA
GGATTGCCGTTGCGGTGCAGCCAGAGTTGATTTAGGTTTCCACGAGCGACACGTCAAGCA
TGCAGAACATCGACCTGCAAGTTGGGCAGAAGCAGCGGCTGCCCAGCCATGTGTCTGGGC
GCGCCTGGTCCTGGCGGCTGGCAAACCAGCGGCCCATGCAGTCGACGCACCACATCGGGT
GACACAGACAGTGCTGGCACTGCCCGACCAAGGGCTCGTCACACAGCTTCTGCAGCTTCA
CCTTGGCTGTTGCTTGCATGCACCCAATGCATGGCTCCAGCTCCATGCCTTCTGGCAGCT
TGTACTTTGCATTTTGCACGACATGACTTTTGAAGGCATCCGTGAACCTGTCGCTGAGGC
TGCGGTGGATTACTATGTTGCGCACATTGTCCAACGGTGCCTGGAGTTTTTCCCTCAGGT
CATTATATTCCATGGAATTGACGCGAATGGTGAAGGAGGGAATGCCGGGCCTCCTGCTCC
GCACCAGGATGTCGAGATACTGGGCTCCCGTCCCACTCACGTCCGAGACCGAGTGTTCGG
CGCTGCTCACCAGCTCCAGCACCGCATCCGTCTGCTGAATCAGGTGCAGGCTGTACGGCG
TTGCCTTGATGATCCAGGAGTTTGTGACCACCGTGCGGGTGAGCGACCCAGCGCCGCTGA
TGAACTTGTCCACCTGGCAGAACTCGGCATTGATGCGCATGGCGATGAGCCGCCACGGAC
TGCCGTACACCAGGAGCTTCTGCGTCACCGGGTGGCGGGACCAGTCTGCCATGGACCAGC
TGAAGGCAAGCACGATGCCGGCCGTAAAGACGAGACAGGACGCAGCCAGCCCCGATCTGC
CACAGCAGGTTGGACTGCCACAGCTCCACCACGCCGTCATCCTCAATCAGATGCGTGAAC
CCAAAGAAGTAGCCCAGGGGCAGGAAGGTGTGGACGACGACAGTCAGCAGCGTTCTCTGG
ATGTGGTGCTCCACGAACTTGACGTCTTCCTTGTCGATGAACCTCCCGAATAGATGTGTG
AGCGTCAATCCGGCGGTTGTGAATTCTGTCGGCGGCGTAAGTATGTAAACGCAAATTATA
GCGTAGACCACACTGAACCACACAGCCTCGGACGCCATGTTTATTTACAGAATCCCCGTA
CTCTGCGTTGATACCACTGCTT
>RoeNoble.RL10_(single)_contig_763
CAGTGGTATCAACGCAGAGTACGGTTAGGTTACGACACGCGTCCAGATCGGAGTGGGCAA
GGGGAGGGTGTCGAACCCATGCCGGGCTCTGGAGCACAAGTTCTCGCTCCACGTGCTTCG
AGCCGCGGGGCGCTAGACCACTCGGCCACCGATCCCCTTCCCCGCACGGAAGCTGCGCCG
AAGCGACATGAAGTTGCGCCCCTAGTGGTTAGTCGTGGAAGTTCCGGCATACAACAAGGG
CGAGTGTCACCGTCGTCATGACATCTCGACTCGTGTCTGCCGAAGCTCTCATGCAGCTTC
GAGTTTGAAGGAGCAGTTCATGCCAGAGCGGGTGCCTGCTGCATCCACTTCTGCTGTTGT
GCCACCACCGGGACTCACAGCGGGCGAGAGAGCGGC
>RoeNoble.RL10_(single)_contig_764
CAGTGGTATCAACGCAGAGTACGGAGGTACGACACGCGTCCAGATCGGAGTGGGCAAGGG
GGAGGGTGTCGAACCCATGCCGGGCTCTGGAGCACAAGTTCTCGCTCCACGTGCTTCGAG
CCGCGGGGCGCTGGCGCACTCGGCCACCGATCCCCCTTCCCCGCCACGGAAGCTGCGCCG
AAGCGACATGAAGTTGCGCCCTAGTGGTTAGTCGTGGAAGTTCCGGCATACAACAAGGGC
GAGTGTCACTGTCGTCATGACATCTCGACTCGTGTCTGCCGAAGCTCTCATGCAGCTTCG
AGTTGAAGAGCAGTTCATGCCAGAGCGGGTGCCTGCTGCATCCACTTCTGCTGTTGTGCC
ACCACCGGGATCACAGCGGGCGAGAGAGCGGCACGAGTGCAACATCCTTGGGTGGAGATT
GGGGGGAC
>RoeNoble.RL10_(single)_contig_765
AACAGATGTTCTGGAGCTGTATGAACAAGCTGGAAACAAGCCTCAAAATGATCTTGCAGA
TTTCAAATAACTGCTT
>RoeNoble.RL10_(single)_contig_766
GCTAATAAGGAACCCATCTCTACACAAGTTCTTCGAAAGTTTCAAAAGATATTTTCAACA
AGTTTTCAGCGCAATATCGTTTAAAAAAAGCAATACGAGGGCTTGTTTGGGATTTGAGTC
GAGACTTCTCGACCCAAAGCGAGATTCATACCCCTAGACCAACGAGCCAATGGTGTAATA
CGCCAAAACAACAGGGACAAAAAACGAAGGGAGAACTAGTCAGGACGCGGCGTAACTTTC
AACTGAATTGTTTAATTGGAAGAAAGAATCAAGAAGAAGTATACTATAAAAGCAGGCACA
CTTGGCAGAACACCAAATTTTTGGTCTAAAACCACTCCCCTCAAATGTCAGCGTGCAAAA
CCAACTAGCCCAACTAGCCATTCTTATACAATATTGCAGACGATAGTGCAAAAACTTCTT
TGTTACACCATCGATTGCCATTGATGGATGGCTTCTACAGTTTTCAACGGAAGCTATCCT
AATTGTCTCCTTGACGACTTGGTTTATACAATTGTT
>RoeNoble.RL10_(single)_contig_767
GGACGCACGTACCTGATCCCGTTCAGAATCTCCTGGCGGGTACCGGGCTCTTGCTTTCCG
AACTGGTTGCAGGGAAACCCGAGCACGGTGAAGTTCCTTTCCCCGAACCTGGCCTGCAGT
GCATTCAGTTGCAGGTAGGTCGGGGTCAGGCCTCAGTAGGTGGCCACGTTCACCACCAGA
GCGACGTAGCCCTTGAACCGGCTCAGGGGGATGGTGTCCTTCTCCAGGACATCCTTGAAG
GTGAAGTTTTGCAGACGCTCGGCGGACTCGTCTTGGACGCAGTCGATCTGGAGCGGTGCC
GCGGCCTGTGCGACCGGT
>RoeNoble.RL10_(single)_contig_768
GAGTACGGGGGATCTTGAAAACAAGTATTTCAAGGCTTCAAAGTCGCTCCAGCTCAGATC
TAAAAAGTGCAGCTGCTCGCAGAGTATGCGCTGTTTTAGGTATGTCTCCTAAGTACCAAC
TAGCTCAACTCTCTATGTTACTACGAGAACAAGCGCCAAATTCGAGCGCTTCGAATTGGA
TTGTTTCGGCTACACCCAAAGCGGGGTGGCCGAACGAGTTAAGGCCGATCCAAGGCCAGA
AGAAAATGGCGGGAGAGAAGGCTCCCGCGCGCGTTCGCTGCTCGATCGACGATTACATTT
ATGTGCTACGCGAAGTGTACGCCACTAACCCCATTCCAGGATTCCCAGGAGATGGACTCC
AATTGCCGAAAGGTCTCCGAAACAATCGGAAGAGATTTCTCAACGCGGGCCATCCTCGAC
CGGGTCGACCTGCTGCTGGCACAGTTCAAT
>RoeNoble.RL10_(single)_contig_769
AAGCAGTGGTATCAACGCAGAGTACGGGGGATCTTGAAAACAAGTATTTCAAGGCTTCAA
AGTCGCTCCAGCTCAGATCTAAAAAGTGCAGCTGCTCGCAGAGTATGCGCTGTTTTAGGT
ATGTCTCCTAAGTACCAACTAGCTCAACTCTCTATGTTACTACGAGAACAAGCGCCAAAT
TCGAGCGCTTCGAATTGGATTGTTTCGGCTACACCCAAAAGCGGGGTGGCCGAACGAGTT
AAGGCCGATCCAAGGCCAGAAGAAAATGGCGGGAGAGAAGGCTCCCGCGCGCGTTCGCTG
CTCGATCGACGATTACATTTATGTGCTACGCGAAGTGTACGCCACTAACCCATTCCAGGA
TTCCAGGGGATGGACTTCAATTGCCGAAAGGGTCTTCGAAGCAATCGGAAGAAATTTCTC
CACGCGGGCCATCCGCGGCCGGGTCGACCTGCTGCTGGCACAGTTTAATACGAAGCACAG
CTTTCCCGGTGACTTTTTCAAAAACGTAACGTAAAAAAAAAAAAAAAA
>RoeNoble.RL10_(single)_contig_770
AAGCAGTGGTATCAACGCAGAGTGTTTGTGAGCTGGCCGCCCGGGTGTCACTGCAACAGC
AGGCACGCCGGGAGTCTCAAGACCGCGAACGGTGTCGAGCTGGGCGCCCGGGTGTCGGTG
TGAAAGCCGACACGCCGGGAGCCCCGTAC
>RoeNoble.RL10_(single)_contig_771
TCCAGAAGGAGTCCACCCTACACTTGGTTCTCCGGCTCCGCGGTGGCATGCAGATCTTCG
TTAAGACTCTGACCGGCAAGACGATCACACTGGAGGTGGAGCCCAGTGACACGATCGAGA
ACGTGAAGGCGAAAATTCAGGACAAGGAAGGTATTCCTCCCGATCAGCAGCGT
>RoeNoble.RL10_(single)_contig_772
CAACGCAGAGTACGGTGGCAAAGGATTGCTGGATTCGGACGGTTGGGACACCGCTGGATC
ACGTCGAGGTGAAGGTTGTGGACGCCGAAGGCAAGATTGTTCCAGTGAACACGAGGGGAG
AGCTGTGCACGCGAGGCCCCCACGCCTTCAAGGGCTACCTCAACGATGATGCCAAGACGA
AGGAAGCCAAACGAG
>RoeNoble.RL10_(single)_contig_773
AAGCAGTGGTATCAACGCAGAGTACGGGGGAAGCAGTGGTATCAACGCAGAGTACGGAGG
GCTA
>RoeNoble.RL10_(single)_contig_774
AAATGGACGCGCACTCTGCAAATTCACCGATTCTGGTCTGACTGTTTTCATCCGTGTTCC
AAATTACCGTGCTGCCCGTTTAATTTGACAATGGGTGATCAAGATAAGGAACTCGACTGC
ACGAATGCCGCGCGCGGTGTGTGGCTGGTGAAGGTGCCCAAGTACATTGCATCGAGATGG
AACAAGGCTCCACCCATGTCTGAAGCTGGTCGACTTAAAATCACCAAGGGCCCCAATGGA
AAGACGGACATCCGGTTCACGCTGAGCGACGAGTGCGTCAACATGAAGGACGTCACCGAG
AAGTCCACCATTCCCAAGGAGCACCGCTTCGTCATATCGAACATCTCCAATCAGAATCTC
GCAGTGTTCTCCCAGAACAAGGTTGTGGAGGATGGTGTAGAGCACTCAACTGGCAAGGTC
TGTCTCGAAGGCCATGTTGTGCAGAAGGGTGAATGCAGACCCATGGGTGACGACCGCTAC
ATGCAGTTGAAGAGGCAAACAATCCTTAAGGCCAGTCAGCCTGTTCGGCAGGTGAAGCAG
CTCGACAGAATTGTCCAAAACTACAAGC
>RoeNoble.RL10_(single)_contig_775
GATTCTGGTCTGACTGTTTTCATCCGTGTTCCAAATTACCGTGCTGCCCGTTTAAATTTG
ACAATGGGTGATCAAGATAAGGAACTCGACTGCACGAATGCCGCGCGCGGTGTGTGGCTA
GTGAAGGTACCCAAGTACATTGCATCGAGATGGAACAAGGCTCCACCGATGTCTGAAGCT
GGTCGACTTAAAATCACCAAGGGCCCCAATGGAAAGACGGACATCCGGTTCACGCTGAGC
GACGAGTGCGTCAACATGAAGGACGTCACCGAGAAGTCCACCATTCCGAACATCTCCAAC
CAGAATCTCGCAGTCTTTTTCACAGAACAAGGTTGTGGAGGATGGTGTAGAGCACTCAAA
CTAGGACAAGGTCTGTCTCGAAGGCCATGTTGTGCAGAAGGGTGAATGCAGACCCATGGG
TGACGGACCGCTACATGCAGTTGAAGAGGCAAACAATCCTCAAGGCCAGCCAGCCTGTTC
GGCAGGTGAAGCAGCTCGACGA
>RoeNoble.RL10_(single)_contig_776
GCCGAACCACCCTTCAGCGACGTCGTGATTGTTGACGGAAAATGTAACGTAACGAAGAAA
CCAACAACTAGTAGGACAAAACGGTGAATCCTTGAAATGGGCGGATCCATGCCAAACTTG
GGAGTGCAACGTGGAAGAGAGATCCTTCGCCGTACTTGGATGCGGCTTGGTAGCCAATCC
CTCCGGATGTGAGCTGGTCCGAGGCACGGGACCCTATCCTGACTGCTGCTACCGAGCCGT
CTGCCCATGAGCAGTAACCCGGAGCCTCAAAAACGCATCGCCGTCACCGGGACACGCAAC
ATCAGCCGGTGGACGTTTGCGAAGAAATAAACGAGACAGGGAAC
>RoeNoble.RL10_(single)_contig_777
GAACCACACTGTGGCAAACGGTGAATCCTTGAAATGGGCGGATCCATGCCAAACTTGGGA
GTGCAACGTGGAAGAGAGATCCTTCGCCGTACTTGGATGCGGCCTGGTAGCCCATGCCGC
CGGATGTCAGCTGGTCCGAGGCACGGGACCCTATCCCGACTGCTGCTACCGAGCCGTCTG
CCCATGAGCAGCAACCCGGAGCCTCAAAAACGCATCGCCGACACCCGGACACGCAACAAC
AGCCGGTGGAAGTTTGCGAAGAAATAAACGAGACAGGAAAACAAAAAAAAAAAAAAGTAC
TCTGCGTTGTTACCACTGC
>RoeNoble.RL10_(single)_contig_778
TTTTATTTGTGCATACCACCACCCTTGAAACACTGGAAACTCATCAAAATTAATTGGACT
TATTCCAGCGTACTCTCAACTGATTGCCATTGTGTGCAATGTTGGGTCTCTTGATTCATC
AATTTTCAGTCTATTTGGAACCCGTTTGAAGCGAACTGCATGTATCGTAGTAGATTTGGT
TTTTGCTTTGGCCTGGGCAGTGTTTATTGTATGCTTCTTCGCATTTAGCGATGTTCTGAT
TCGTCCTTGCACCATTTTCGGAACCTACTGCATTTGGATTGACTTCAGCGAGTTGTTGAA
GGCCTTCCCTTACCCAGAGTTCACATTCTTTTTTCTCCGAAACGAGAACCACGTCACAGG
TTCCGTAATCCGAATGAACGAACTGAACTTCAGTGGTCGATTTGCTATCTTCCCCCTCAT
TCCTCATTTGGATGGTGTCGCTTCCTGGAGGAGCCGCCGTGACAAGCACGGTCTTTTTTA
TCAATGAGTTCTGAGCGTCCCGGTACTTCATTATGCTCTTCGCGATTTTGGTTGGTTCGA
CTTCTTCGGAAAATTCTATGGAGACACATTTCCCGGTGCCCCCGAGACCCTCATCATTTT
GATAGGAACGGTAGACGAGGAAAAAAGCACCCTTCAGAGTCACAGTATCCCATGCGTTCA
CATGTCTGTTTGACGAGGTGTCCTGAGAGCCAACACTGGCGATGGCGGCCACAAGGCTAG
CAAACACAAGCAGTGTAAGATACATCTTGACTTCTTCAGCTCGACCAGAAAGGGAGATCT
TGGCAGATGTGTTG
>RoeNoble.RL10_(single)_contig_779
TACTTTGTTTCTTTTTACTATACAATCATTGTGCTGCTAAAATATTTTTATTTGTGCATA
CCACAACCCTGGACATACTAGAAACTCATCGAAATTAATGGGACGTATTCTAGCGTACTC
TCAACTGATTACCATAGTGTGCAATGTTGTGTCTCTTGATTTGTCAATCTTCTGTCTGTT
TTGACCCCATTTGAAGCGAACTGCATTTAGTTTTATCGTAGATATCGTATTTCTGTTGGT
TTTGGCATAGCTTATCGTATTCTCCTTTGCATTCAGCGATCTTCTTGACGCTTGCTTCGT
CTTCGGAACCTACAGCACCTGCACTGACCCAGAGTTCACATTGTGGTTCTCTTTCCAAAA
CTTTAACCACGTCACAGGTTCCGTAATCCGAATAAACGAACTGAACTGTAGTGGTCGCTG
GTGTGTCACCTTCCTCCTCACTGCTCATTTGGATGGTGTCGCCGCCTAAACGAGTCACCG
TGACACGCACGGTCTTTTGTTTCAATGACTTCGTCTCAGCGTCCCGGTACATCAATATGC
TCTTCACGGTTTCAAATTCTTTAACTTTCTCGGACATTTCTATGGAGACACATTCCCCGG
TGCCTCCGAGGCCCTCATCGTTTTCGTACGAGCGGTACATGAGGTAAAATTTGCCCTCCA
GAGTCACAGTGTTCCATGCGACCACAGGTTCGTTTGACGAGGTCCCCTCAGAGCCAAAAC
TGGCGATGGCGGCCACAAGGCTAGCAAACACAAGCAGTGTAGGATACATCTTGACTTCTT
CAGCTCGACCAGAAAGGGAGATCTCGGCAGATGTGTTGCTTCTT
>RoeNoble.RL10_(single)_contig_780
GGAGACACATATCCCGGTGCCTCCGAGGCCCTCATCATTTTGATAGGAACGGTAGATTAG
GTAAAAAGCATCAGGCAGAGTCACAGTCTTCCAGGCGTCCACAGGTGAACCTTTTGACGA
GGTGTCCTGAGAGCCAACACTGGCGATGGCGGCCACAAGGCTAGCAAACACAAGTAGTGT
AGGATACATCTTGACTTCTTCAGCTCGACCAGAAAGGGAGATCTTGGCAGATGTGTTGCT
TCT
>RoeNoble.RL10_(single)_contig_781
GTAAAATTTGTCCTGCAGAGTCACAGTCTTCCAGGCGTTCACAGGTGAACCGTTTGACGA
GGTGCCCTGAAAGCCAACACTGGCGATGGCAGCCACAAGGCTAGCGAACACAAGCAGTGT
AGGATACATCTTGACTTCTTCAGCTCGACCAGAAAGGGAGATCTTGGCAGATGTGTTGCT
TCT
>RoeNoble.RL10_(single)_contig_782
AGTACGGGGGGCCCTTTTCCGACGGCCATTTGTGGGTCCGGCCAACATGAAGACCATAAA
AGCGGAGCAATTCGTCAAAATCCCCGAGGGCGTGACGGTGTCCGTCCATGCCCGGCGCGT
GCGCGTGAAGGGCCCCCGCGGGGTGCTTCACCGGGACTTCAGGCACATCCAGGTGGAGAT
GAGCATGATTGGCAAGAGGCGTCTGCAGGTGCGCAAGTGGTTCGGCATCCGCAAGGAGCT
GGCCACGGTCCGGACGGTCTGTTCCCATGTCGAGAACATGATCAAGGGAGTAACCAAGGG
CTTCCAGTACAAGATGCGCACGGTGTACGCCCACTTCCCCATCAATGTGACGACGTCCCA
GAACAACACCCTGGTGGAGATCCGTAACTTCCTGGGCGAGAAGTACATCCGCAGGGTGCA
CATGCAGCCGGGCGTCACCTGCATCAACTCGCCTGCCCAGAAGGACGAGCTCATCCTCGA
AGGAAACGACATCGAGCTTGTGTCCCGATCCGCGGCAAGGATCCAGCAGTCTACCCTCGT
GAAGAACAAGGACATCCGAAAGTTCTTGGACGGCATCTACGTTTCTGAGAAGACCTCGGT
GGTCAAGGACGAGTGATGGATCCAGCTGCGAGAGGGGAAAAAAATAAAGTAGTAAAAACC
GAAAAAAAAAAAAAAAAGTAAACTCTGCGTTGTTACCACTGCTT
>RoeNoble.RL10_(single)_contig_783
AGAATAAAAAAAAAAAAATATACGACGCGTGTGTTCAGCAGGCGTATTGCATCACTGGAA
GAGTGCTGCGCTCATTCTAAAGATACCTGCCTAGAGTTTCACTTTGTGAGCGTTACAAAA
GCGTTTCGACAATCGCGAGGAGTTGCGAAGTCTGCTGCCGGGGTCGAAATAGGAGGTGCT
CACCCAATTCCGCAGGCGACGACAAAACGCGACATGAAAACAGTCTTCGTCACCGTGGGC
ACAACGTCATTCGATGACCTAATTGACACCATCATCTCGTCGGACGTTCTTAACGTCTTG
AAATCTCAGGGGTACACCAAAATACTCCTTCAAGTTGGGAAAGGCAACACTCCAAAGGTG
GACAGTTACGTGGAACCGTCCGTGGAGAGCTACAACTTTAAAGATTCCATTACAAGAGAC
ATAAATGAAGCCTCTTTGGTGATCAGCCATGCAGGAGCAGGCAGCATTCTGCAGGCACTG
AGAGCTGGAAAGAAACTGATAGCGGTGGTGAATGAGTCGTTGCTGAGCAATCACCAGAGT
GAGCTTGCCAGCCAGTTGCACAAGGAGGGCTACCTCCTTTGCTGCACTTGTGGGGAACTG
CAGAAGACGCTCGAGGAGATGGAACCCAGCCGGCTCAGAACCTTCCCAGAAGCCAACCTG
AGCCGATTCCCACAACTTCTCGACGGCATCATGGGCTGGTCGGCATAGAAACCGTGCCGC
CGTTTGTCCAGAGTCTCGTGGGCTGGTCACAGAAGCTCCAGTTGTGTTCATTTCTACACT
TTGCAGTCAACAACGAGCCAAGAGTGACAGGCTATGACCAGCTGTACCCTTCATTTTTCT
AACGCTATTGTCGTTTGCTGCAATACTATTGATTGGCCGAAAGAAGCTCGGGGCATGCAG
TCAGGCCTGCCATTTTTCGCTTGTCAGAAACCGACGATATTATCCCTCCTTTATAAGCGA
AAACAATGTCTGCAATGAGGTGAATTGAACAACGCTTTTAAAACTTATTTATGTTAGGTT
TGGTCAATCTAGATGTTTTAGATATATTACGAGTCATTGAAATGAACATATCTATTGCTC
GCAGAGTCGTCCTCTCCGAGTTGTACGTACTTGGACTGTCCCATAAAGAGTGTTAATAAA
CTCCTTCAAACCAAAAAAAAAAA
>RoeNoble.RL10_(single)_contig_784
CCCACCTTCAAACTCAGACATTCTTGTCGACATCTTTCTCAGCGTGTAAGCTTGCCCGCC
ACTACTACTACTACTCATATTCCTTGTCCCATCTTTGCGACTTCTCTCTTCTGTCCACTT
CATATTCTGTAAAAAAACAAATCTACGCAATAAAGTTTCTCAGACAAGGAAAAAAAAAAA
AAAAAAAA
>RoeNoble.RL10_(single)_contig_785
CTTTGCGAGTTCTCTCTTCTGTCCACTTCATATTCTGTAAAAACAATCTACGCAAT
>RoeNoble.RL10_(single)_contig_786
TTTCAGGTCAGAGTGACGCTTAGACGGTCGTCCTACTTGGCACTCGTGTAACGCTAAGTC
TAGTCTTAGCTGGGACCTTAGTACGTTCTGTGGAAGGTATCGCGACGAATGCACTTTTTA
TTCCCACATGCCGAAAACGACAGAATCAGAGAATTCGCGAACTACACACCAGAGAGAGGG
ACACGAAACGTAGGCAGATCGCCGTAACAATGGCTTCACCAACAACACCTCAGGTCGATG
AAAAGAGC
>RoeNoble.RL10_(single)_contig_787
AGTAAGTTCTGTGGAAGGTGTTGCGACGAATGCATTCTTTCTTCCCACATGCCGAAAACG
ACAGAATCGGAGAATTCGCGAACTCACACCAGAGAGAGGGACGCGGAACGTGGCAGATCG
TCGTAACAATGGCTTCACCAACAACGCTTCAGGTTGATGAAAAGA
>RoeNoble.RL10_(single)_contig_788
TATGACGCAGTGTATGCCAATAAAAATAGCCATAAATTCATCACCTCAAGAGCCAAAATA
GGTCTCAGACGCAACCATTTTCGACATGTTGCTTTTGCGATCAGTCGCTTTCTGTCCTAC
CGGCGCTCTGTTTCAGAGACTGGAGCTTCCACCTACAAAACGAACTCTGTACAAGAACTT
GCATAAGCGATTCAAGAGATTTTGGGTAGAAGCAAAGCACCAGTTCCGTTGTATCCGGAT
GGCCTCATCGACGGTTACATAAGTTCGGCATGGCCCATACACCAAGAAACCAGGAAGACT
GCAGCACTGAGGCTGCAGACGCTATTACGACCTCAACGAA
>RoeNoble.RL10_(single)_contig_789
ACCCGGAGCCTCAAAAACGCATCGCCGTCACCGGGACACGCAACATCAGCCGGTGGACGT
TTGCGAAGAAATAAACGAGACAGGGAACAA
>RoeNoble.RL10_(single)_contig_790
GAGAAGGACGAGACGCCCAAGACCAATGGTGCTTCCGAAGCAGAAGAGAAGAAAGACTCC
CCCGAAAAAGTTGAGAAGCACAAACTGGATGACGCTCCAGTGGAGGGCACCCCTGAGAAG
AAGGCGAAGGTAGAGGAGAAAGTGGAGGAAGCAGCGAAAGAGGCCGAGGCGGAAGCAGCC
ACAGCATGAGCGCAGTCCCTCCTCGAGAGAACTGCCCGCGAGACAGAAGAATTCACCTTC
AGGCCGTCCCCCACTCCCTTCTTGTCCCCGTTTTCAACCCCACCCCATCCTACGTGCATT
TACAAACTGACAAGGGATATTCCCAGCCCTTTTACATGAGTTGGGACTTGAATGTACAAA
GTGGATGTGCGTTTTTCTCGCCCCCTCTTCACACACACATGCTGACCCCGCAAGATTGAA
TCTTGTCTTCAGTTCACCAGCGAACTCCCTGCGCCATTACGTTGATTTTTTGTATTGCAA
GAGGCTCTTTTTTTT
>RoeNoble.RL10_(single)_contig_791
TGACGAGAAGCCCGGATTGGCGTAGTCGTAGTCCTTGATCTCGTTGTACCAGTAATCGAC
GGGAGCGTTTGCATCGATCGTGTAGCTGGGGTCGGAGGACCATGCAGAGAAGATGTTCTC
GCCATATTGGTTATCTGGACGGTGTTCAAGAGGTGTTCCCTCTGGTTGTGCGGCTAGATG
ATCTGCCCAGTCTTGCGCCAAGAGGCGAAGATCGTCATCGTCTTTCAGTCCAGGCACTCC
GTGCTTCGCCCTGTAGTAGTCGTGGCGCTTGCGGCAGTCGTCGCTGTAGACAGAAGGGTC
CCCGACGCCAGCATCCTCGCGGCTTTGGTATAGCTCTGCGTTGCGGTCGGGTCTCGCAAC
AGCAGCAGCCAGGTAGAGCGTCGAAAGAGCAGCAGTCAGCA
>RoeNoble.RL10_(single)_contig_792
TGACGAGAAGCCCGGATTGTCGTAGTCGTAGTCCTTGATCTCGCTGTACCAGGAATCAAC
GGGAGCGTTTGCATCGATCGTGTAGCTGGGGTCGGAGGACCATGCAGAGAAGATGTTCTC
GCCATATTGGTTATCTGGACGGTGTTCAAGAGGTGTTCCCTCTGGTTGTGCGGCTAGATG
ATCTGCCCAGTCTTGCGCCAAGAGGCGAAGATCGTCATCGTCTTTCAGTCCAGGCACTCC
GTGCTTCGCCCTGTAGTAGTCGTGGCGCTTGCGGCAGTCGTCGCTGTAGACAGAAGGGTC
CCCGACGCCAGCATCCTCGCGGCTTTGGTATAGCTCTGCGTTGCGGTCGGGTCTCGCAAC
AGCAGCAGCCAGGTAGAGCGTCAAAAGAGCAGCAGTCAGCAA
>RoeNoble.RL10_(single)_contig_793
AAGCAGTGGTATCAACGCAGAGTACGGGGGTCCTTTTCTATTCAATGGCGGTGTGACGTC
GGTTCAAAATTTGGCGATCGCCTCGAAACTTGACAGCACTCTGCAACGAAAAGGAAGGCA
TAGCAAAGTCGGCCACCGTAGTGTCACCGACAGCCCTCTCCACGAGGTGCTCAGAGTCGT
CTGCTTAGCGGCGACCGACCCGACAGCATGCCGCAGAACGAGCACATCGAGCTCCACCGG
CGCCGCTATGGCTACCGGTTGGATCACCACGAGCGACTGCGGAAGCGCAAGGGCCGCCAG
GTCCACGAAGATGCGCAGAAAGCCAAGACTGTCCGTGGCCTCAAGGCCAAGATGCTGACC
AAGAAGCGCTACTCGGAGAAGGTGCAGATGAAGAAGACCCTCAAGATGCACGAGGAGAAG
CAGACGAAGCAGCGGGGGCCCGAAGCCGCCGCCCAGGGAGCCGTGCCCGTCTACCTGCTG
GACAGGGAGAACCAGTCGCGTGCCAAGGTCCTCTCGAACATGATCAAGCAGAAGCGGAAA
GAGAAGGCGGGCAAGTGGGACGTGCCGGTGCCGAAGGTCCGCGGCGTCGGGGATGCGGAG
GCCTTCCGGGTCCTCAAGACTGGCAAGCGGAAGAAGAAAGCCTGGAAGCGCATGGTGACG
AAAGTGACGTTTGTCGGCGAAGGCTTCACGCGGAAGCCACCCAAGTTCGAGCGCTTCATC
CGCCCGATGGCGCTGCGCTTCAAGAAGGCGCACGTGACCCACCCCGAACTGAAGGCCACC
TTCTACCTGCCGATCATTGGGGTGAAGAAGAACCCGAGCTCGCCGCTCTACTCGCAGCTG
GGGGTGGTGACTCGGGGCACGGTGCTCGAGGTGAACGTGAGCGAGCTGGGACTGGTGACG
CAGGGCGGCAAGGTGGTCTGGGGAAAGTATGCGCAGGTGACCAACAATCCGGAGAACGAC
GGCTGCATCAACGCCGTCCTCCTCGTCTGAGCGGAATAAAGAGAGTTGCAATTACGAAAA
AAAAAAAA
>RoeNoble.RL10_(single)_contig_794
AAGCAGTGGTATCAACGCAGAGTACGGGGGTTGCTCGCCTACGTGTGCCGGTCCTGGATT
CTGCTGGGACTGATTTGCTCGGCCTGCGCCATCCCCAACATGTTTTACCTCAAGTTGATC
CCCGAATCACCGCGATGGCTGCTCTCCCAGGGTCGTGTGAAGGAAACACTCAAAATTCTT
GAGCGTATCGCCAAGAGAAATGGTGTTAAACTGCCTGAAGACCTCGAATCTGACCTCCTG
AAAGTACAGCACAAGCTTGCCGAAGAAAAGGTCGTCGCAGAAGCATCATCAGCAGACCTG
CTCAGGAAGGCTAGAATTCGAAGGCATCTTCTTATCGTCACCATGAGCTGGGTGGCCAAT
GGCTGTGCCTACTACGGCCTGCACATCAACGTGAGCAACATGAGCGGCAACGAGTTCCTC
AACTTCTTCCTGCTGGGGCTCGTCGAATTTCCGGCTTCGTTCGCGGCCTGGTGGACCATG
GAGCACTATGGCCGACGGTGGACGAACGTCAGTTACCAGCTGCTCGTCAGCATGGCCTGC
GTCGCATCTTGTTTCATTCCATCGGGAGCCATCGTGGCCGGTGTCACAGCATCGCTCATC
GCGAAGTTTGCTTGCACAGCTTCCTTCATGATCATGTATCAGCAAGCTGCCGAACTCATG
CCCACGCCACTGCGATCGTTTGCACTCGGGGCATCGTCGGCCTTTTCTTCGGCTTTTAGC
ATCTGCATGCCCTACATTATCTATCTCGGCAAGTACGGCATGTGGATCCCGTTCCTGTTC
CTTGGTGTGCTGGCGGCCACTGCTGGGATCTCTTCGGCGTGGCTTCCAGAGACATGCGGC
TATGCGCTCTGCCAGACCATCGAAGATGCGGAAGATTTCGGAAAGAATCGCAAGTTTTTC
TCTTTACATCTGGTGAAGGACCGCAAGGGCTACGACACAAAGGAGGAAAAATCGAAAGAG
TTGAAACCTTTAGGAGACGACCCCGACGCGAAATCATGAGAATCCAGGCGATTGAGTCAT
CTATTCTCAGTCATCAATGTTTTAGTATTACTCTATTTCAAATCACTGTAAATGTCAGGA
ACAATCGCTTTAACACATTAAGAATATTTTTTAGCTATTTCAAAGCGATTAATTTTGTTT
AGTGTATAGAGAATGACTCTCGCTAACCATTCCTTTGGAGGCGAACGTATTTTTACATCA
TTATCATTGTTCAATACCCAAACTTGGCTTAACTCATAAAGCAACATTACTTTTAAAACA
GACTACGTGCTTCCACATCGACGCGGACACCGAGTCATTCCGCAATTTCCAAAGCGCAAC
AACCAAAGAAGACCCGGGAGTCATATTTCTTCAGCGGCTAGTTGCGTGATAGCCACTGTG
GTCGTGACCGACTAACCACTAGAACAAACCTAGAGACCGCGTGCCACACTTGTACCAAAA
GCAGCCGTAAGAAGGTTAAACCAAATAGGGTGAAAACAACAACCCACAGAAGCATCCAAA
GTCACATCCGCCGAATCAAATGATCGTTAAACAACGCGGACGTAACTTACGGCGAATAAA
GTCGCAGTCTCATGGTTACCGGCGCAGCAGCAATAAATTGTGTGATCCAAAAAAAAAAAA
AAAAAAAAAAAAAAAGAAAAAAAAAA
>RoeNoble.RL10_(single)_contig_795
GCCCGGAAGAATGGGGTCGCGAAGTCGACGACCAGCGGAAGATGCTGAAGGTGTTCGGCA
ACATCGCAGAACGGGACTTGAAGGGGTTCAGTGGTCCTTTCCTCAACACCGGCGGAGACA
ACGGGTTCAAGGCGCTCCAAAGCAACGCAGTCGAGTACGACAACTCGCTCGTCCACCTGA
GGCGCCGCGGTGAAGACTATCCGCTGTATCCTTACACACTGGACTACGGATTCAAGATGC
CGTGCGTCGTCGAACCCTGCCCTCAAGACCCCTATCCTGGACTCTGGGTCTTTCCCGTCA
ACGTGTACCTCAAGAGCGAAGTAGTTGACGGGCAAGACCGCGAGGTACCCTGTCCCATCG
GAGCCGCGTGCGAGCCGCAGCCGACCACCGCCATCGACACGCTCAATTACCTGAGGTCTC
ACTTTGAGCAGCACTACAACACAAACAGGGCACCGTTCCAACTTTCCCTGAGTGAAGAGT
GGCTGAAGGATCCCAAGCGCCAAAAGGGCTACATGGCCTTCGTGAAATGGCTACTGGAGA
AGGAAGACGTCCACCTGGTTACTATGTCCCAAGCCCTCGAGTTCATGAGGAATCCGGTGC
CTCTGAGCAGATACAACCAGCGTCAATGCGAAAGGCACGACGATAGGACACCCTGTTCCA
AACCGACGAAGTGTTCGTACCCTACCACTCCGCTGGGCCACTTCCGGTTTATGAACACTT
GCTCGGGTCCGTGCCCGCCAAACTTTCCGTGGCTGAAGAATCCTCTTGGACATTGAACGC
GCGTCTACCGGCATGTTTATAGCGTTCAAAAGGCACGTTTGCGTTCAACGATAAATAGTG
TTTGTAGATGATCTTGTCTCTGGAGATGCTTCATCTCTCATGCGAGGCAGTTGCTACTGT
TGGAAAAAAATAAAAGCTGCAACAGTAAAGAAAAAAAAAAGTAAACTCTGCGTTGTTACC
A
>RoeNoble.RL10_(single)_contig_796
CGAAGACGACGCCCTGTCTGGAGATCGACTGTTCTCGGGTGGTCCCGGCAAGAGAAGACT
TAGTCCATTTATATAAACAAATCATATTGGTTTCCTTCGTCAATAAAGGACCTAATTTAT
TGCAAAAACAAAAAAAAAAA
>RoeNoble.RL10_(single)_contig_797
TTTGAGGAACATTCTTTTTTATTATGCTGTTTTTGCAGGAACAACAGGTGTTTTTTACAT
TTTTTGGTCTGCTCCCATTCACACTAGTGTGTTTAATTGTGTTCTGCCTAATTTTGAAAG
TGATAAAAAAATTACATTTTCCGCCCTTTATTGCATGCCGGAAAGTGCAACTATGTCTTG
AGTTGTGAGTGTGCGACATAGTCTGAAGGGTGCCACAAAAGTGTTTTCCTTTTCCACGCT
TCTAACATAAAAAGCAATCTCCCTTGTAAGCAGTAGCATTTTTCAAAGGTCCATTGGTGC
CCCTTCCAAGCAGTGGTGTCCTCTTGCAGAGAAAGAAACCCTCCGACGTTTCTACTCGTG
GGGTGTTGTAATTGTGACGTTTTGCAAGTCTGTCTTGTCAACGTGCCCCGCCATCAAATG
CAATACACACCTGTACATACCAACTCAGCTAGTGCCTTAATTCTGGTGTGGACACCCAAA
CCATTAATGTAATTTTGTAAGATATGACTTGTGTTGTGTAACTTCGCATTGTACAATGAG
ACACCTTCTCGGAATAAACCATATTGGTTTTCTAAGTCAGCTCCGCAAAGACAAAAAAAA
AAAAANAAAAAAAAAAAAAAAAAAAGTACTCTGCGTTGATACCACTGC
>RoeNoble.RL10_(single)_contig_798
AAGCAGTGGTATCAACGCAGAGTTACGGGGGCCTTTTCATGGCTGCCTTCTAATATGGCA
CGGGGACCTAAGAAGCACCTCAAGCGTTTAAACGCTCCGA
>RoeNoble.RL10_(single)_contig_799
TTCAAAGCCTAGACACTCTGCGACACACTAGTTGTTGGTGAACTTGGGTGGCCGCTTCTC
CACGAAGGCTGACATGCCCTCCTCTCTGTCGTCCAGTGCAAACGACGCATGGAACAGCCT
CTTTTCCACCCTGAGTCCTTCCTGAAGGGTCGTCTCAAAGGAATGGTTGATGCTCTCCTT
GCACAGTGCGACAGACACCTGTGAGAAGCTTGCAATCTTCTCGCCAAGCTTGACCGCTTC
GTCAACCAGTTGGTCAGGCGGAAACACCTTGCTCACGAGCCCGTATTTGTCAGCTTCGGC
GGCAGTAATTTGGTTCCCGGTCAGCATCATTTCCATCGCCCTCGACTTCCCAATGGCCTT
GGTCAGACGCTGAGTGCCGCCACCACCTGGAAGCGTGCCAAGGGCAATCTCCGGCTGGCC
AAACTTGGCCTTCTCCCCGGCGTAGATGATGTCGCACATCATGGCCAACTCGCAGCCGCC
GCCCAACGCGTAGCCATTGACGGCTGCGATGGTGGGCTTGGTAGACTGTGACACTCTGTC
CCAATCGCCGAGGAAGTTGCTGGTAAAGCACTGGGCGAACTTCATCGGCTGCATCTCCTT
GATGTCTGCACCAGCTGCAAAGGCCTTCTCGCTGCCTGTGATGACGATGGCTCCAACAGT
AGAGTCCTTGTTGAGTTCCTCGATGGCATCACCCAGCTCCTTCATGAGGGGACTGCAAAG
GGCGTTGAGGGCCTTGGGCCGGTTCAGCGTGACCAGCGCCACATTCTGCTGGGCTCCCCT
CTTCTCCACCAGGATGTGCTGGTACGAGGCACTCGCTAGTCTTCGTTTGAGGACTTCGAG
GCCGCTGAGGCCAGTTTTCCTAGGAGCTAGAAGCGTTCTCAAGCAGAGTGCAGTGTTCAT
CTTTACCTGGCTTTAACTTTTACGAGAGGTATGAAGTTGAGATTTATGTGCAAGGCGCTT
TTAGATCAACTACGCAACCACGTTGCCACCGGAAACGCCACCGGGCTGAAAAATTGAGAT
ATCTTGCACGCACGAACAAGCAGCACCGTAGCTGGCCGCTCAAACACCTGCAAACACTCC
CCCC
>RoeNoble.RL10_(single)_contig_800
GTGGTATCAACGCAGAGTACGGGGGGCTCTTTTCCGTGACACTTGAGGAGTAAATCATGT
CGTCGGACCTGCAGTGGATGGTGGTCAAGGACCGATCCTGCTTCTTGGTCAAGAAGCGCA
TGATCAAAACCTGGTTCAGCACCGACCCCTTGAACCCGAAGGGCACGCACGCCAAGCGGT
ACAGCGGCACCGTGCTCAACAAGGCCCTGACGGTGGAACCCCACAGCACCGGAAAGGGTG
TCAACCTGGTATACAAGAAGCAGAACCGTCGCAAGAAGCCAATCAAGAGCCTGGACAGGG
TCCCCCTGAGGAAGGGTGCTCGTCGCACCATGTCCTCCATCAAGAAGTGGGTGAAGGGCC
ACAGGAACTACCGGCGGGACCTCCAGATGCTCTGCCTGCGTCGTGCCAGTGCCATCCTCA
GGAGCCAGAAGGCCATTGTTCCCAAGAAAAAGAACACCCGCACTAGCAAGAAAGCCGACT
GAAGAGGAAGAACCAATAAAACTGACTTTAAAGACTTAAAAAAAAAAAAAAAAAAAAAAA
AAA
>RoeNoble.RL10_(single)_contig_801
TTCCGTGACACTTGAGGAGGTGTGTACACGTGTTTGCTGTTCCGCGTTTGACCAAAGGAA
TAAATCATGTCGTCGGACCTGCAGTGGATGGTGGTCAAAGACCGATCCTGCTTCTTGGTC
AAGAAGCGCATGATCAAAACCTGGTTCAGCACCGACCCCTTGAACCCGAAGGGCACGCAC
GCCAAGCGGTACAGCGGCACCGTGCTCAACAAGGCCCTGACGGTGGAACCCCACAGCACC
GGAAAGGGTGTCAACCTGGTATACAAGAAGCAGAACCGTCGCAAGAAGCCAATCAAGAGC
CTGGACAGGGTCCCCCTGAGGAAGGGTGCTCGTCGCACCATGTCCTCCATCAAGAAGTGG
GTGAAGGGCCACAGGAACTACCGGCGGGACCTCCAGATGCTCTGCCTGCGTCGTGCCAGT
GCCATCCTCAGGAGCCAGAAGGCCATTGTTCCCAAG
>RoeNoble.RL10_(single)_contig_802
TTCCGTGACACTTGAGGAGTAAATCATGTCGTCGGACCTGCAGTGGATGGTGGTCAAGGA
CCGATCCTGCTTCTTGGTCAAGAAGCGCATGATCAAAACCTGGTTCAGCACCGACCCCTT
GAACCCGAAGGGCACGCACGCCAAGCGGTACAGCGGCACCGTGCTCAACAAGGCCCTGAC
GGTGGAACCCCACAGCACCGGAAAGGGTGTCAACCTGGTATACAAGAAGCAGAACCGTCG
CAAGAAGCCAATCAAGAGCCTGGACAGGGTCCCCCTGAGGAAGGGTGCTCGTCGCACCAT
GTCCTCCATCAAGAAGTGGGTGAAGGGCCACAGGAACTACCGGCGGGACCTCCAGATGCT
CTGCCTGCGTCGTGCCAGTGCCATCCTCAGGAGCCAGAAGGCCATTAGTTACCCAAAGAA
AAAAGAACAAACCCGCACTAGACAAGAAAGCCGAACTGAAGAGGAAAGAACCAATAAAAA
CTGACTTTAAAGCAAAAAAAAAAA
>RoeNoble.RL10_(single)_contig_803
TCTTTATTTATTCCAAAAAGTGTTTGAAACCACTCGGTCATGATGTTTAAGTCGCTGTCT
GCATAATATATTTGGCCAATCTCGCAGTGTGTTGCGTTAATTCTTGCTGGCTAGTGGAAA
GGTGGTAACTTCGAGCTACGTTTGCTTGGAACAGTCCCGACGCCTGGAATCGGACGGACG
TTGTGTTTACTTTTAAATCGTCATGTTTAATTTCCGCCACATCGAAGTACTTCCATGTTA
AGTCCCCTTTAGATGTTTCAAACAATGCTGCAACCTTTCCTTCCAAGTAGATGTCTGACT
CCCATGGCAAAACCACGTGTGCTTCGTTGACATACCAGTAGGCTTCAATGGTGGCTCCAG
GGGGTATTATTACATCTTGTTTGATCAACTGCTTAGTAGTTTCTGTTTCGACCGTAGTGG
ATCCAGAAGTTGTCTTCACTGATGTCGAAATTTCTGAGCTGAGTTGATATACCAGTGGAA
CGTTTATACTGAACTTGACTTTCGTAGTGAAATCTAATCCCTTGGTGACAGTCCACGTGT
ACTCGTCTTCGTGCTGTACCTCCTCTGATATGTGAGCCTTACCGTCCACGCCAGACTGGT
TGTTGTGAAAAATCTGTACATACACAGCCGATAGCTGTAGGGACTCTACTTCAGCGCTGA
GGTATCTCACCGGGCCGGCTTCAATCTTCACAGGTGGGTGCGTGTTCATGGTTTCGCCGT
CCTTGGGACCTCGGGTCTTGCTATCTCCAGCGATATCAAAAGTTACTAGTTTTTCATCTT
TAGAACAGTTTCGCACGAGGAAGTCGTAAACCGCATCTTCGAGATCAAACAGGTTGCCGC
TGCCTCGTTCGACGGTAACCAACAA
>RoeNoble.RL10_(single)_contig_804
GCCTTGACGTTCTCGATGGTGTCACTGGGCTCGACCTCCAGGGTGATGGTCTTCCCCGTC
AGGGTCTTCACGAAGATTTGCATTCCACCGCGGAGCCGCAGAACCAGGTGGAGGGTGGAT
TCTTTCTGGATGTTGTAGT
>RoeNoble.RL10_(single)_contig_805
AAGCAGTGGTATCAACGCAGAGTACGGGGGTACGCGACTGCGAGTTTGCGTGCGCTCACG
TACTCCGTTCGAGTTGGGTACCTGCCTACGGGTAAGATTTGACTAACCTCGGCTTCAACA
GTTTTAGTTGTGATCGTAATCTTACTCTTTATGCGAATTGAAGTCGTCGATAATACACGA
TGTGTCGTGCATACGGGGTGAACCTCGCCTTCGATGCTGCGTAGTGGCGTCGCCCGAGCC
GGCGAACGTTCGGAGCACCGCAGAGCGAACACTCTTCGATCAGGATGGAGACCATCTCCA
AGTTCGTCCAAAAGAAGGTAATTTACGCCGGTAAGGGAGACCTTCCTTCCTTCCACAAGG
GCGCGAAGTGCACCTTCCACTTCTGCGTGAAGCGGCTGGACACCGACGAGGACGAACCGG
ACGCCGTGATCGACGACAGTCGCAAGCTGAGTCGACCCATGGAGTTGCTCATCGGCAAGG
AGTTCAAGCTGCCCGTCTGGGAACAGTGTCTCAAGTCGATGAAGGTGGGCGAAGTGGCCC
AGTTTCGGATACACAAGTCGCTGTTGGACAGCTACACGCTCGTATCGCAGAGCTACCGGT
CGTTCGCGGGCGCCGGCGCCCCTCATCGAAGGCGGTGCTGCGGCATGATGACCGACGAAA
AGTACTCGACTGGACACGCTGACCTAGACAAGTTACTCGAAAAGCAAGTTGATCTCTCGT
TTACGTTCGAGCTGCTGAAAGTTGAGGAGCCGGGAGAGTACGCTAAGGATGTTTGGGCGA
TGACGGCCGAGGAGAGGTTGGGTGAGGTGCCGCGTCTTCGGGAGCAGGGAAACAAGCTGT
TTCAGGAAGGCGACACGGAGGCGGCCATGACGAAGTACAAGGAAGCCTTGGAACACCTGG
AGAATCTTCTGCTGCGAGAAAAGCCCGGCGACGACGAGTGGAAGGAGCTGGATAAGATGA
AGATACCGTTGCTGCTGAACTACTCGCAGTGTCTGCTGAACCGGGGCGAGTACTACGAAG
TGATTCGTCACACCTCTGAGGTGCTGAGCAAGGACCCCGAGAATGCCAAGGCGCTGTTTC
GGAGGGCCAAGGCGCACCTTGGATCGTGGAATCCGCGGGAGTGTCGGACGGACCTGCTCA
AGCTCATGGAGGTGGAGCCCAAGTTGACGAAGGTGGTGCAGAAGGAGCTTAAACAGCTAG
AGCTGGAGGAGCAGCTGAAGAGAAAAGAGGACAGCTCGAAGCTGATGAAGA
>RoeNoble.RL10_(single)_contig_806
TTTTTTTTTTTTTTTTTTTTTTTTTGTACGCATCATCATATTGTTTTATTGAAGGACAAT
CTTCATACCGAAAAATAAATTCTGGACGAAAGAACAGTCCCTACACATAGATGCAGCATT
TTTGCCTTGGTCCACAAGTGGCTGCCAGTTCAGGCGCTTCCTTACAGTTCGTTTGTGCCG
GGCTGCACTCTCCGCCTCTAGCAGCGCAGGTCTTGACGTTGGCGAGGTCGCAGCAGACGG
TACTGCAGCCGGATTTCCTCTTGATATGTTGCCTAGGACAGACACGCTCGGGCACGCAGC
CGTAGCCAGCGGCTACGCACTCGTTCCCCTGCGAGAATTCGAGAAGCAGAAACGTGGAGA
CGAGTAGCAGCAGAACAGCTGTGGGGGCCATGATTTCCACGCGTGTGCCGACGATTCTGT
TCGTTGTACGAGCGGTCAGGAATTCGGGG
>RoeNoble.RL10_(single)_contig_807
TAAGTCAGTGGTATCAACGCAGAGTACGGGGGACACGGGCAAAGTGATCGGCATGGCTTC
GGTACTAGGAAGGTCAATCGCCAAAAACGTGCGACCGGCATTGTTACTTACTGCTAGGCG
GTTTAAATCCGAGGAAAAACGGATTTATGATGCCATGGAGTATGCCACTGGGATAGAAAA
GAAAGAGTTGCTTGCAAGGGCAGCAGGAAACGATGATCCCTTCGACATGAGGGTGTTCAA
GAGAGGCCCCGGCACCAAGGACAACCCCAACCTCATTCCGTCCCACTTAGAAAAGCGAAT
GATTGGCTGCATCTGCGAAGAGGACGCGACAACCATCAACTGGATGTGGCTGCACAGAGG
GGACCCCAAGCGCTGCGAATGCGGCCACTGGTTCAAGATCGTGGATGCCAAGCCGCTCTA
GGGAGGAGGCCACCATAACACCCTAGTCCTGCAGCGCAGTAGTCTTCACAGTTGTTTACG
GAAGAGACCTTACGCGAGAGTAGGGTGACCCGGTCGCTCGCACCATTTGCAGCCATTCTT
GTTGATTTCTCGATGTCGAAGCAATTTTTCTTTGGACACGCAATAAAAAAAAAGGAAAAT
AGACAATGGCAGATCATCTGCTGCTCCGCCAAAAAAAAAAAAAAAAAAAAAAAAAAAATT
AGGGCAAAAAGGAAACAAAAAAGAAAACAGCTAGGCAGCTAATGTGTGACGAAAGCAAAA
ATAAGTTGGGAGGACAGGAGAAGTGACATTTTGCTGCCTCAAAAATAAAAATGTTTGCAG
CACTGTTTGTGTCGCACGATCACCTTATGAAAGAGAGAAAAGAGGAAAAAGATTCACCGC
CGCAGTGACAAACCAAAACGATGTAGAAAAAAAAAAAAACTCAAGTATGGGCTGCGCATG
TCCAGACTCGAAAAACGCTACCAGCCTCGAGTCGATGACCCTCCCCGGTGAGGGGGGGGG
CAGAGCGAAGCGAAGCGGTCCTCGGAAGAAAACTAGAAAGACGGGGCCAACCGCCAGGGG
GCGCCTGCGGGGCGCAGCGTGGTTCCCGGCTGCTACTTGGGCTGCTTGAAGGAGACCTGC
AGGGGCCTGCCCGCATAGCGGAACCCGCTGAGCGCCTCGATGGCCCACACGCAGTCCTGG
TAGTTGGCCATGGTGACGAAGCCGAAGCCCTTGCTCAGGCCCGTCGAGGTGTCCCGGATG
ATGTTCACCTTGGTCACCGACCCGTACTGGGCAAACAGTTGCCACAGCGACTTTTCGTCC
GCATCGCTGGTGAAAAGGCTGCGGAACTCCTCGTCCGTCAGCGTCTGCGGCAGGTAGTTG
ATGATTAGGTTCGTCTGGCTGTTGCCCACGTCGCCCTCCATGATACTTCTTGGTTACTTG
CTCCCCGCGAGTCGGTGCGAGGCTCTCGTTCGTCCGCGGCCGGTGCTGGCCGTGGACGTA
CAAAAAAAAAAATAGAAAGGGTAGACGACTTACCTACTACTACGAACCTACGGGAAGACT
AACCCCCGTAACTCTGCGTTGATACCACTGCTT
>RoeNoble.RL10_(single)_contig_808
TTAAGTGATCGAGAAACGAACATGCAGTCGCTAAAACAAGTAGCCAAATGCAGTGTGATG
TGCGCCAGGAATGCCACCACGGCTGCCGCACCGAAGGCCGGAGCAGCGTCGAGCCGGCGC
ATGAAGTTTCCTTACACATTCACGGCCAAGCTTGTGCAGTTCCCTTACAAGTTTCACTAC
AACAACATGTGGCTCATCAAGTTCATGGTGCCGGCCTGGATCCTCTACATGATTTTTTAT
CGTGAGGCCCATCCATAAAGCAGTGAACTCCCCTGCGGCTGTCGCTGCTCACAAGGAACT
GATGC
>RoeNoble.RL10_(single)_contig_809
GTTCAAGTGGAGTGGTTACGCCGTCACAACTCAAAAAGATTTTGTGTGGAGCCGCAATGT
GACCATCAGTGGATATTTTGCTATGGGGCTCAAGGGAAAGGTGGAAAACACGGAGGTGCT
CATCGTTCCAGCATGTTATCTCGCCCTTGCCAACAAGGGCCTGGAAGTAGTAGGCCCCAG
GCACGCGCGCTTCCTGGCTTCTGGTGTATTCACAGCAATCACCGTGCCGGAATCCGACAT
CTACACAGCAGACGTGACGGGCACTTTAACGGACCAAATAAC
>RoeNoble.RL10_(single)_contig_810
GAAGTGGACTGATATGAATTCGAATCGTACGGAATGAAAACCATTTTCGCGACTGAAAAA
TTTCAGGTAAAAAGTCGAAATGGGCCCTATAACAATTAGTGAGGCAAACATAAGCAGCAC
TACCCGCTCTCTTCTGTACGCAAACCTCTATAAAAATGAAGCGAATGCAAGTCAAACGTA
TACCGTCACGCATTCTACCCTTCGCAAGAAAAATCATCTTACACGACGAAACTGGCATTC
AGCCTTGGCCTTGAGTTGGGGAGGATTTACAATGCAAAAAACGCTCGGACTGAGTGGCAG
CGTCTCAATTAAGACCGATAGAGAAACAGCCAAGACAGACACTAAAACGACGCTCAAGAC
GTTTTCGGTCGCCACGGGTGTCACCGTTCCCCAAACAGGACCGTTCAAGTGGAATGGTAC
GCCGTCACAAACTAAACAAAAGATTTTGTGTGGAGCCGCAATGTGGCTTCTGGTGTATTC
ACAGGCAATCA
>RoeNoble.RL10_(single)_contig_811
TAGGAGTGAGTGGCAGCGTTGGAATTAAGACCGAAAGAGAAACTGCCAAGACAGACACTC
AAATGAAACTCAAGTGGTTTTCGGTAGCCACAGGTGTCACCGTTCCTCCTAAGAGGACCG
TTCGAGTGCAGTGGTACGCCACTACAACTCAAAAAGATTTTTTGTGGAGCCGCAATGTCA
CCGTCAGTGGGCATTTTGCTATGAAGCTAGATAAAAAGATAAAAAACACGGATGTGGTCA
TCGTTCCAGCCCATTACCTCGCCCTTGCCAACAAGGACCTGGAAGTAGTAGGCCCCAGGC
ACGCGCGCTTCGAGGCTTCTGGTGTATTCACAGCAATCACCGTACCAGAATCTGACATCT
ACACAGCAGACGTGACGGGCACTTCAAAGGACAAAATAACAACGATTCCTGTACGGGCTG
GGATTTCTGAGTAAACTTT
>RoeNoble.RL10_(single)_contig_812
GGGGGAGATAACAGAAAAATATACAAAATATACATGGTAAACGAAAGAAACACACTAAAC
CTGTTCAAAAACTGGGCGTCAAAAAAAAAAAAAAAAAAAGTACTCTGCGTTGTTACCACT
GC
>RoeNoble.RL10_(single)_contig_813
TTTAACGGACCAAATAACGCGGATGTCTGTACGGTCTCGGATTGTCGACTAAATGTTTGA
AAGCAGGCGGTCGTTTTCAACATATTAAAGCGACGGTCCCCATTCCGGAATGAGACACTG
GTTCCGTCAGTGTTCACCATGGCGATTGAAATAAACTGTCTA
>RoeNoble.RL10_(single)_contig_814
GGAATAGCACAGTGAAAGGCAACCGAGAACGTGGCTTGTTCCTTCCTCTTCTTTCGTGAT
GGATGGACATCACGACTGAACGCACTGCACCGAGTGCTGAGTGTCCATGTCGTCGTCGTC
GTCGTTGTCACTGTTT
>RoeNoble.RL10_(single)_contig_815
TTTCGTCGCTGTCTGAACTGGTCTCTACTCCACCTGATCTGTCGTTCCGCGCCCGTGCCC
GAGCTGAGCGGTGCAGTTGCTGCATGAGATACCAGAGCATTTGGCTGTCGATGGTCTCAT
GTCCTTCACGTTTGCGTTCGTCCTCCCGCTCTTTCATGTTCTGGCAAATCCTCATCTTTA
GGCCAGACATGTCTGGCGGGTACCCCCGTACTCTGCGTTGATACCACTG
>RoeNoble.RL10_(single)_contig_816
CGTGGCAGCAGTCCCGCCGGAGAAGCCGGAGAGAGCGACCAACCACGGAGGAGCCCGACT
CTGCGTTGATACCACTGCTT
>RoeNoble.RL10_(single)_contig_817
CACGTATACAAATACTTGCATGCGCCGTAGACGTAGAAGCGCCTCCTTAAATGTGCACAT
TCGACCGAGTTGTAGGCTGTTTTAGACATCTGCGTTGTTTCAATAAAAGAGATCATTAAC
GCTAAAAAAAAAAAAAAAAAAGTAAAAAAAAAAAAAA
>RoeNoble.RL10_(single)_contig_818
CGTCCCGAGCAGTCCTGACCACCGATCGG
>RoeNoble.RL10_(single)_contig_819
TGTATATTTAAAGCGGTATTTAAAGAACACTTTATGGTGTTCTCCGTGTGCATGTTAGAA
TATGAATGCGGATGTTGCTGCATTTTTGTTTGTTTTTCTAAGTGCTCACTCCTGTTATGG
TCCCCGCTGCGGGGCTGATAGTATTGTCAAATAAATAAATAGTTCTCGGATAATAAAATT
GCTCGCAAACTTGAACCAAAAAAAAAAAAAAAAAAAAAAAAAAAAAAAAAGTACTCTGCG
TTGTTACCACTGCCTT
>RoeNoble.RL10_(single)_contig_820
TTATCGATGGAGGTGCAGACAAAGGTTGTAATTCGCCCTAATGTAAGTGCACTATTTTAT
CTCTCTGCCTCACCTTTCTTTTGCAGCTGATAGAAACCAGAAAAGTGTGTCGACTTTAAA
GGGTGGTATATTTGCAGCAAATGACAATAAAATGTACTA
>RoeNoble.RL10_(single)_contig_821
GTCCAAGATGAAGGCAACCGTTGCAGTACTTTGCTTTCTTGTTGTAGTAGCGTACGCCAT
TGTGGTGGAGGGGAAGACGGTGTCCCATGCCATTGACGAAGACGCTCTCAATCCAAGATG
CGTAAAGCCGGAGGACTGCCCTGGAAATGACAAGGAGGTTTCCTTTTACGACCTACATAG
GGGATGTCTACTTATTAAACTGGGGAAAAACTGTACCGACAATGACAATTACCCAACACT
TGGTCTTTGCAATAAACATTGCCCACCTGCTCCAGGGACGCAACCGGGACGCGCCTGATT
CTGTAGACGCGGTCTGCTTTTTCGGCTGCAATTCAATTGAGACCAGGCACTGGTACTGAA
TAAAGCTTTGCACT
>RoeNoble.RL10_(single)_contig_822
AAGCAGTGGTATCAACGCAGAGTACGGGGGATGAGACTTCTCTCAGCAACATTTGTGAAG
ACAGGCTCTGAGAGCATAGCCACAATGCGTGCACTAGCCATTTTCGTCATCTCTCTGCTC
CTTCTCGAATGATTCGTTCATGCTGCTTGAGTCATCAGGCGCTCTCCCGAAAATTAATTG
CGATATGACCTCTAGGCTTCTACAAAATATGACTTGCTTCTCCAACCACTCAAAAATATT
TGAAGGCACCTACTACGTTGAGCCTGCGCCTACGTGGCAGCCCCATCCAAGCAGACCAAA
ATGTGAAAGACCTTGCAAACAACCTCAGGAATGCAAGGCACCCTGTAAAAGAATGCAAC
>RoeNoble.RL10_(single)_contig_823
AGCAGTCTACCCTCCGTGAAGAACAAGGACATCCGAAAGTTACTTGGACGGCATCTACGC
TTCTGAGAAGACCTCGTGGTCAAGGACGAGTGATGGATCCAGCTGCGAGAGGGAAAAAA
>RoeNoble.RL10_(single)_contig_824
CGTGCGCTGCACGGGCACGCAGTCCCTGACGAAAGATGGCCGCGAGATCCTGCACCTCCC
CAACGAGCCGCCCGAGCGCGACCTGGTCAACTTCCCGCGCCTCAAGAGGCCCCTGCTCCC
GGGCAAGGTCCGCATGGGCGTCTTCCCCGAAGAGTGGTTCGAGTTTTCTACAAGAAGACT
GGCGTGACCGGGCCGTACCTCTTCGGCACGGGCCTGCTCACCTACCTCTACTCCAA
>RoeNoble.RL10_(single)_contig_825
GCTCGCGTGTCCTTCAACGACGTCCGAAGAAGCATGCTGCGCGTCCTAGCCTTCAAGCAG
CTCCCGAGGGTCTCCCGCACGCTTCAGCTCGTCCCAACAGTGGGTTCCGTGCGCTGCACG
GGCACGCAGTCCCTGACGAAAGATGGCCGCGAGATCCTGCACCTCCCCAACGAGCCGCCC
GAGCGCGACCTGGTCAACTTCCCGCGCCTCAAGAGGCCCCTGCTCCCGGGCAAGGTCCGC
ATGGGCGTCTTCCCCGAAGAGTGGTTCGAGTTTTTCTACAAGAAGACTGGCGTGACCGGG
CCGTACCTCTTCGGCACGGGCCTGCTCACCTACCTCTACTCCAAGGAGATCCTCATCATG
GAACACGAGTTCTACGCGGGGATCACGCTCGTCATCATGGTCGTGTACATCGTCAAGAAA
CTAGGGCCGGGCATCAGCGCGTACCTGGACAAGGAGGTGGACAAGGAGGAGGCTGACCTG
GACTCGTTCCGACAGGGCAACATCGACGGCCT
>RoeNoble.RL10_(single)_contig_826
GTCAGGCGGAAACGAGCTGGTCCTGGCCAGGCGAATGGCCACCTGGAAAGCGTGGGAGCC
CCTGGTGGCCAAGCCTCCACCGGATCAGTGGAAGTGGCCGGCCGCTTAGTGTG
>RoeNoble.RL10_(single)_contig_827
GAGTACGGGGGAGAGAAAAACATGGCCGGCGTTTTGAAGAAGACGACCGGGCTCACTGGA
CTGGCTGTGGCCAAAAATCCTCACTACTCGCTGTCCATACTCTACACGAAGCTGCTTCGT
GCGCTACAAGGCATTCCCGAGAGTGCGGCGTACCGGCGATACACGGAGGAGATCGTGAAG
GAACGCATGGCGCTCGTCGAATCTGAGAAGGACGTTGCCAAGCTGGAAGCCAAGATCGGT
GCGGGCCAGATCGAACAGGTCATCCGTCAGGCGGAAAACGAGCTGGTCCTGGCCAGGCGA
ATGGCCACCTGGAAAGCGTGGGAGCCCCTGGTGGCGAAGCCTCCACCGGATCAGTGGAAG
TGGCCGGCCGCTTAGTGTGCCACGGCGTTAGTAGAGAGAGACTACCAATAAAGTATAGGT
TCCACAAAAAAAAAAAAAA
>RoeNoble.RL10_(single)_contig_828
TTTTTTTTTTTTTTTTTGTTACTTAAAGTTTATTCCTGAAGTATGGCCTTTCGTTTGTAG
ATCATGACTGTAAACATAACTCATATGTATACGAACAGTAAGTAAACAGACATAGTATGT
CTGTAACTAAAAGTACACAGATCACACGTTTGATGCACTTTATAAATTTAAAAAGCTGCA
CAGAGAGGAAGTAAATTTCAAGGTATGGCAAAAAAACAAAAAATACTCCTTTTCACATAT
AATTGCTGGCCAAGCAACCAGCAATAACTTGCTTAATTATGTACACACAGGCGCATACCC
TCAACTGATATGAACAATGCAAGCTAAAATATCCACAGTGGCATAGCATATTACATACAT
AAAGACTGCATCAATGCCATGGCATAATGCTAAATGTAATTTAGATGTTCCCATGCTGTT
GGTGGTAGAATTGGACGAGAGGATTGATAAAAAGTCACAATATGACGGGAAATGCAAGGA
AAACAGACAATATATCAGTATACATGTCCAAAACCTATAACACTACCTAAGTCATAGATT
CTGGCAGCAAAGAGAATACTTCCAACCTCCGCAGCCCTTCGAAACATATCCTTCTTTCCG
TTCTCCAACAAAGGTAGCCAAATGCCTGGGGTCCTTCTGCTGTTCATCTGAATCTTTCAA
ACAAGCATTGAAAAATTAATGCAACATATTAAATTACAAACTTTAGGTATTTAAACACAG
CCTTTAACAAAGTAAAATGCCAAGCGGCATGTACACTAAAATCAACACATCAACCAAGGC
ACTTTCTGAATAATAAAAGGCAAGAAAATTCCATCACAAAGCCATTCAAAGACTGACTAG
ATTGGGGTCTTAATCCCAAGTTCATTTCCAATTTCATGAAATGGGGCACTAAACTAGAAC
ACCACATTAAACTCTCACAACAACAAAAAAAAAAAAG
>RoeNoble.RL10_(single)_contig_829
TATCAACGCAGAGTACGAAAGGAATGCTTAGTCGACTCGACTGCAATGAGGCGGCGTCGG
ATCGCCTCTAAACGTTCTCCCCGACTGTGCGGGGGAACGTCGGCTGCAGGACCTGAACCA
GTAGTTTTAAGCTTACACACTAACGTCCTACTCCGCTTTACACGTCTTAGTCGTTAAAAC
TCGACAGCGCGGCTGCACGTGGTACGATTGCAGAGACTGGGCTACATTAAAATCCGTGCG
TAGTCCTCGCAAGACGCCCCACAACGGACGCTTTTAGTGTCGTTCTACTACCACTTTGTG
CGCACATAAGACTCCCTCTGTACCTCGATACTTGGAGTCTAGATTTAAAGCTCCGGTCCC
ACGACGCTCAAATTGAATGCCCACAAAGCGGATGTTCAATTCAATGAAAGAAATATAGAA
ACACATACTCAAAAGCAGCCCTGCCAACACATCCCCCGTACTCTGCGTTGATACCACTGC
TT
>RoeNoble.RL10_(single)_contig_830
AGACGCCTGTTCTGCTGCAGATCGCCCCCCAGCCTGACAGTCCCCGGACGCTTCGGCAGC
CAGAAGTCGGGACACTGCGACGACAGCGACACTCGCGTTCGCTGGTGTCTTACGCCAGCA
TTTCTTCGACCAACCAGAATCGCGACATCCGACATCCGACAGCACGACGCTTAGGCTTTT
GTGACGTCATTTGTTGCCACTTCGCAACCACTCTTGAGATCTGGGCAGGACGCTAAACAC
ACAGTTCTAGGCACCATAGTGTAGTCTTTCCGTGTCATGATGCTCGTGTAATATTGGATG
AAGGTTGTGTTTGCTATGCTGTAAGTTCAAGAAATCTTTTTTCTTCAGTTGAGTAGCTTT
CTTGAACTTACAGCATAGCAAACACAACCTTCATTC
>RoeNoble.RL10_(single)_contig_831
AAGTAGGTTGAAACGTTTCGAAATTCAGTTATGGTACTTTGGCCATTGTTCATCACTGTG
CAGACTTGTTGGAAGGAGAGCTCACTTTAGCCTTTTTCTTTTCATGGTGTGAAAACGAGC
ATGTGAATGATGTGTTCATTTGCATAAGGTTGTTGACAAGGTTCCTACTTTCATTCATTG
CTTGAAAGGCTGTGCAGTAAAGGCACTTGCTATGCTAGTGTTGTCTGAGCATGCCTGCAG
CACTCTTTCTCGCGGTCCTCGATTTGACTCCACACCCCTTTGGTTGAGGGACCTGGTAGC
TGTTTGGCTTGCACTGTGCATTGAGTAAG
>RoeNoble.RL10_(single)_contig_832
TTTTTTTTTTTTACTAAAGGTACAACAATTTTAAAGAGGCATGAAGTATAAAGTATACAA
TGCTAAGGCGTTTGTAGCGACACCGCACCAAAAACGGGCAGTGTGGGAGTATATGCCGCA
CTTTTAAGTTCCACGCGCGGGAAACGAAATGCCATCGCACGGGCCAACACCCGTTCGTCA
CAGCGAGCGTATGGGCTCGGGGTCTGCTCGTCCACATTTTGGCGCAGGAAAGAACAGCTC
GGCCATCATTGGGACTTTGGTCTTGAAGGTCTCCTGCTCTTGCCAACTTGGATTTCTAGG
CCCACAGGTCCAAGCTTCATTCGGCACTCTTGTTTCAAATGAGACAGCCGGGCTTGACAA
CAGTAGAGTATGCTGATGTAGGCGCCATAGCCAGCAAAGCAGTGCCAGAGAGCGTGGAAC
TGCGAGAAGGGCACCACCAGGGGCGGCAGACTGGCCCGGGCAGAGCTCAGCTCTGCGCAG
AAGCTGTTGTCTACGTTCCAGACGAGGAACCCCGTCAGGTACAAGAGGGTGGCCGCAGCA
AACAGCCACACCTCAAAATACTGCTGCCATGCTAGCCTAAGACTCATGAAGAATGTCACG
GCCACCAGGAACCCGTAAGCGACCTGGTGAAACACGGGAACTTTGATTGTCAGGTAAACA
GCGGTGATGACAGTACCATAAAGTATGAGGCCTGCCATTAAGTAGTAGTTGTTCGTATGC
GCTGGCTTGGATACTTCGGCCAGGGTGTAGACGAGTATTAAGGTTCCCCAAACCATGGGC
AGTTCGTCTAGAAGCTGCATCTCGAACCAGAGTGTCATATGAAAACACCACGATCCGATG
CCAAACAACGAGCAAGAATCCGTAACACAGCACGAGCCGAGTTTCCAGGTTCTTTCTCCA
CGCTTGGATGGCTCCATACGCCGGGGGCACTATCATGGCAAGGTTGCTCACCGTGTTCCA
GAACTCTGCAATGTACGCCGTCACTTCATAATTCCGCTCGCACCAATCGAGAGTAGATGT
CGGCTTGCCCCATACGCCATCCAAGGCTGGCGCCATCTTTATAAAAACGAAATAATCATT
CCCCCGTACTCTGCGTTGATACCACTGCTT
>RoeNoble.RL10_(single)_contig_833
CAAAAGTAACAAAGAAAAGTAAAAATAAAATAAAAATAAAAATAAACACAAGGCGGTGAA
CCCGCGCATGATAGCCACTTATGTGAATGCCGATCATGCGCTCTCCACAGAAAGGAAGCG
CTAGATGCGTGCTACTGGCCGTCTTGGCCCAATCTCGACCGCCCAGAGGGCCCGAAGGGC
GAGAACAGCGGGCGACAGCGCAGAACGCAGAGGCAGCCAGGGTGCCGGAGTCGGCGACGT
CTCACTGGAAGCGAAGGATGGCCGACCGCGCTGCCGGCGACAACGTCAACGCAACGGGTC
AACCGGCGGCGGCACGATCAACTGCTCGTGGACACACTGCACGCGTCGGACGCCAGGTGC
GCATCAGCGATGACGCGGTCGGTGACGCCGGTCCAAGCCGGGCGGCCAGGCGACGGACGC
GACGGATCCCTGGCGTTTTTCTCGCGAAGCAGCAGCAGTGTTTTGGGGCCTAATACATCC
GGGAGTCCCCCCGTACTC
>RoeNoble.RL10_(single)_contig_834
TCGTCGTGCTTGGGCTGTTCCTTGCTGCGATAACAGCGGCGCAACAAGGTTCCGACTTTG
GAGGCAACTCGGAGCTCCGGGTGACGGGAGAAACCCTATTCGGGCGCCGGCTATGGACCT
CACACACCTGCATCGAATATTCGTATGTGTGCGATTGCTATGAATTCAAGCGAGATGGCA
CAGCTTGCTGGCTTCGCTGGCACAGGTATGGTGTTTGCAAGGATGGGATTTGTGTGCCCC
AAAGTCCTTCCACAACTACGGAAGAGCCGAGTCCTACCACTCAGACCGACCCCACGACCA
AAACTAATTCAATCAACGAC
>RoeNoble.RL10_(single)_contig_835
AACAGCTCAAAACCGTACTGCACCGAAAAAAACAGTTTGTTTGGTGGCCGCCATCTTGAG
ATGTGCACAATGCTATGAAGTCACGCAGGGAAACACGACAACACTGGACGATGAAGGTGT
GCAATACAACATGAGTGGCGCTTAGAAGGGCCGTTTTTTTCTCGTAGGGGTGTTCTGGGA
GGGAGTGTTGTGTGCCAGGCCCGAAGACTGCTAGCCGCCGAACCCGTACAGGGTACGTCC
TTGTCTCTTCAGCGCGTAGACGACGTCCATGGCGGTGACCGTTTTTCTCTTGGCGTGTTC
CGTGTAGGTGACGGCGTCGCGGATCACGTTCTCCAGGAAGACTTTGAGCACGCCTCGGGT
CTCCTCGTAGATCAGACCCGAGATACGCTTGACGCCACCACGGCGAGCCAGACGACGAAT
GGCGGGCTTTGTGATCCCCTGGATGTTGTCTCGGAGCACCTTGCGATGACGCTTGGCGCC
TCCTTTTCCGAGCCCCTTGCCACCTTTGCCACGGCCAGACATCTTTCAAATCAACCGGCA
AAGTCTATAAAAATTCAACGTACGGAGCCCACGGCGACAGAACCAGCAAATTCCCCCGTA
CTCTGCGTTG
>RoeNoble.RL10_(single)_contig_836
AAGCAGTGGTATCAACGCAGAGTTCGACCGGCACATCACATGCACCCACGACACATGCCC
CTACAACGCATGCACCCACAACCCATGCCCCCACGACGCACGGACCCACGACGCACGGAC
CCACGACGCACGGACCCACGACGCACGGACCCACGACTCATGCACCCACGACGCTGGCCC
CGACGACCACTGCTGCGCCCCAACTCCGCCTGTGCCCCCTGTCAACAATTATGTCCTGAG
GGATGCCGACAACCAGACCTGCGTGATGATGATTGCAGCCCTCCAGCTGAAGGTGTCCTA
CCTCACCAAGGACTCTAAGTGGAGGGATGCCCTGCTGGTGCTGGACAACACGACGACCGT
GGACCCGGCCAACAGCTCGTGCGGCCACTCGGAGCAGACGCTGGCCCTGAGGTGTGGGAC
CAGCCTGCTCAGCATGACCTTCACCAAGAACGAGACCAACTTCCTGTCTGGCATTGTGGC
GGAGTACGTCCTGGACACGGTGCACTTCCCGGACGCCCAGCACCAGGGGGAGCTGGTGAA
GGTGGGCAACGAGAGCCTGCACCTGTTCGGGGTGGAGCAGGGCCGGTCGTACCTGTGCGG
GGCGGACTCCCCCGTGCCCCTGGGTGGCAACACCACCCTGGACGTGCTCAACGTGCAGCT
GCAGGCATTCGTCAACACCACCGTGCAGCCCGAGGGCTTTGGCAGCGCGGTGCACTGTGT
GCAGAACAACGACATCAGCAACATTGTGCCCATAGCGGTGGGCTCTGCCCTGGCTGCCCT
GGTGGTGATTGTGCTGCTGGCCTACCTGGTGGGACGCAGTCGCAGCCGTCAGAAGGGCTA
CCAGTCCGTCTAGAAGACCGCCGGAGGCGCCACTGTACATACCGGGGACCTGTGGGTGTT
TTAAATGTTCGGCTTTCTACTAATGTTTTGGGAGTGTTTAGAATGGCCCCTGCTTCAAGT
GCACTTTGGCTGGATGAATGCTGTTTTTACTGAGACTTAATAAACGAGTGCTTTTCCTTT
TTACCCTAAAAAAAAAAAAA
>RoeNoble.RL10_(single)_contig_837
TAAGTCAGTGGTATCAACGCAGAGTACGGGGGATTGTTGGCATCTACTCTCCAAGATGAA
GGCAACCCTCGTAGCCCTATGCTTCTTTCTTCCAGTTGCGCACACCATGGGGGTAGAAAT
AGGCGGAAGCGGTGTGCTAGAAACTGAAGAGAAGACGTCAGGCGGTGTATCAGGTGGAGC
CAGTGCGGTGGACTATGCAGAGAATACGGCACGCAACTGCAGCGGTTATCACGGCGGGCC
ACGGGACACAAAGGACGATTCTGAGGGAGGGTTGAGAGGAGAAGCTGGTCCCCCCTCTCC
ACACCGCGAAGTACACCCGGGAGCCCCAACTCTGCACCGCTAAGTATACAGAGCCGCCGC
CCAGACAGCCAAGTAAAGATAGGGGAGATAATCCTGTGCGGCCTCGTTGTTGGCTCTGGA
ACAATGTCATCTGTTGCTTAAT
>RoeNoble.RL10_(single)_contig_838
AAGCAGTGGTATCAACGCAGAGTACGGGGGGTTGCAGCCATTGTTGCGAAAAAAAGGCTT
GTTTCACATCCTGAGCGTTTCGATCTCTACAAAGTGTTTAGTTTGCCTTTACATCGGCGA
TTCTTGACCGTTTGTCGAGATTCTCTCTTGATGCAGGCACGCAGTGAACGTCGATTGTAT
CAATCCTGCCGATTAGCCAGGTTCTAACGAAGGCATTGTGCGCTCGTCGCTTACTGGTTC
TGGGCTGACCAACCAAGTTGCTGTCGCGTTCAGAATGGAGAACGGCGACAATGATACCGG
TAACATCACGGACTCCTTCCTTGCTGCAAGTGGCCAGTACATCGTTCACGAAGGATCTTT
ATCAGGCACTGAAGGCGAGGACGGTCTAGGGATCGCTGGTGATGGCTCTGACCAAGGTGA
CAGTCAGA
>RoeNoble.RL10_(single)_contig_839
GACCAAGGTGACAGTCAGAAAGACTCTGAACCCCTACGGGAACAGGACCGCTTTCTCCCT
ATTGCTAACGTGGCTCGGATTATGAAGAACGCAATTCCTAAAAGCGGAAAGATAGCCAAA
GATGCGAAGGAGTGCGTTCAAGAATGCGTTTCAGAGTTCGTCAGTTTCATCACCAGCGAG
GCCAGTGACCGCTGCCACCAGGAAAAACGGAAGACCATCAATGGAGAGGACATCCTGCTT
GCCATGTCGACTCTCGGCTTTGACAACTACATTGAGCCACTGAAAGTGTATCTGCAGAAG
TATCGCGAGGTGGCCATGAAAGGAGAAAA
>RoeNoble.RL10_(single)_contig_840
GACCAAGGTGACAGTCAGAAAGACTCCGAACCCCTACGGGAACAGGACCGCTTTCTCCCT
GTTGCTAACGTGGCTCGGATTATGAAGAACGCAATTCCTAAAAGCGGAAAGATAGCCAAA
GATGCGAAGGAGTGCGTTCAAGAATGCGTTTCAGAGTTTGTCAGTTTCATCACCAGCGAG
GCCAGTGACCGCTGCCACCAGGAAAAACGGAAGACCATCAATGGAGAGGACATCCTGTTT
GCCATGTCGACTCTCGGCTTTGACAACTACATTGAGCCACTGAAAGTGTATCTGCAGAAG
TATCGCGAGGTGGCCATGAAAGGAGAAAAGATCCCTGGGGCCGCA
>RoeNoble.RL10_(single)_contig_841
CTCAATACGACGAGTAACATGACGGTTGCATTCAACAAATCTTATACTGTCATCAGCTCA
A
>RoeNoble.RL10_(single)_contig_842
TACGCGGGGATCACGCTCGTCATCATGGTCGTGTACATCGTCAAGAAACTAGGGCCGGGC
ATCAGCGCGTACCTGGACAAGGAGGTGGACAAGGAGGAGGCTGACCTGGACTCGTTCCGA
CAGGGCAACATCGACGGCCTCCAGGAGGCCATCAAGAACGAGGAGCGGTCCCAGTGGCAG
GCCCAGGGCCAGCACATGCTGTTCGAGGCCAAGCGGGAGAATGTCCAGCTTCAGCTCGAG
[truncated: 14,081,522 more chars]
